# Supplementary material for: Metabolomic Analysis of Diverse Mice Reveals Hepatic Arginase-1 as Source of Plasma Arginase in Plasmodium chabaudi Infection
Source: mBio. 2021 Oct 5;12(5):e02424-21. doi: 10.1128/mBio.02424-21 (PMC8546868; doi:10.1128/mBio.02424-21)
Supplement: DATA SET S2 [file mbio.02424-21-sd002.xlsx]

## Sheet: Sheet 1
Metabolite	Disease severity metric	R	R2	P	PATHWAY.SORTORDER	BIOCHEMICAL	SUPER.PATHWAY	SUB.PATHWAY	COMP.ID	PLATFORM	CHEMICAL.ID	RI	MASS	CAS	PUBCHEM	KEGG	HMDB
X.16.or.17..methylstearate..a19.0.or.i19.0.	RBC_Accuri	-0.0237766	0.000565326	1	1401	(16 or 17)-methylstearate (a19:0 or i19:0)	Lipid	Fatty Acid, Branched	38296	LC/MS Neg	100002356	5993	297.28	2724-59-6	3083779		HMDB37397
X.16.or.17..methylstearate..a19.0.or.i19.0.	Blood.Glucose	-0.262416	0.0688622	0.0367758	1401	(16 or 17)-methylstearate (a19:0 or i19:0)	Lipid	Fatty Acid, Branched	38296	LC/MS Neg	100002356	5993	297.28	2724-59-6	3083779		HMDB37397
X.16.or.17..methylstearate..a19.0.or.i19.0.	Weight.Percent.Loss	-0.117655	0.0138427	1	1401	(16 or 17)-methylstearate (a19:0 or i19:0)	Lipid	Fatty Acid, Branched	38296	LC/MS Neg	100002356	5993	297.28	2724-59-6	3083779		HMDB37397
X.16.or.17..methylstearate..a19.0.or.i19.0.	Temperature.Delta	-0.081124	0.00658111	1	1401	(16 or 17)-methylstearate (a19:0 or i19:0)	Lipid	Fatty Acid, Branched	38296	LC/MS Neg	100002356	5993	297.28	2724-59-6	3083779		HMDB37397
X.16.or.17..methylstearate..a19.0.or.i19.0.	Parasitemia	-0.0473637	0.00224332	1	1401	(16 or 17)-methylstearate (a19:0 or i19:0)	Lipid	Fatty Acid, Branched	38296	LC/MS Neg	100002356	5993	297.28	2724-59-6	3083779		HMDB37397
X.16.or.17..methylstearate..a19.0.or.i19.0.	Parasite.Density	-0.154275	0.0238009	1	1401	(16 or 17)-methylstearate (a19:0 or i19:0)	Lipid	Fatty Acid, Branched	38296	LC/MS Neg	100002356	5993	297.28	2724-59-6	3083779		HMDB37397
X.16.or.17..methylstearate..a19.0.or.i19.0.	ALT	-0.0240861	0.000580142	1	1401	(16 or 17)-methylstearate (a19:0 or i19:0)	Lipid	Fatty Acid, Branched	38296	LC/MS Neg	100002356	5993	297.28	2724-59-6	3083779		HMDB37397
X.16.or.17..methylstearate..a19.0.or.i19.0.	creatinine	0.266507	0.0710261	0.025784	1401	(16 or 17)-methylstearate (a19:0 or i19:0)	Lipid	Fatty Acid, Branched	38296	LC/MS Neg	100002356	5993	297.28	2724-59-6	3083779		HMDB37397
X.16.or.17..methylstearate..a19.0.or.i19.0.	lactate	0.291298	0.0848546	0.00263847	1401	(16 or 17)-methylstearate (a19:0 or i19:0)	Lipid	Fatty Acid, Branched	38296	LC/MS Neg	100002356	5993	297.28	2724-59-6	3083779		HMDB37397
X.16.or.17..methylstearate..a19.0.or.i19.0.	urea	0.103426	0.010697	1	1401	(16 or 17)-methylstearate (a19:0 or i19:0)	Lipid	Fatty Acid, Branched	38296	LC/MS Neg	100002356	5993	297.28	2724-59-6	3083779		HMDB37397
X.R..3.hydroxybutyrylcarnitine	RBC_Accuri	-0.11206	0.0125575	1	1555	(R)-3-hydroxybutyrylcarnitine	Lipid	Fatty Acid Metabolism(Acyl Carnitine)	43264	LC/MS Pos Early	100003926	2400	248.149		53481617		HMDB13127
X.R..3.hydroxybutyrylcarnitine	Blood.Glucose	-0.142588	0.0203313	1	1555	(R)-3-hydroxybutyrylcarnitine	Lipid	Fatty Acid Metabolism(Acyl Carnitine)	43264	LC/MS Pos Early	100003926	2400	248.149		53481617		HMDB13127
X.R..3.hydroxybutyrylcarnitine	Weight.Percent.Loss	-0.250436	0.0627181	0.100596	1555	(R)-3-hydroxybutyrylcarnitine	Lipid	Fatty Acid Metabolism(Acyl Carnitine)	43264	LC/MS Pos Early	100003926	2400	248.149		53481617		HMDB13127
X.R..3.hydroxybutyrylcarnitine	Temperature.Delta	-0.130539	0.0170405	1	1555	(R)-3-hydroxybutyrylcarnitine	Lipid	Fatty Acid Metabolism(Acyl Carnitine)	43264	LC/MS Pos Early	100003926	2400	248.149		53481617		HMDB13127
X.R..3.hydroxybutyrylcarnitine	Parasitemia	0.121085	0.0146617	1	1555	(R)-3-hydroxybutyrylcarnitine	Lipid	Fatty Acid Metabolism(Acyl Carnitine)	43264	LC/MS Pos Early	100003926	2400	248.149		53481617		HMDB13127
X.R..3.hydroxybutyrylcarnitine	Parasite.Density	0.130624	0.0170626	1	1555	(R)-3-hydroxybutyrylcarnitine	Lipid	Fatty Acid Metabolism(Acyl Carnitine)	43264	LC/MS Pos Early	100003926	2400	248.149		53481617		HMDB13127
X.R..3.hydroxybutyrylcarnitine	ALT	0.355807	0.126599	1.0761e-05	1555	(R)-3-hydroxybutyrylcarnitine	Lipid	Fatty Acid Metabolism(Acyl Carnitine)	43264	LC/MS Pos Early	100003926	2400	248.149		53481617		HMDB13127
X.R..3.hydroxybutyrylcarnitine	creatinine	0.243244	0.0591678	0.179738	1555	(R)-3-hydroxybutyrylcarnitine	Lipid	Fatty Acid Metabolism(Acyl Carnitine)	43264	LC/MS Pos Early	100003926	2400	248.149		53481617		HMDB13127
X.R..3.hydroxybutyrylcarnitine	lactate	-0.0453123	0.00205321	1	1555	(R)-3-hydroxybutyrylcarnitine	Lipid	Fatty Acid Metabolism(Acyl Carnitine)	43264	LC/MS Pos Early	100003926	2400	248.149		53481617		HMDB13127
X.R..3.hydroxybutyrylcarnitine	urea	0.0993923	0.00987882	1	1555	(R)-3-hydroxybutyrylcarnitine	Lipid	Fatty Acid Metabolism(Acyl Carnitine)	43264	LC/MS Pos Early	100003926	2400	248.149		53481617		HMDB13127
X.S..3.hydroxybutyrylcarnitine	RBC_Accuri	-0.209127	0.0437341	1	1556	(S)-3-hydroxybutyrylcarnitine	Lipid	Fatty Acid Metabolism(Acyl Carnitine)	52984	LC/MS Pos Early	100009271	2340	248.149				HMDB13127
X.S..3.hydroxybutyrylcarnitine	Blood.Glucose	-0.375702	0.141152	1.89409e-07	1556	(S)-3-hydroxybutyrylcarnitine	Lipid	Fatty Acid Metabolism(Acyl Carnitine)	52984	LC/MS Pos Early	100009271	2340	248.149				HMDB13127
X.S..3.hydroxybutyrylcarnitine	Weight.Percent.Loss	-0.255255	0.0651553	0.0675092	1556	(S)-3-hydroxybutyrylcarnitine	Lipid	Fatty Acid Metabolism(Acyl Carnitine)	52984	LC/MS Pos Early	100009271	2340	248.149				HMDB13127
X.S..3.hydroxybutyrylcarnitine	Temperature.Delta	-0.376055	0.141417	1.80864e-07	1556	(S)-3-hydroxybutyrylcarnitine	Lipid	Fatty Acid Metabolism(Acyl Carnitine)	52984	LC/MS Pos Early	100009271	2340	248.149				HMDB13127
X.S..3.hydroxybutyrylcarnitine	Parasitemia	0.372358	0.13865	5.75254e-06	1556	(S)-3-hydroxybutyrylcarnitine	Lipid	Fatty Acid Metabolism(Acyl Carnitine)	52984	LC/MS Pos Early	100009271	2340	248.149				HMDB13127
X.S..3.hydroxybutyrylcarnitine	Parasite.Density	0.139602	0.0194887	1	1556	(S)-3-hydroxybutyrylcarnitine	Lipid	Fatty Acid Metabolism(Acyl Carnitine)	52984	LC/MS Pos Early	100009271	2340	248.149				HMDB13127
X.S..3.hydroxybutyrylcarnitine	ALT	0.335538	0.112586	9.83074e-05	1556	(S)-3-hydroxybutyrylcarnitine	Lipid	Fatty Acid Metabolism(Acyl Carnitine)	52984	LC/MS Pos Early	100009271	2340	248.149				HMDB13127
X.S..3.hydroxybutyrylcarnitine	creatinine	0.558695	0.31214	9.67095e-22	1556	(S)-3-hydroxybutyrylcarnitine	Lipid	Fatty Acid Metabolism(Acyl Carnitine)	52984	LC/MS Pos Early	100009271	2340	248.149				HMDB13127
X.S..3.hydroxybutyrylcarnitine	lactate	-0.0124625	0.000155315	1	1556	(S)-3-hydroxybutyrylcarnitine	Lipid	Fatty Acid Metabolism(Acyl Carnitine)	52984	LC/MS Pos Early	100009271	2340	248.149				HMDB13127
X.S..3.hydroxybutyrylcarnitine	urea	0.592108	0.350592	1.99882e-25	1556	(S)-3-hydroxybutyrylcarnitine	Lipid	Fatty Acid Metabolism(Acyl Carnitine)	52984	LC/MS Pos Early	100009271	2340	248.149				HMDB13127
X1..1.enyl.oleoyl..GPE..P.18.1..	RBC_Accuri	-0.380527	0.144801	1.00278e-07	2445	1-(1-enyl-oleoyl)-GPE (P-18:1)*	Lipid	Lysoplasmalogen	44621	LC/MS Neg	100005372	6250	462.299
X1..1.enyl.oleoyl..GPE..P.18.1..	Blood.Glucose	-0.254269	0.0646528	0.0732978	2445	1-(1-enyl-oleoyl)-GPE (P-18:1)*	Lipid	Lysoplasmalogen	44621	LC/MS Neg	100005372	6250	462.299
X1..1.enyl.oleoyl..GPE..P.18.1..	Weight.Percent.Loss	-0.207349	0.0429937	1	2445	1-(1-enyl-oleoyl)-GPE (P-18:1)*	Lipid	Lysoplasmalogen	44621	LC/MS Neg	100005372	6250	462.299
X1..1.enyl.oleoyl..GPE..P.18.1..	Temperature.Delta	-0.365216	0.133382	7.27983e-07	2445	1-(1-enyl-oleoyl)-GPE (P-18:1)*	Lipid	Lysoplasmalogen	44621	LC/MS Neg	100005372	6250	462.299
X1..1.enyl.oleoyl..GPE..P.18.1..	Parasitemia	0.0957088	0.00916018	1	2445	1-(1-enyl-oleoyl)-GPE (P-18:1)*	Lipid	Lysoplasmalogen	44621	LC/MS Neg	100005372	6250	462.299
X1..1.enyl.oleoyl..GPE..P.18.1..	Parasite.Density	-0.108922	0.0118639	1	2445	1-(1-enyl-oleoyl)-GPE (P-18:1)*	Lipid	Lysoplasmalogen	44621	LC/MS Neg	100005372	6250	462.299
X1..1.enyl.oleoyl..GPE..P.18.1..	ALT	0.33001	0.108906	0.000174934	2445	1-(1-enyl-oleoyl)-GPE (P-18:1)*	Lipid	Lysoplasmalogen	44621	LC/MS Neg	100005372	6250	462.299
X1..1.enyl.oleoyl..GPE..P.18.1..	creatinine	0.317972	0.101106	0.000176066	2445	1-(1-enyl-oleoyl)-GPE (P-18:1)*	Lipid	Lysoplasmalogen	44621	LC/MS Neg	100005372	6250	462.299
X1..1.enyl.oleoyl..GPE..P.18.1..	lactate	0.00669044	4.4762e-05	1	2445	1-(1-enyl-oleoyl)-GPE (P-18:1)*	Lipid	Lysoplasmalogen	44621	LC/MS Neg	100005372	6250	462.299
X1..1.enyl.oleoyl..GPE..P.18.1..	urea	0.345254	0.1192	8.28226e-06	2445	1-(1-enyl-oleoyl)-GPE (P-18:1)*	Lipid	Lysoplasmalogen	44621	LC/MS Neg	100005372	6250	462.299
X1..1.enyl.palmitoyl..2.arachidonoyl.GPC..P.16.0.20.4..	RBC_Accuri	0.0408468	0.00166846	1	2422	1-(1-enyl-palmitoyl)-2-arachidonoyl-GPC (P-16:0/20:4)*	Lipid	Plasmalogen	52689	LC/MS Pos Late	100009014	2154	766.575				HMDB11220
X1..1.enyl.palmitoyl..2.arachidonoyl.GPC..P.16.0.20.4..	Blood.Glucose	0.0360932	0.00130272	1	2422	1-(1-enyl-palmitoyl)-2-arachidonoyl-GPC (P-16:0/20:4)*	Lipid	Plasmalogen	52689	LC/MS Pos Late	100009014	2154	766.575				HMDB11220
X1..1.enyl.palmitoyl..2.arachidonoyl.GPC..P.16.0.20.4..	Weight.Percent.Loss	-0.0368273	0.00135625	1	2422	1-(1-enyl-palmitoyl)-2-arachidonoyl-GPC (P-16:0/20:4)*	Lipid	Plasmalogen	52689	LC/MS Pos Late	100009014	2154	766.575				HMDB11220
X1..1.enyl.palmitoyl..2.arachidonoyl.GPC..P.16.0.20.4..	Temperature.Delta	-0.0143542	0.000206042	1	2422	1-(1-enyl-palmitoyl)-2-arachidonoyl-GPC (P-16:0/20:4)*	Lipid	Plasmalogen	52689	LC/MS Pos Late	100009014	2154	766.575				HMDB11220
X1..1.enyl.palmitoyl..2.arachidonoyl.GPC..P.16.0.20.4..	Parasitemia	-0.239954	0.057578	0.790132	2422	1-(1-enyl-palmitoyl)-2-arachidonoyl-GPC (P-16:0/20:4)*	Lipid	Plasmalogen	52689	LC/MS Pos Late	100009014	2154	766.575				HMDB11220
X1..1.enyl.palmitoyl..2.arachidonoyl.GPC..P.16.0.20.4..	Parasite.Density	-0.181605	0.0329804	1	2422	1-(1-enyl-palmitoyl)-2-arachidonoyl-GPC (P-16:0/20:4)*	Lipid	Plasmalogen	52689	LC/MS Pos Late	100009014	2154	766.575				HMDB11220
X1..1.enyl.palmitoyl..2.arachidonoyl.GPC..P.16.0.20.4..	ALT	-0.0325732	0.00106102	1	2422	1-(1-enyl-palmitoyl)-2-arachidonoyl-GPC (P-16:0/20:4)*	Lipid	Plasmalogen	52689	LC/MS Pos Late	100009014	2154	766.575				HMDB11220
X1..1.enyl.palmitoyl..2.arachidonoyl.GPC..P.16.0.20.4..	creatinine	-0.0256871	0.000659829	1	2422	1-(1-enyl-palmitoyl)-2-arachidonoyl-GPC (P-16:0/20:4)*	Lipid	Plasmalogen	52689	LC/MS Pos Late	100009014	2154	766.575				HMDB11220
X1..1.enyl.palmitoyl..2.arachidonoyl.GPC..P.16.0.20.4..	lactate	-0.151993	0.0231018	1	2422	1-(1-enyl-palmitoyl)-2-arachidonoyl-GPC (P-16:0/20:4)*	Lipid	Plasmalogen	52689	LC/MS Pos Late	100009014	2154	766.575				HMDB11220
X1..1.enyl.palmitoyl..2.arachidonoyl.GPC..P.16.0.20.4..	urea	-0.0628247	0.00394694	1	2422	1-(1-enyl-palmitoyl)-2-arachidonoyl-GPC (P-16:0/20:4)*	Lipid	Plasmalogen	52689	LC/MS Pos Late	100009014	2154	766.575				HMDB11220
X1..1.enyl.palmitoyl..2.arachidonoyl.GPE..P.16.0.20.4..	RBC_Accuri	0.0532708	0.00283778	1	2414	1-(1-enyl-palmitoyl)-2-arachidonoyl-GPE (P-16:0/20:4)*	Lipid	Plasmalogen	52673	LC/MS Pos Late	100009002	2270	724.528				HMDB11352
X1..1.enyl.palmitoyl..2.arachidonoyl.GPE..P.16.0.20.4..	Blood.Glucose	0.0354486	0.00125661	1	2414	1-(1-enyl-palmitoyl)-2-arachidonoyl-GPE (P-16:0/20:4)*	Lipid	Plasmalogen	52673	LC/MS Pos Late	100009002	2270	724.528				HMDB11352
X1..1.enyl.palmitoyl..2.arachidonoyl.GPE..P.16.0.20.4..	Weight.Percent.Loss	0.167035	0.0279007	1	2414	1-(1-enyl-palmitoyl)-2-arachidonoyl-GPE (P-16:0/20:4)*	Lipid	Plasmalogen	52673	LC/MS Pos Late	100009002	2270	724.528				HMDB11352
X1..1.enyl.palmitoyl..2.arachidonoyl.GPE..P.16.0.20.4..	Temperature.Delta	0.0411498	0.0016933	1	2414	1-(1-enyl-palmitoyl)-2-arachidonoyl-GPE (P-16:0/20:4)*	Lipid	Plasmalogen	52673	LC/MS Pos Late	100009002	2270	724.528				HMDB11352
X1..1.enyl.palmitoyl..2.arachidonoyl.GPE..P.16.0.20.4..	Parasitemia	-0.207091	0.0428868	1	2414	1-(1-enyl-palmitoyl)-2-arachidonoyl-GPE (P-16:0/20:4)*	Lipid	Plasmalogen	52673	LC/MS Pos Late	100009002	2270	724.528				HMDB11352
X1..1.enyl.palmitoyl..2.arachidonoyl.GPE..P.16.0.20.4..	Parasite.Density	-0.124594	0.0155236	1	2414	1-(1-enyl-palmitoyl)-2-arachidonoyl-GPE (P-16:0/20:4)*	Lipid	Plasmalogen	52673	LC/MS Pos Late	100009002	2270	724.528				HMDB11352
X1..1.enyl.palmitoyl..2.arachidonoyl.GPE..P.16.0.20.4..	ALT	-0.158174	0.025019	1	2414	1-(1-enyl-palmitoyl)-2-arachidonoyl-GPE (P-16:0/20:4)*	Lipid	Plasmalogen	52673	LC/MS Pos Late	100009002	2270	724.528				HMDB11352
X1..1.enyl.palmitoyl..2.arachidonoyl.GPE..P.16.0.20.4..	creatinine	-0.0680685	0.00463332	1	2414	1-(1-enyl-palmitoyl)-2-arachidonoyl-GPE (P-16:0/20:4)*	Lipid	Plasmalogen	52673	LC/MS Pos Late	100009002	2270	724.528				HMDB11352
X1..1.enyl.palmitoyl..2.arachidonoyl.GPE..P.16.0.20.4..	lactate	-0.0889767	0.00791686	1	2414	1-(1-enyl-palmitoyl)-2-arachidonoyl-GPE (P-16:0/20:4)*	Lipid	Plasmalogen	52673	LC/MS Pos Late	100009002	2270	724.528				HMDB11352
X1..1.enyl.palmitoyl..2.arachidonoyl.GPE..P.16.0.20.4..	urea	-0.114048	0.0130071	1	2414	1-(1-enyl-palmitoyl)-2-arachidonoyl-GPE (P-16:0/20:4)*	Lipid	Plasmalogen	52673	LC/MS Pos Late	100009002	2270	724.528				HMDB11352
X1..1.enyl.palmitoyl..2.linoleoyl.GPC..P.16.0.18.2..	RBC_Accuri	0.614742	0.377907	3.5541e-28	2423	1-(1-enyl-palmitoyl)-2-linoleoyl-GPC (P-16:0/18:2)*	Lipid	Plasmalogen	52682	LC/MS Pos Late	100009009	2226	742.575				HMDB11211
X1..1.enyl.palmitoyl..2.linoleoyl.GPC..P.16.0.18.2..	Blood.Glucose	0.304368	0.0926401	0.000724371	2423	1-(1-enyl-palmitoyl)-2-linoleoyl-GPC (P-16:0/18:2)*	Lipid	Plasmalogen	52682	LC/MS Pos Late	100009009	2226	742.575				HMDB11211
X1..1.enyl.palmitoyl..2.linoleoyl.GPC..P.16.0.18.2..	Weight.Percent.Loss	0.470004	0.220904	9.61533e-14	2423	1-(1-enyl-palmitoyl)-2-linoleoyl-GPC (P-16:0/18:2)*	Lipid	Plasmalogen	52682	LC/MS Pos Late	100009009	2226	742.575				HMDB11211
X1..1.enyl.palmitoyl..2.linoleoyl.GPC..P.16.0.18.2..	Temperature.Delta	0.405909	0.164762	2.96237e-09	2423	1-(1-enyl-palmitoyl)-2-linoleoyl-GPC (P-16:0/18:2)*	Lipid	Plasmalogen	52682	LC/MS Pos Late	100009009	2226	742.575				HMDB11211
X1..1.enyl.palmitoyl..2.linoleoyl.GPC..P.16.0.18.2..	Parasitemia	-0.527994	0.278778	6.61993e-16	2423	1-(1-enyl-palmitoyl)-2-linoleoyl-GPC (P-16:0/18:2)*	Lipid	Plasmalogen	52682	LC/MS Pos Late	100009009	2226	742.575				HMDB11211
X1..1.enyl.palmitoyl..2.linoleoyl.GPC..P.16.0.18.2..	Parasite.Density	-0.228313	0.0521268	1	2423	1-(1-enyl-palmitoyl)-2-linoleoyl-GPC (P-16:0/18:2)*	Lipid	Plasmalogen	52682	LC/MS Pos Late	100009009	2226	742.575				HMDB11211
X1..1.enyl.palmitoyl..2.linoleoyl.GPC..P.16.0.18.2..	ALT	-0.495995	0.246011	1.7446e-14	2423	1-(1-enyl-palmitoyl)-2-linoleoyl-GPC (P-16:0/18:2)*	Lipid	Plasmalogen	52682	LC/MS Pos Late	100009009	2226	742.575				HMDB11211
X1..1.enyl.palmitoyl..2.linoleoyl.GPC..P.16.0.18.2..	creatinine	-0.33426	0.11173	2.94294e-05	2423	1-(1-enyl-palmitoyl)-2-linoleoyl-GPC (P-16:0/18:2)*	Lipid	Plasmalogen	52682	LC/MS Pos Late	100009009	2226	742.575				HMDB11211
X1..1.enyl.palmitoyl..2.linoleoyl.GPC..P.16.0.18.2..	lactate	-0.0834792	0.00696877	1	2423	1-(1-enyl-palmitoyl)-2-linoleoyl-GPC (P-16:0/18:2)*	Lipid	Plasmalogen	52682	LC/MS Pos Late	100009009	2226	742.575				HMDB11211
X1..1.enyl.palmitoyl..2.linoleoyl.GPC..P.16.0.18.2..	urea	-0.400327	0.160262	6.59663e-09	2423	1-(1-enyl-palmitoyl)-2-linoleoyl-GPC (P-16:0/18:2)*	Lipid	Plasmalogen	52682	LC/MS Pos Late	100009009	2226	742.575				HMDB11211
X1..1.enyl.palmitoyl..2.linoleoyl.GPE..P.16.0.18.2..	RBC_Accuri	0.389757	0.151911	2.8846e-08	2411	1-(1-enyl-palmitoyl)-2-linoleoyl-GPE (P-16:0/18:2)*	Lipid	Plasmalogen	52677	LC/MS Pos Late	100009069	2351	700.528				HMDB11343
X1..1.enyl.palmitoyl..2.linoleoyl.GPE..P.16.0.18.2..	Blood.Glucose	0.15614	0.0243798	1	2411	1-(1-enyl-palmitoyl)-2-linoleoyl-GPE (P-16:0/18:2)*	Lipid	Plasmalogen	52677	LC/MS Pos Late	100009069	2351	700.528				HMDB11343
X1..1.enyl.palmitoyl..2.linoleoyl.GPE..P.16.0.18.2..	Weight.Percent.Loss	0.338031	0.114265	1.91577e-05	2411	1-(1-enyl-palmitoyl)-2-linoleoyl-GPE (P-16:0/18:2)*	Lipid	Plasmalogen	52677	LC/MS Pos Late	100009069	2351	700.528				HMDB11343
X1..1.enyl.palmitoyl..2.linoleoyl.GPE..P.16.0.18.2..	Temperature.Delta	0.256407	0.0657445	0.0613	2411	1-(1-enyl-palmitoyl)-2-linoleoyl-GPE (P-16:0/18:2)*	Lipid	Plasmalogen	52677	LC/MS Pos Late	100009069	2351	700.528				HMDB11343
X1..1.enyl.palmitoyl..2.linoleoyl.GPE..P.16.0.18.2..	Parasitemia	-0.248431	0.061718	0.437866	2411	1-(1-enyl-palmitoyl)-2-linoleoyl-GPE (P-16:0/18:2)*	Lipid	Plasmalogen	52677	LC/MS Pos Late	100009069	2351	700.528				HMDB11343
X1..1.enyl.palmitoyl..2.linoleoyl.GPE..P.16.0.18.2..	Parasite.Density	-0.0365725	0.00133755	1	2411	1-(1-enyl-palmitoyl)-2-linoleoyl-GPE (P-16:0/18:2)*	Lipid	Plasmalogen	52677	LC/MS Pos Late	100009069	2351	700.528				HMDB11343
X1..1.enyl.palmitoyl..2.linoleoyl.GPE..P.16.0.18.2..	ALT	-0.419837	0.176263	3.29666e-09	2411	1-(1-enyl-palmitoyl)-2-linoleoyl-GPE (P-16:0/18:2)*	Lipid	Plasmalogen	52677	LC/MS Pos Late	100009069	2351	700.528				HMDB11343
X1..1.enyl.palmitoyl..2.linoleoyl.GPE..P.16.0.18.2..	creatinine	-0.194205	0.0377155	1	2411	1-(1-enyl-palmitoyl)-2-linoleoyl-GPE (P-16:0/18:2)*	Lipid	Plasmalogen	52677	LC/MS Pos Late	100009069	2351	700.528				HMDB11343
X1..1.enyl.palmitoyl..2.linoleoyl.GPE..P.16.0.18.2..	lactate	-0.0527546	0.00278305	1	2411	1-(1-enyl-palmitoyl)-2-linoleoyl-GPE (P-16:0/18:2)*	Lipid	Plasmalogen	52677	LC/MS Pos Late	100009069	2351	700.528				HMDB11343
X1..1.enyl.palmitoyl..2.linoleoyl.GPE..P.16.0.18.2..	urea	-0.264941	0.0701939	0.0295579	2411	1-(1-enyl-palmitoyl)-2-linoleoyl-GPE (P-16:0/18:2)*	Lipid	Plasmalogen	52677	LC/MS Pos Late	100009069	2351	700.528				HMDB11343
X1..1.enyl.palmitoyl..2.oleoyl.GPC..P.16.0.18.1..	RBC_Accuri	0.122277	0.0149517	1	2416	1-(1-enyl-palmitoyl)-2-oleoyl-GPC (P-16:0/18:1)*	Lipid	Plasmalogen	52478	LC/MS Pos Late	100009007	2443	744.59
X1..1.enyl.palmitoyl..2.oleoyl.GPC..P.16.0.18.1..	Blood.Glucose	-0.0636742	0.00405441	1	2416	1-(1-enyl-palmitoyl)-2-oleoyl-GPC (P-16:0/18:1)*	Lipid	Plasmalogen	52478	LC/MS Pos Late	100009007	2443	744.59
X1..1.enyl.palmitoyl..2.oleoyl.GPC..P.16.0.18.1..	Weight.Percent.Loss	-0.0525875	0.00276545	1	2416	1-(1-enyl-palmitoyl)-2-oleoyl-GPC (P-16:0/18:1)*	Lipid	Plasmalogen	52478	LC/MS Pos Late	100009007	2443	744.59
X1..1.enyl.palmitoyl..2.oleoyl.GPC..P.16.0.18.1..	Temperature.Delta	0.054869	0.00301061	1	2416	1-(1-enyl-palmitoyl)-2-oleoyl-GPC (P-16:0/18:1)*	Lipid	Plasmalogen	52478	LC/MS Pos Late	100009007	2443	744.59
X1..1.enyl.palmitoyl..2.oleoyl.GPC..P.16.0.18.1..	Parasitemia	-0.291773	0.0851315	0.0152709	2416	1-(1-enyl-palmitoyl)-2-oleoyl-GPC (P-16:0/18:1)*	Lipid	Plasmalogen	52478	LC/MS Pos Late	100009007	2443	744.59
X1..1.enyl.palmitoyl..2.oleoyl.GPC..P.16.0.18.1..	Parasite.Density	-0.367746	0.135237	9.61942e-06	2416	1-(1-enyl-palmitoyl)-2-oleoyl-GPC (P-16:0/18:1)*	Lipid	Plasmalogen	52478	LC/MS Pos Late	100009007	2443	744.59
X1..1.enyl.palmitoyl..2.oleoyl.GPC..P.16.0.18.1..	ALT	-0.0865742	0.00749509	1	2416	1-(1-enyl-palmitoyl)-2-oleoyl-GPC (P-16:0/18:1)*	Lipid	Plasmalogen	52478	LC/MS Pos Late	100009007	2443	744.59
X1..1.enyl.palmitoyl..2.oleoyl.GPC..P.16.0.18.1..	creatinine	0.029247	0.000855385	1	2416	1-(1-enyl-palmitoyl)-2-oleoyl-GPC (P-16:0/18:1)*	Lipid	Plasmalogen	52478	LC/MS Pos Late	100009007	2443	744.59
X1..1.enyl.palmitoyl..2.oleoyl.GPC..P.16.0.18.1..	lactate	0.0271049	0.000734674	1	2416	1-(1-enyl-palmitoyl)-2-oleoyl-GPC (P-16:0/18:1)*	Lipid	Plasmalogen	52478	LC/MS Pos Late	100009007	2443	744.59
X1..1.enyl.palmitoyl..2.oleoyl.GPC..P.16.0.18.1..	urea	-0.0123888	0.000153481	1	2416	1-(1-enyl-palmitoyl)-2-oleoyl-GPC (P-16:0/18:1)*	Lipid	Plasmalogen	52478	LC/MS Pos Late	100009007	2443	744.59
X1..1.enyl.palmitoyl..2.oleoyl.GPE..P.16.0.18.1..	RBC_Accuri	0.397457	0.157972	9.89778e-09	2410	1-(1-enyl-palmitoyl)-2-oleoyl-GPE (P-16:0/18:1)*	Lipid	Plasmalogen	52477	LC/MS Pos Late	100009005	2600	702.543				HMDB11342
X1..1.enyl.palmitoyl..2.oleoyl.GPE..P.16.0.18.1..	Blood.Glucose	0.138517	0.0191871	1	2410	1-(1-enyl-palmitoyl)-2-oleoyl-GPE (P-16:0/18:1)*	Lipid	Plasmalogen	52477	LC/MS Pos Late	100009005	2600	702.543				HMDB11342
X1..1.enyl.palmitoyl..2.oleoyl.GPE..P.16.0.18.1..	Weight.Percent.Loss	0.32744	0.107217	6.30528e-05	2410	1-(1-enyl-palmitoyl)-2-oleoyl-GPE (P-16:0/18:1)*	Lipid	Plasmalogen	52477	LC/MS Pos Late	100009005	2600	702.543				HMDB11342
X1..1.enyl.palmitoyl..2.oleoyl.GPE..P.16.0.18.1..	Temperature.Delta	0.198311	0.0393274	1	2410	1-(1-enyl-palmitoyl)-2-oleoyl-GPE (P-16:0/18:1)*	Lipid	Plasmalogen	52477	LC/MS Pos Late	100009005	2600	702.543				HMDB11342
X1..1.enyl.palmitoyl..2.oleoyl.GPE..P.16.0.18.1..	Parasitemia	-0.278425	0.0775204	0.0456597	2410	1-(1-enyl-palmitoyl)-2-oleoyl-GPE (P-16:0/18:1)*	Lipid	Plasmalogen	52477	LC/MS Pos Late	100009005	2600	702.543				HMDB11342
X1..1.enyl.palmitoyl..2.oleoyl.GPE..P.16.0.18.1..	Parasite.Density	-0.130509	0.0170327	1	2410	1-(1-enyl-palmitoyl)-2-oleoyl-GPE (P-16:0/18:1)*	Lipid	Plasmalogen	52477	LC/MS Pos Late	100009005	2600	702.543				HMDB11342
X1..1.enyl.palmitoyl..2.oleoyl.GPE..P.16.0.18.1..	ALT	-0.38818	0.150684	2.24006e-07	2410	1-(1-enyl-palmitoyl)-2-oleoyl-GPE (P-16:0/18:1)*	Lipid	Plasmalogen	52477	LC/MS Pos Late	100009005	2600	702.543				HMDB11342
X1..1.enyl.palmitoyl..2.oleoyl.GPE..P.16.0.18.1..	creatinine	-0.186066	0.0346205	1	2410	1-(1-enyl-palmitoyl)-2-oleoyl-GPE (P-16:0/18:1)*	Lipid	Plasmalogen	52477	LC/MS Pos Late	100009005	2600	702.543				HMDB11342
X1..1.enyl.palmitoyl..2.oleoyl.GPE..P.16.0.18.1..	lactate	0.162909	0.0265394	1	2410	1-(1-enyl-palmitoyl)-2-oleoyl-GPE (P-16:0/18:1)*	Lipid	Plasmalogen	52477	LC/MS Pos Late	100009005	2600	702.543				HMDB11342
X1..1.enyl.palmitoyl..2.oleoyl.GPE..P.16.0.18.1..	urea	-0.212551	0.0451778	1	2410	1-(1-enyl-palmitoyl)-2-oleoyl-GPE (P-16:0/18:1)*	Lipid	Plasmalogen	52477	LC/MS Pos Late	100009005	2600	702.543				HMDB11342
X1..1.enyl.palmitoyl..2.palmitoyl.GPC..P.16.0.16.0..	RBC_Accuri	0.267355	0.0714785	0.023938	2412	1-(1-enyl-palmitoyl)-2-palmitoyl-GPC (P-16:0/16:0)*	Lipid	Plasmalogen	52716	LC/MS Pos Late	100009162	2454	718.575		11146967		HMDB11206
X1..1.enyl.palmitoyl..2.palmitoyl.GPC..P.16.0.16.0..	Blood.Glucose	-0.0405947	0.00164793	1	2412	1-(1-enyl-palmitoyl)-2-palmitoyl-GPC (P-16:0/16:0)*	Lipid	Plasmalogen	52716	LC/MS Pos Late	100009162	2454	718.575		11146967		HMDB11206
X1..1.enyl.palmitoyl..2.palmitoyl.GPC..P.16.0.16.0..	Weight.Percent.Loss	0.091939	0.00845278	1	2412	1-(1-enyl-palmitoyl)-2-palmitoyl-GPC (P-16:0/16:0)*	Lipid	Plasmalogen	52716	LC/MS Pos Late	100009162	2454	718.575		11146967		HMDB11206
X1..1.enyl.palmitoyl..2.palmitoyl.GPC..P.16.0.16.0..	Temperature.Delta	0.117559	0.0138201	1	2412	1-(1-enyl-palmitoyl)-2-palmitoyl-GPC (P-16:0/16:0)*	Lipid	Plasmalogen	52716	LC/MS Pos Late	100009162	2454	718.575		11146967		HMDB11206
X1..1.enyl.palmitoyl..2.palmitoyl.GPC..P.16.0.16.0..	Parasitemia	-0.195243	0.0381197	1	2412	1-(1-enyl-palmitoyl)-2-palmitoyl-GPC (P-16:0/16:0)*	Lipid	Plasmalogen	52716	LC/MS Pos Late	100009162	2454	718.575		11146967		HMDB11206
X1..1.enyl.palmitoyl..2.palmitoyl.GPC..P.16.0.16.0..	Parasite.Density	-0.251206	0.0631043	0.35929	2412	1-(1-enyl-palmitoyl)-2-palmitoyl-GPC (P-16:0/16:0)*	Lipid	Plasmalogen	52716	LC/MS Pos Late	100009162	2454	718.575		11146967		HMDB11206
X1..1.enyl.palmitoyl..2.palmitoyl.GPC..P.16.0.16.0..	ALT	-0.143797	0.0206777	1	2412	1-(1-enyl-palmitoyl)-2-palmitoyl-GPC (P-16:0/16:0)*	Lipid	Plasmalogen	52716	LC/MS Pos Late	100009162	2454	718.575		11146967		HMDB11206
X1..1.enyl.palmitoyl..2.palmitoyl.GPC..P.16.0.16.0..	creatinine	0.0308741	0.000953213	1	2412	1-(1-enyl-palmitoyl)-2-palmitoyl-GPC (P-16:0/16:0)*	Lipid	Plasmalogen	52716	LC/MS Pos Late	100009162	2454	718.575		11146967		HMDB11206
X1..1.enyl.palmitoyl..2.palmitoyl.GPC..P.16.0.16.0..	lactate	0.051989	0.00270285	1	2412	1-(1-enyl-palmitoyl)-2-palmitoyl-GPC (P-16:0/16:0)*	Lipid	Plasmalogen	52716	LC/MS Pos Late	100009162	2454	718.575		11146967		HMDB11206
X1..1.enyl.palmitoyl..2.palmitoyl.GPC..P.16.0.16.0..	urea	0.0144043	0.000207483	1	2412	1-(1-enyl-palmitoyl)-2-palmitoyl-GPC (P-16:0/16:0)*	Lipid	Plasmalogen	52716	LC/MS Pos Late	100009162	2454	718.575		11146967		HMDB11206
X1..1.enyl.palmitoyl..GPC..P.16.0..	RBC_Accuri	0.107398	0.0115344	1	2442	1-(1-enyl-palmitoyl)-GPC (P-16:0)*	Lipid	Lysoplasmalogen	52474	LC/MS Pos Late	100002875	1547	480.345		10917802		HMDB10407
X1..1.enyl.palmitoyl..GPC..P.16.0..	Blood.Glucose	0.0787808	0.00620641	1	2442	1-(1-enyl-palmitoyl)-GPC (P-16:0)*	Lipid	Lysoplasmalogen	52474	LC/MS Pos Late	100002875	1547	480.345		10917802		HMDB10407
X1..1.enyl.palmitoyl..GPC..P.16.0..	Weight.Percent.Loss	0.106858	0.0114186	1	2442	1-(1-enyl-palmitoyl)-GPC (P-16:0)*	Lipid	Lysoplasmalogen	52474	LC/MS Pos Late	100002875	1547	480.345		10917802		HMDB10407
X1..1.enyl.palmitoyl..GPC..P.16.0..	Temperature.Delta	0.114746	0.0131667	1	2442	1-(1-enyl-palmitoyl)-GPC (P-16:0)*	Lipid	Lysoplasmalogen	52474	LC/MS Pos Late	100002875	1547	480.345		10917802		HMDB10407
X1..1.enyl.palmitoyl..GPC..P.16.0..	Parasitemia	-0.289222	0.0836494	0.0189088	2442	1-(1-enyl-palmitoyl)-GPC (P-16:0)*	Lipid	Lysoplasmalogen	52474	LC/MS Pos Late	100002875	1547	480.345		10917802		HMDB10407
X1..1.enyl.palmitoyl..GPC..P.16.0..	Parasite.Density	-0.225719	0.0509489	1	2442	1-(1-enyl-palmitoyl)-GPC (P-16:0)*	Lipid	Lysoplasmalogen	52474	LC/MS Pos Late	100002875	1547	480.345		10917802		HMDB10407
X1..1.enyl.palmitoyl..GPC..P.16.0..	ALT	-0.136273	0.0185704	1	2442	1-(1-enyl-palmitoyl)-GPC (P-16:0)*	Lipid	Lysoplasmalogen	52474	LC/MS Pos Late	100002875	1547	480.345		10917802		HMDB10407
X1..1.enyl.palmitoyl..GPC..P.16.0..	creatinine	-0.128078	0.016404	1	2442	1-(1-enyl-palmitoyl)-GPC (P-16:0)*	Lipid	Lysoplasmalogen	52474	LC/MS Pos Late	100002875	1547	480.345		10917802		HMDB10407
X1..1.enyl.palmitoyl..GPC..P.16.0..	lactate	-0.293429	0.0861005	0.00214649	2442	1-(1-enyl-palmitoyl)-GPC (P-16:0)*	Lipid	Lysoplasmalogen	52474	LC/MS Pos Late	100002875	1547	480.345		10917802		HMDB10407
X1..1.enyl.palmitoyl..GPC..P.16.0..	urea	-0.146675	0.0215136	1	2442	1-(1-enyl-palmitoyl)-GPC (P-16:0)*	Lipid	Lysoplasmalogen	52474	LC/MS Pos Late	100002875	1547	480.345		10917802		HMDB10407
X1..1.enyl.palmitoyl..GPE..P.16.0..	RBC_Accuri	-0.314259	0.0987585	0.000260884	2443	1-(1-enyl-palmitoyl)-GPE (P-16:0)*	Lipid	Lysoplasmalogen	39270	LC/MS Pos Late	100003000	1558	438.298
X1..1.enyl.palmitoyl..GPE..P.16.0..	Blood.Glucose	-0.185273	0.0343261	1	2443	1-(1-enyl-palmitoyl)-GPE (P-16:0)*	Lipid	Lysoplasmalogen	39270	LC/MS Pos Late	100003000	1558	438.298
X1..1.enyl.palmitoyl..GPE..P.16.0..	Weight.Percent.Loss	-0.07259	0.00526931	1	2443	1-(1-enyl-palmitoyl)-GPE (P-16:0)*	Lipid	Lysoplasmalogen	39270	LC/MS Pos Late	100003000	1558	438.298
X1..1.enyl.palmitoyl..GPE..P.16.0..	Temperature.Delta	-0.22933	0.0525921	0.525881	2443	1-(1-enyl-palmitoyl)-GPE (P-16:0)*	Lipid	Lysoplasmalogen	39270	LC/MS Pos Late	100003000	1558	438.298
X1..1.enyl.palmitoyl..GPE..P.16.0..	Parasitemia	0.0869954	0.00756821	1	2443	1-(1-enyl-palmitoyl)-GPE (P-16:0)*	Lipid	Lysoplasmalogen	39270	LC/MS Pos Late	100003000	1558	438.298
X1..1.enyl.palmitoyl..GPE..P.16.0..	Parasite.Density	-0.00593961	3.52789e-05	1	2443	1-(1-enyl-palmitoyl)-GPE (P-16:0)*	Lipid	Lysoplasmalogen	39270	LC/MS Pos Late	100003000	1558	438.298
X1..1.enyl.palmitoyl..GPE..P.16.0..	ALT	0.25968	0.0674335	0.103845	2443	1-(1-enyl-palmitoyl)-GPE (P-16:0)*	Lipid	Lysoplasmalogen	39270	LC/MS Pos Late	100003000	1558	438.298
X1..1.enyl.palmitoyl..GPE..P.16.0..	creatinine	0.10116	0.0102334	1	2443	1-(1-enyl-palmitoyl)-GPE (P-16:0)*	Lipid	Lysoplasmalogen	39270	LC/MS Pos Late	100003000	1558	438.298
X1..1.enyl.palmitoyl..GPE..P.16.0..	lactate	-0.209406	0.0438507	1	2443	1-(1-enyl-palmitoyl)-GPE (P-16:0)*	Lipid	Lysoplasmalogen	39270	LC/MS Pos Late	100003000	1558	438.298
X1..1.enyl.palmitoyl..GPE..P.16.0..	urea	0.186197	0.0346693	1	2443	1-(1-enyl-palmitoyl)-GPE (P-16:0)*	Lipid	Lysoplasmalogen	39270	LC/MS Pos Late	100003000	1558	438.298
X1..1.enyl.stearoyl..2.arachidonoyl.GPE..P.18.0.20.4..	RBC_Accuri	0.271613	0.0737739	0.0164166	2427	1-(1-enyl-stearoyl)-2-arachidonoyl-GPE (P-18:0/20:4)*	Lipid	Plasmalogen	52475	LC/MS Pos Late	100008999	2511	752.559		9547058		HMDB05779
X1..1.enyl.stearoyl..2.arachidonoyl.GPE..P.18.0.20.4..	Blood.Glucose	0.134289	0.0180335	1	2427	1-(1-enyl-stearoyl)-2-arachidonoyl-GPE (P-18:0/20:4)*	Lipid	Plasmalogen	52475	LC/MS Pos Late	100008999	2511	752.559		9547058		HMDB05779
X1..1.enyl.stearoyl..2.arachidonoyl.GPE..P.18.0.20.4..	Weight.Percent.Loss	0.224655	0.0504697	0.743507	2427	1-(1-enyl-stearoyl)-2-arachidonoyl-GPE (P-18:0/20:4)*	Lipid	Plasmalogen	52475	LC/MS Pos Late	100008999	2511	752.559		9547058		HMDB05779
X1..1.enyl.stearoyl..2.arachidonoyl.GPE..P.18.0.20.4..	Temperature.Delta	0.157882	0.0249268	1	2427	1-(1-enyl-stearoyl)-2-arachidonoyl-GPE (P-18:0/20:4)*	Lipid	Plasmalogen	52475	LC/MS Pos Late	100008999	2511	752.559		9547058		HMDB05779
X1..1.enyl.stearoyl..2.arachidonoyl.GPE..P.18.0.20.4..	Parasitemia	-0.259957	0.0675776	0.189681	2427	1-(1-enyl-stearoyl)-2-arachidonoyl-GPE (P-18:0/20:4)*	Lipid	Plasmalogen	52475	LC/MS Pos Late	100008999	2511	752.559		9547058		HMDB05779
X1..1.enyl.stearoyl..2.arachidonoyl.GPE..P.18.0.20.4..	Parasite.Density	-0.0784388	0.00615264	1	2427	1-(1-enyl-stearoyl)-2-arachidonoyl-GPE (P-18:0/20:4)*	Lipid	Plasmalogen	52475	LC/MS Pos Late	100008999	2511	752.559		9547058		HMDB05779
X1..1.enyl.stearoyl..2.arachidonoyl.GPE..P.18.0.20.4..	ALT	-0.140605	0.0197698	1	2427	1-(1-enyl-stearoyl)-2-arachidonoyl-GPE (P-18:0/20:4)*	Lipid	Plasmalogen	52475	LC/MS Pos Late	100008999	2511	752.559		9547058		HMDB05779
X1..1.enyl.stearoyl..2.arachidonoyl.GPE..P.18.0.20.4..	creatinine	-0.145246	0.0210965	1	2427	1-(1-enyl-stearoyl)-2-arachidonoyl-GPE (P-18:0/20:4)*	Lipid	Plasmalogen	52475	LC/MS Pos Late	100008999	2511	752.559		9547058		HMDB05779
X1..1.enyl.stearoyl..2.arachidonoyl.GPE..P.18.0.20.4..	lactate	-0.194648	0.037888	1	2427	1-(1-enyl-stearoyl)-2-arachidonoyl-GPE (P-18:0/20:4)*	Lipid	Plasmalogen	52475	LC/MS Pos Late	100008999	2511	752.559		9547058		HMDB05779
X1..1.enyl.stearoyl..2.arachidonoyl.GPE..P.18.0.20.4..	urea	-0.17599	0.0309723	1	2427	1-(1-enyl-stearoyl)-2-arachidonoyl-GPE (P-18:0/20:4)*	Lipid	Plasmalogen	52475	LC/MS Pos Late	100008999	2511	752.559		9547058		HMDB05779
X1..1.enyl.stearoyl..2.linoleoyl.GPE..P.18.0.18.2..	RBC_Accuri	0.605764	0.36695	4.65471e-27	2419	1-(1-enyl-stearoyl)-2-linoleoyl-GPE (P-18:0/18:2)*	Lipid	Plasmalogen	52748	LC/MS Pos Late	100009225	2633	728.559				HMDB11376
X1..1.enyl.stearoyl..2.linoleoyl.GPE..P.18.0.18.2..	Blood.Glucose	0.25031	0.0626551	0.101638	2419	1-(1-enyl-stearoyl)-2-linoleoyl-GPE (P-18:0/18:2)*	Lipid	Plasmalogen	52748	LC/MS Pos Late	100009225	2633	728.559				HMDB11376
X1..1.enyl.stearoyl..2.linoleoyl.GPE..P.18.0.18.2..	Weight.Percent.Loss	0.434974	0.189202	3.57427e-11	2419	1-(1-enyl-stearoyl)-2-linoleoyl-GPE (P-18:0/18:2)*	Lipid	Plasmalogen	52748	LC/MS Pos Late	100009225	2633	728.559				HMDB11376
X1..1.enyl.stearoyl..2.linoleoyl.GPE..P.18.0.18.2..	Temperature.Delta	0.407358	0.165941	2.40052e-09	2419	1-(1-enyl-stearoyl)-2-linoleoyl-GPE (P-18:0/18:2)*	Lipid	Plasmalogen	52748	LC/MS Pos Late	100009225	2633	728.559				HMDB11376
X1..1.enyl.stearoyl..2.linoleoyl.GPE..P.18.0.18.2..	Parasitemia	-0.446293	0.199177	4.63374e-10	2419	1-(1-enyl-stearoyl)-2-linoleoyl-GPE (P-18:0/18:2)*	Lipid	Plasmalogen	52748	LC/MS Pos Late	100009225	2633	728.559				HMDB11376
X1..1.enyl.stearoyl..2.linoleoyl.GPE..P.18.0.18.2..	Parasite.Density	-0.227972	0.0519714	1	2419	1-(1-enyl-stearoyl)-2-linoleoyl-GPE (P-18:0/18:2)*	Lipid	Plasmalogen	52748	LC/MS Pos Late	100009225	2633	728.559				HMDB11376
X1..1.enyl.stearoyl..2.linoleoyl.GPE..P.18.0.18.2..	ALT	-0.397723	0.158184	6.58019e-08	2419	1-(1-enyl-stearoyl)-2-linoleoyl-GPE (P-18:0/18:2)*	Lipid	Plasmalogen	52748	LC/MS Pos Late	100009225	2633	728.559				HMDB11376
X1..1.enyl.stearoyl..2.linoleoyl.GPE..P.18.0.18.2..	creatinine	-0.248934	0.061968	0.113727	2419	1-(1-enyl-stearoyl)-2-linoleoyl-GPE (P-18:0/18:2)*	Lipid	Plasmalogen	52748	LC/MS Pos Late	100009225	2633	728.559				HMDB11376
X1..1.enyl.stearoyl..2.linoleoyl.GPE..P.18.0.18.2..	lactate	0.124834	0.0155835	1	2419	1-(1-enyl-stearoyl)-2-linoleoyl-GPE (P-18:0/18:2)*	Lipid	Plasmalogen	52748	LC/MS Pos Late	100009225	2633	728.559				HMDB11376
X1..1.enyl.stearoyl..2.linoleoyl.GPE..P.18.0.18.2..	urea	-0.349428	0.1221	5.05115e-06	2419	1-(1-enyl-stearoyl)-2-linoleoyl-GPE (P-18:0/18:2)*	Lipid	Plasmalogen	52748	LC/MS Pos Late	100009225	2633	728.559				HMDB11376
X1..1.enyl.stearoyl..GPE..P.18.0..	RBC_Accuri	-0.286583	0.08213	0.00414091	2447	1-(1-enyl-stearoyl)-GPE (P-18:0)*	Lipid	Lysoplasmalogen	39271	LC/MS Neg	100003001	6500	464.315
X1..1.enyl.stearoyl..GPE..P.18.0..	Blood.Glucose	-0.190611	0.0363325	1	2447	1-(1-enyl-stearoyl)-GPE (P-18:0)*	Lipid	Lysoplasmalogen	39271	LC/MS Neg	100003001	6500	464.315
X1..1.enyl.stearoyl..GPE..P.18.0..	Weight.Percent.Loss	-0.116427	0.0135552	1	2447	1-(1-enyl-stearoyl)-GPE (P-18:0)*	Lipid	Lysoplasmalogen	39271	LC/MS Neg	100003001	6500	464.315
X1..1.enyl.stearoyl..GPE..P.18.0..	Temperature.Delta	-0.298409	0.0890478	0.0013164	2447	1-(1-enyl-stearoyl)-GPE (P-18:0)*	Lipid	Lysoplasmalogen	39271	LC/MS Neg	100003001	6500	464.315
X1..1.enyl.stearoyl..GPE..P.18.0..	Parasitemia	0.104093	0.0108354	1	2447	1-(1-enyl-stearoyl)-GPE (P-18:0)*	Lipid	Lysoplasmalogen	39271	LC/MS Neg	100003001	6500	464.315
X1..1.enyl.stearoyl..GPE..P.18.0..	Parasite.Density	-0.014964	0.000223921	1	2447	1-(1-enyl-stearoyl)-GPE (P-18:0)*	Lipid	Lysoplasmalogen	39271	LC/MS Neg	100003001	6500	464.315
X1..1.enyl.stearoyl..GPE..P.18.0..	ALT	0.329776	0.108752	0.0001792	2447	1-(1-enyl-stearoyl)-GPE (P-18:0)*	Lipid	Lysoplasmalogen	39271	LC/MS Neg	100003001	6500	464.315
X1..1.enyl.stearoyl..GPE..P.18.0..	creatinine	0.188726	0.0356174	1	2447	1-(1-enyl-stearoyl)-GPE (P-18:0)*	Lipid	Lysoplasmalogen	39271	LC/MS Neg	100003001	6500	464.315
X1..1.enyl.stearoyl..GPE..P.18.0..	lactate	-0.128825	0.016596	1	2447	1-(1-enyl-stearoyl)-GPE (P-18:0)*	Lipid	Lysoplasmalogen	39271	LC/MS Neg	100003001	6500	464.315
X1..1.enyl.stearoyl..GPE..P.18.0..	urea	0.333419	0.111168	3.23637e-05	2447	1-(1-enyl-stearoyl)-GPE (P-18:0)*	Lipid	Lysoplasmalogen	39271	LC/MS Neg	100003001	6500	464.315
X1.2.3.benzenetriol.sulfate..2.	RBC_Accuri	0.352562	0.1243	3.46753e-06	5112	1,2,3-benzenetriol sulfate (2)	Xenobiotics	Chemical	48762	LC/MS Neg	100006374	1709	204.981
X1.2.3.benzenetriol.sulfate..2.	Blood.Glucose	0.167959	0.0282102	1	5112	1,2,3-benzenetriol sulfate (2)	Xenobiotics	Chemical	48762	LC/MS Neg	100006374	1709	204.981
X1.2.3.benzenetriol.sulfate..2.	Weight.Percent.Loss	0.313491	0.0982768	0.000282779	5112	1,2,3-benzenetriol sulfate (2)	Xenobiotics	Chemical	48762	LC/MS Neg	100006374	1709	204.981
X1.2.3.benzenetriol.sulfate..2.	Temperature.Delta	0.23878	0.0570157	0.255449	5112	1,2,3-benzenetriol sulfate (2)	Xenobiotics	Chemical	48762	LC/MS Neg	100006374	1709	204.981
X1.2.3.benzenetriol.sulfate..2.	Parasitemia	-0.164726	0.0271347	1	5112	1,2,3-benzenetriol sulfate (2)	Xenobiotics	Chemical	48762	LC/MS Neg	100006374	1709	204.981
X1.2.3.benzenetriol.sulfate..2.	Parasite.Density	0.00408104	1.66549e-05	1	5112	1,2,3-benzenetriol sulfate (2)	Xenobiotics	Chemical	48762	LC/MS Neg	100006374	1709	204.981
X1.2.3.benzenetriol.sulfate..2.	ALT	-0.292699	0.0856726	0.00640085	5112	1,2,3-benzenetriol sulfate (2)	Xenobiotics	Chemical	48762	LC/MS Neg	100006374	1709	204.981
X1.2.3.benzenetriol.sulfate..2.	creatinine	-0.233384	0.0544682	0.38719	5112	1,2,3-benzenetriol sulfate (2)	Xenobiotics	Chemical	48762	LC/MS Neg	100006374	1709	204.981
X1.2.3.benzenetriol.sulfate..2.	lactate	-0.0645847	0.00417118	1	5112	1,2,3-benzenetriol sulfate (2)	Xenobiotics	Chemical	48762	LC/MS Neg	100006374	1709	204.981
X1.2.3.benzenetriol.sulfate..2.	urea	-0.159646	0.0254867	1	5112	1,2,3-benzenetriol sulfate (2)	Xenobiotics	Chemical	48762	LC/MS Neg	100006374	1709	204.981
X1.2.dilinoleoyl.GPC..18.2.18.2.	RBC_Accuri	0.241924	0.0585274	0.19956	1984	1,2-dilinoleoyl-GPC (18:2/18:2)	Lipid	Phosphatidylcholine (PC)	52603	LC/MS Pos Late	100008903	2006	782.569	998-06-1	5288075		HMDB08138
X1.2.dilinoleoyl.GPC..18.2.18.2.	Blood.Glucose	0.091232	0.00832328	1	1984	1,2-dilinoleoyl-GPC (18:2/18:2)	Lipid	Phosphatidylcholine (PC)	52603	LC/MS Pos Late	100008903	2006	782.569	998-06-1	5288075		HMDB08138
X1.2.dilinoleoyl.GPC..18.2.18.2.	Weight.Percent.Loss	0.208318	0.0433965	1	1984	1,2-dilinoleoyl-GPC (18:2/18:2)	Lipid	Phosphatidylcholine (PC)	52603	LC/MS Pos Late	100008903	2006	782.569	998-06-1	5288075		HMDB08138
X1.2.dilinoleoyl.GPC..18.2.18.2.	Temperature.Delta	0.160885	0.0258841	1	1984	1,2-dilinoleoyl-GPC (18:2/18:2)	Lipid	Phosphatidylcholine (PC)	52603	LC/MS Pos Late	100008903	2006	782.569	998-06-1	5288075		HMDB08138
X1.2.dilinoleoyl.GPC..18.2.18.2.	Parasitemia	-0.323365	0.104565	0.0009081	1984	1,2-dilinoleoyl-GPC (18:2/18:2)	Lipid	Phosphatidylcholine (PC)	52603	LC/MS Pos Late	100008903	2006	782.569	998-06-1	5288075		HMDB08138
X1.2.dilinoleoyl.GPC..18.2.18.2.	Parasite.Density	-0.258653	0.0669013	0.208925	1984	1,2-dilinoleoyl-GPC (18:2/18:2)	Lipid	Phosphatidylcholine (PC)	52603	LC/MS Pos Late	100008903	2006	782.569	998-06-1	5288075		HMDB08138
X1.2.dilinoleoyl.GPC..18.2.18.2.	ALT	-0.257378	0.0662434	0.124439	1984	1,2-dilinoleoyl-GPC (18:2/18:2)	Lipid	Phosphatidylcholine (PC)	52603	LC/MS Pos Late	100008903	2006	782.569	998-06-1	5288075		HMDB08138
X1.2.dilinoleoyl.GPC..18.2.18.2.	creatinine	-0.115293	0.0132925	1	1984	1,2-dilinoleoyl-GPC (18:2/18:2)	Lipid	Phosphatidylcholine (PC)	52603	LC/MS Pos Late	100008903	2006	782.569	998-06-1	5288075		HMDB08138
X1.2.dilinoleoyl.GPC..18.2.18.2.	lactate	0.00173074	2.99548e-06	1	1984	1,2-dilinoleoyl-GPC (18:2/18:2)	Lipid	Phosphatidylcholine (PC)	52603	LC/MS Pos Late	100008903	2006	782.569	998-06-1	5288075		HMDB08138
X1.2.dilinoleoyl.GPC..18.2.18.2.	urea	-0.0582465	0.00339265	1	1984	1,2-dilinoleoyl-GPC (18:2/18:2)	Lipid	Phosphatidylcholine (PC)	52603	LC/MS Pos Late	100008903	2006	782.569	998-06-1	5288075		HMDB08138
X1.2.dilinoleoyl.GPE..18.2.18.2..	RBC_Accuri	-0.148957	0.0221881	1	2064	1,2-dilinoleoyl-GPE (18:2/18:2)*	Lipid	Phosphatidylethanolamine (PE)	53174	LC/MS Pos Late	100009217	2083	740.522		9546812		HMDB09093
X1.2.dilinoleoyl.GPE..18.2.18.2..	Blood.Glucose	-0.176208	0.0310492	1	2064	1,2-dilinoleoyl-GPE (18:2/18:2)*	Lipid	Phosphatidylethanolamine (PE)	53174	LC/MS Pos Late	100009217	2083	740.522		9546812		HMDB09093
X1.2.dilinoleoyl.GPE..18.2.18.2..	Weight.Percent.Loss	-0.119003	0.0141617	1	2064	1,2-dilinoleoyl-GPE (18:2/18:2)*	Lipid	Phosphatidylethanolamine (PE)	53174	LC/MS Pos Late	100009217	2083	740.522		9546812		HMDB09093
X1.2.dilinoleoyl.GPE..18.2.18.2..	Temperature.Delta	-0.301176	0.0907069	0.00099921	2064	1,2-dilinoleoyl-GPE (18:2/18:2)*	Lipid	Phosphatidylethanolamine (PE)	53174	LC/MS Pos Late	100009217	2083	740.522		9546812		HMDB09093
X1.2.dilinoleoyl.GPE..18.2.18.2..	Parasitemia	0.0661096	0.00437047	1	2064	1,2-dilinoleoyl-GPE (18:2/18:2)*	Lipid	Phosphatidylethanolamine (PE)	53174	LC/MS Pos Late	100009217	2083	740.522		9546812		HMDB09093
X1.2.dilinoleoyl.GPE..18.2.18.2..	Parasite.Density	-0.151269	0.0228822	1	2064	1,2-dilinoleoyl-GPE (18:2/18:2)*	Lipid	Phosphatidylethanolamine (PE)	53174	LC/MS Pos Late	100009217	2083	740.522		9546812		HMDB09093
X1.2.dilinoleoyl.GPE..18.2.18.2..	ALT	0.320765	0.10289	0.000447132	2064	1,2-dilinoleoyl-GPE (18:2/18:2)*	Lipid	Phosphatidylethanolamine (PE)	53174	LC/MS Pos Late	100009217	2083	740.522		9546812		HMDB09093
X1.2.dilinoleoyl.GPE..18.2.18.2..	creatinine	0.200207	0.0400827	1	2064	1,2-dilinoleoyl-GPE (18:2/18:2)*	Lipid	Phosphatidylethanolamine (PE)	53174	LC/MS Pos Late	100009217	2083	740.522		9546812		HMDB09093
X1.2.dilinoleoyl.GPE..18.2.18.2..	lactate	0.248447	0.061726	0.118316	2064	1,2-dilinoleoyl-GPE (18:2/18:2)*	Lipid	Phosphatidylethanolamine (PE)	53174	LC/MS Pos Late	100009217	2083	740.522		9546812		HMDB09093
X1.2.dilinoleoyl.GPE..18.2.18.2..	urea	0.442848	0.196115	1.00204e-11	2064	1,2-dilinoleoyl-GPE (18:2/18:2)*	Lipid	Phosphatidylethanolamine (PE)	53174	LC/MS Pos Late	100009217	2083	740.522		9546812		HMDB09093
X1.2.dipalmitoyl.GPC..16.0.16.0.	RBC_Accuri	-0.3661	0.134029	6.51048e-07	1908	1,2-dipalmitoyl-GPC (16:0/16:0)	Lipid	Phosphatidylcholine (PC)	19130	LC/MS Pos Late	100000657	2365	734.569	63-89-8	452110		HMDB00564
X1.2.dipalmitoyl.GPC..16.0.16.0.	Blood.Glucose	-0.0371667	0.00138136	1	1908	1,2-dipalmitoyl-GPC (16:0/16:0)	Lipid	Phosphatidylcholine (PC)	19130	LC/MS Pos Late	100000657	2365	734.569	63-89-8	452110		HMDB00564
X1.2.dipalmitoyl.GPC..16.0.16.0.	Weight.Percent.Loss	-0.208078	0.0432963	1	1908	1,2-dipalmitoyl-GPC (16:0/16:0)	Lipid	Phosphatidylcholine (PC)	19130	LC/MS Pos Late	100000657	2365	734.569	63-89-8	452110		HMDB00564
X1.2.dipalmitoyl.GPC..16.0.16.0.	Temperature.Delta	-0.125081	0.0156452	1	1908	1,2-dipalmitoyl-GPC (16:0/16:0)	Lipid	Phosphatidylcholine (PC)	19130	LC/MS Pos Late	100000657	2365	734.569	63-89-8	452110		HMDB00564
X1.2.dipalmitoyl.GPC..16.0.16.0.	Parasitemia	0.1483	0.021993	1	1908	1,2-dipalmitoyl-GPC (16:0/16:0)	Lipid	Phosphatidylcholine (PC)	19130	LC/MS Pos Late	100000657	2365	734.569	63-89-8	452110		HMDB00564
X1.2.dipalmitoyl.GPC..16.0.16.0.	Parasite.Density	0.118257	0.0139846	1	1908	1,2-dipalmitoyl-GPC (16:0/16:0)	Lipid	Phosphatidylcholine (PC)	19130	LC/MS Pos Late	100000657	2365	734.569	63-89-8	452110		HMDB00564
X1.2.dipalmitoyl.GPC..16.0.16.0.	ALT	0.284077	0.0806998	0.0137229	1908	1,2-dipalmitoyl-GPC (16:0/16:0)	Lipid	Phosphatidylcholine (PC)	19130	LC/MS Pos Late	100000657	2365	734.569	63-89-8	452110		HMDB00564
X1.2.dipalmitoyl.GPC..16.0.16.0.	creatinine	0.0627511	0.0039377	1	1908	1,2-dipalmitoyl-GPC (16:0/16:0)	Lipid	Phosphatidylcholine (PC)	19130	LC/MS Pos Late	100000657	2365	734.569	63-89-8	452110		HMDB00564
X1.2.dipalmitoyl.GPC..16.0.16.0.	lactate	-0.270478	0.0731585	0.0181642	1908	1,2-dipalmitoyl-GPC (16:0/16:0)	Lipid	Phosphatidylcholine (PC)	19130	LC/MS Pos Late	100000657	2365	734.569	63-89-8	452110		HMDB00564
X1.2.dipalmitoyl.GPC..16.0.16.0.	urea	0.152065	0.0231239	1	1908	1,2-dipalmitoyl-GPC (16:0/16:0)	Lipid	Phosphatidylcholine (PC)	19130	LC/MS Pos Late	100000657	2365	734.569	63-89-8	452110		HMDB00564
X1.2.dipalmitoyl.GPE..16.0.16.0..	RBC_Accuri	0.342209	0.117107	1.18257e-05	2026	1,2-dipalmitoyl-GPE (16:0/16:0)*	Lipid	Phosphatidylethanolamine (PE)	57341	LC/MS Pos Late	100009204	2498	692.522		445468		HMDB08923
X1.2.dipalmitoyl.GPE..16.0.16.0..	Blood.Glucose	0.200678	0.0402717	1	2026	1,2-dipalmitoyl-GPE (16:0/16:0)*	Lipid	Phosphatidylethanolamine (PE)	57341	LC/MS Pos Late	100009204	2498	692.522		445468		HMDB08923
X1.2.dipalmitoyl.GPE..16.0.16.0..	Weight.Percent.Loss	0.279894	0.0783405	0.00774024	2026	1,2-dipalmitoyl-GPE (16:0/16:0)*	Lipid	Phosphatidylethanolamine (PE)	57341	LC/MS Pos Late	100009204	2498	692.522		445468		HMDB08923
X1.2.dipalmitoyl.GPE..16.0.16.0..	Temperature.Delta	0.206952	0.0428291	1	2026	1,2-dipalmitoyl-GPE (16:0/16:0)*	Lipid	Phosphatidylethanolamine (PE)	57341	LC/MS Pos Late	100009204	2498	692.522		445468		HMDB08923
X1.2.dipalmitoyl.GPE..16.0.16.0..	Parasitemia	-0.150827	0.0227487	1	2026	1,2-dipalmitoyl-GPE (16:0/16:0)*	Lipid	Phosphatidylethanolamine (PE)	57341	LC/MS Pos Late	100009204	2498	692.522		445468		HMDB08923
X1.2.dipalmitoyl.GPE..16.0.16.0..	Parasite.Density	0.00982433	9.65175e-05	1	2026	1,2-dipalmitoyl-GPE (16:0/16:0)*	Lipid	Phosphatidylethanolamine (PE)	57341	LC/MS Pos Late	100009204	2498	692.522		445468		HMDB08923
X1.2.dipalmitoyl.GPE..16.0.16.0..	ALT	-0.155421	0.0241556	1	2026	1,2-dipalmitoyl-GPE (16:0/16:0)*	Lipid	Phosphatidylethanolamine (PE)	57341	LC/MS Pos Late	100009204	2498	692.522		445468		HMDB08923
X1.2.dipalmitoyl.GPE..16.0.16.0..	creatinine	-0.133673	0.0178683	1	2026	1,2-dipalmitoyl-GPE (16:0/16:0)*	Lipid	Phosphatidylethanolamine (PE)	57341	LC/MS Pos Late	100009204	2498	692.522		445468		HMDB08923
X1.2.dipalmitoyl.GPE..16.0.16.0..	lactate	0.0863264	0.00745224	1	2026	1,2-dipalmitoyl-GPE (16:0/16:0)*	Lipid	Phosphatidylethanolamine (PE)	57341	LC/MS Pos Late	100009204	2498	692.522		445468		HMDB08923
X1.2.dipalmitoyl.GPE..16.0.16.0..	urea	-0.124527	0.0155071	1	2026	1,2-dipalmitoyl-GPE (16:0/16:0)*	Lipid	Phosphatidylethanolamine (PE)	57341	LC/MS Pos Late	100009204	2498	692.522		445468		HMDB08923
X1.5.anhydroglucitol..1.5.AG.	RBC_Accuri	-0.132105	0.0174517	1	1015	1,5-anhydroglucitol (1,5-AG)	Carbohydrate	Glycolysis, Gluconeogenesis, and Pyruvate Metabolism	20675	LC/MS Neg	100000580	802	163.061	154-58-5	64960	C07326	HMDB02712
X1.5.anhydroglucitol..1.5.AG.	Blood.Glucose	-0.0204111	0.000416615	1	1015	1,5-anhydroglucitol (1,5-AG)	Carbohydrate	Glycolysis, Gluconeogenesis, and Pyruvate Metabolism	20675	LC/MS Neg	100000580	802	163.061	154-58-5	64960	C07326	HMDB02712
X1.5.anhydroglucitol..1.5.AG.	Weight.Percent.Loss	0.0224185	0.000502589	1	1015	1,5-anhydroglucitol (1,5-AG)	Carbohydrate	Glycolysis, Gluconeogenesis, and Pyruvate Metabolism	20675	LC/MS Neg	100000580	802	163.061	154-58-5	64960	C07326	HMDB02712
X1.5.anhydroglucitol..1.5.AG.	Temperature.Delta	-0.0774642	0.00600071	1	1015	1,5-anhydroglucitol (1,5-AG)	Carbohydrate	Glycolysis, Gluconeogenesis, and Pyruvate Metabolism	20675	LC/MS Neg	100000580	802	163.061	154-58-5	64960	C07326	HMDB02712
X1.5.anhydroglucitol..1.5.AG.	Parasitemia	0.0612214	0.00374806	1	1015	1,5-anhydroglucitol (1,5-AG)	Carbohydrate	Glycolysis, Gluconeogenesis, and Pyruvate Metabolism	20675	LC/MS Neg	100000580	802	163.061	154-58-5	64960	C07326	HMDB02712
X1.5.anhydroglucitol..1.5.AG.	Parasite.Density	0.0966667	0.00934446	1	1015	1,5-anhydroglucitol (1,5-AG)	Carbohydrate	Glycolysis, Gluconeogenesis, and Pyruvate Metabolism	20675	LC/MS Neg	100000580	802	163.061	154-58-5	64960	C07326	HMDB02712
X1.5.anhydroglucitol..1.5.AG.	ALT	0.121216	0.0146934	1	1015	1,5-anhydroglucitol (1,5-AG)	Carbohydrate	Glycolysis, Gluconeogenesis, and Pyruvate Metabolism	20675	LC/MS Neg	100000580	802	163.061	154-58-5	64960	C07326	HMDB02712
X1.5.anhydroglucitol..1.5.AG.	creatinine	-0.0325219	0.00105767	1	1015	1,5-anhydroglucitol (1,5-AG)	Carbohydrate	Glycolysis, Gluconeogenesis, and Pyruvate Metabolism	20675	LC/MS Neg	100000580	802	163.061	154-58-5	64960	C07326	HMDB02712
X1.5.anhydroglucitol..1.5.AG.	lactate	-0.0950713	0.00903855	1	1015	1,5-anhydroglucitol (1,5-AG)	Carbohydrate	Glycolysis, Gluconeogenesis, and Pyruvate Metabolism	20675	LC/MS Neg	100000580	802	163.061	154-58-5	64960	C07326	HMDB02712
X1.5.anhydroglucitol..1.5.AG.	urea	0.0371306	0.00137868	1	1015	1,5-anhydroglucitol (1,5-AG)	Carbohydrate	Glycolysis, Gluconeogenesis, and Pyruvate Metabolism	20675	LC/MS Neg	100000580	802	163.061	154-58-5	64960	C07326	HMDB02712
X10.heptadecenoate..17.1n7.	RBC_Accuri	-0.175737	0.0308834	1	1285	10-heptadecenoate (17:1n7)	Lipid	Long Chain Fatty Acid	33971	LC/MS Neg	100001278	5555	267.233	29743-97-3	5312435		HMDB60038
X10.heptadecenoate..17.1n7.	Blood.Glucose	-0.330566	0.109274	4.45713e-05	1285	10-heptadecenoate (17:1n7)	Lipid	Long Chain Fatty Acid	33971	LC/MS Neg	100001278	5555	267.233	29743-97-3	5312435		HMDB60038
X10.heptadecenoate..17.1n7.	Weight.Percent.Loss	-0.208249	0.0433676	1	1285	10-heptadecenoate (17:1n7)	Lipid	Long Chain Fatty Acid	33971	LC/MS Neg	100001278	5555	267.233	29743-97-3	5312435		HMDB60038
X10.heptadecenoate..17.1n7.	Temperature.Delta	-0.35801	0.128171	1.78569e-06	1285	10-heptadecenoate (17:1n7)	Lipid	Long Chain Fatty Acid	33971	LC/MS Neg	100001278	5555	267.233	29743-97-3	5312435		HMDB60038
X10.heptadecenoate..17.1n7.	Parasitemia	0.116697	0.0136182	1	1285	10-heptadecenoate (17:1n7)	Lipid	Long Chain Fatty Acid	33971	LC/MS Neg	100001278	5555	267.233	29743-97-3	5312435		HMDB60038
X10.heptadecenoate..17.1n7.	Parasite.Density	-0.0116914	0.000136689	1	1285	10-heptadecenoate (17:1n7)	Lipid	Long Chain Fatty Acid	33971	LC/MS Neg	100001278	5555	267.233	29743-97-3	5312435		HMDB60038
X10.heptadecenoate..17.1n7.	ALT	0.371719	0.138175	1.69276e-06	1285	10-heptadecenoate (17:1n7)	Lipid	Long Chain Fatty Acid	33971	LC/MS Neg	100001278	5555	267.233	29743-97-3	5312435		HMDB60038
X10.heptadecenoate..17.1n7.	creatinine	0.231175	0.0534418	0.457791	1285	10-heptadecenoate (17:1n7)	Lipid	Long Chain Fatty Acid	33971	LC/MS Neg	100001278	5555	267.233	29743-97-3	5312435		HMDB60038
X10.heptadecenoate..17.1n7.	lactate	0.191615	0.0367164	1	1285	10-heptadecenoate (17:1n7)	Lipid	Long Chain Fatty Acid	33971	LC/MS Neg	100001278	5555	267.233	29743-97-3	5312435		HMDB60038
X10.heptadecenoate..17.1n7.	urea	0.207618	0.0431054	1	1285	10-heptadecenoate (17:1n7)	Lipid	Long Chain Fatty Acid	33971	LC/MS Neg	100001278	5555	267.233	29743-97-3	5312435		HMDB60038
X10.nonadecenoate..19.1n9.	RBC_Accuri	-0.175918	0.0309471	1	1297	10-nonadecenoate (19:1n9)	Lipid	Long Chain Fatty Acid	33972	LC/MS Neg	100001277	5780	295.264	73033-09-7	5312513		HMDB13622
X10.nonadecenoate..19.1n9.	Blood.Glucose	-0.417174	0.174034	5.6229e-10	1297	10-nonadecenoate (19:1n9)	Lipid	Long Chain Fatty Acid	33972	LC/MS Neg	100001277	5780	295.264	73033-09-7	5312513		HMDB13622
X10.nonadecenoate..19.1n9.	Weight.Percent.Loss	-0.24534	0.0601916	0.152048	1297	10-nonadecenoate (19:1n9)	Lipid	Long Chain Fatty Acid	33972	LC/MS Neg	100001277	5780	295.264	73033-09-7	5312513		HMDB13622
X10.nonadecenoate..19.1n9.	Temperature.Delta	-0.320302	0.102593	0.000137206	1297	10-nonadecenoate (19:1n9)	Lipid	Long Chain Fatty Acid	33972	LC/MS Neg	100001277	5780	295.264	73033-09-7	5312513		HMDB13622
X10.nonadecenoate..19.1n9.	Parasitemia	0.109977	0.012095	1	1297	10-nonadecenoate (19:1n9)	Lipid	Long Chain Fatty Acid	33972	LC/MS Neg	100001277	5780	295.264	73033-09-7	5312513		HMDB13622
X10.nonadecenoate..19.1n9.	Parasite.Density	-0.0947479	0.00897716	1	1297	10-nonadecenoate (19:1n9)	Lipid	Long Chain Fatty Acid	33972	LC/MS Neg	100001277	5780	295.264	73033-09-7	5312513		HMDB13622
X10.nonadecenoate..19.1n9.	ALT	0.299035	0.0894218	0.00359583	1297	10-nonadecenoate (19:1n9)	Lipid	Long Chain Fatty Acid	33972	LC/MS Neg	100001277	5780	295.264	73033-09-7	5312513		HMDB13622
X10.nonadecenoate..19.1n9.	creatinine	0.345542	0.119399	8.0062e-06	1297	10-nonadecenoate (19:1n9)	Lipid	Long Chain Fatty Acid	33972	LC/MS Neg	100001277	5780	295.264	73033-09-7	5312513		HMDB13622
X10.nonadecenoate..19.1n9.	lactate	0.318347	0.101345	0.00016917	1297	10-nonadecenoate (19:1n9)	Lipid	Long Chain Fatty Acid	33972	LC/MS Neg	100001277	5780	295.264	73033-09-7	5312513		HMDB13622
X10.nonadecenoate..19.1n9.	urea	0.30266	0.0916029	0.000860866	1297	10-nonadecenoate (19:1n9)	Lipid	Long Chain Fatty Acid	33972	LC/MS Neg	100001277	5780	295.264	73033-09-7	5312513		HMDB13622
X10.undecenoate..11.1n1.	RBC_Accuri	0.408354	0.166753	2.07642e-09	1272	10-undecenoate (11:1n1)	Lipid	Medium Chain Fatty Acid	32497	LC/MS Neg	100001197	5085.8	183.139	1333-28-4	14891	C13910	HMDB33724
X10.undecenoate..11.1n1.	Blood.Glucose	0.161568	0.0261042	1	1272	10-undecenoate (11:1n1)	Lipid	Medium Chain Fatty Acid	32497	LC/MS Neg	100001197	5085.8	183.139	1333-28-4	14891	C13910	HMDB33724
X10.undecenoate..11.1n1.	Weight.Percent.Loss	0.358452	0.128488	1.69127e-06	1272	10-undecenoate (11:1n1)	Lipid	Medium Chain Fatty Acid	32497	LC/MS Neg	100001197	5085.8	183.139	1333-28-4	14891	C13910	HMDB33724
X10.undecenoate..11.1n1.	Temperature.Delta	0.329377	0.108489	5.08798e-05	1272	10-undecenoate (11:1n1)	Lipid	Medium Chain Fatty Acid	32497	LC/MS Neg	100001197	5085.8	183.139	1333-28-4	14891	C13910	HMDB33724
X10.undecenoate..11.1n1.	Parasitemia	-0.356692	0.127229	3.19225e-05	1272	10-undecenoate (11:1n1)	Lipid	Medium Chain Fatty Acid	32497	LC/MS Neg	100001197	5085.8	183.139	1333-28-4	14891	C13910	HMDB33724
X10.undecenoate..11.1n1.	Parasite.Density	-0.154164	0.0237665	1	1272	10-undecenoate (11:1n1)	Lipid	Medium Chain Fatty Acid	32497	LC/MS Neg	100001197	5085.8	183.139	1333-28-4	14891	C13910	HMDB33724
X10.undecenoate..11.1n1.	ALT	-0.333476	0.111206	0.000122051	1272	10-undecenoate (11:1n1)	Lipid	Medium Chain Fatty Acid	32497	LC/MS Neg	100001197	5085.8	183.139	1333-28-4	14891	C13910	HMDB33724
X10.undecenoate..11.1n1.	creatinine	-0.106419	0.0113249	1	1272	10-undecenoate (11:1n1)	Lipid	Medium Chain Fatty Acid	32497	LC/MS Neg	100001197	5085.8	183.139	1333-28-4	14891	C13910	HMDB33724
X10.undecenoate..11.1n1.	lactate	0.184975	0.0342159	1	1272	10-undecenoate (11:1n1)	Lipid	Medium Chain Fatty Acid	32497	LC/MS Neg	100001197	5085.8	183.139	1333-28-4	14891	C13910	HMDB33724
X10.undecenoate..11.1n1.	urea	-0.370074	0.136955	3.92496e-07	1272	10-undecenoate (11:1n1)	Lipid	Medium Chain Fatty Acid	32497	LC/MS Neg	100001197	5085.8	183.139	1333-28-4	14891	C13910	HMDB33724
X12.13.DiHOME	RBC_Accuri	-0.111075	0.0123378	1	1698	12,13-DiHOME	Lipid	Fatty Acid, Dihydroxy	38395	LC/MS Neg	62	5137	313.238	263399-35-5	10236635	C14829	HMDB04705
X12.13.DiHOME	Blood.Glucose	-0.254212	0.0646237	0.0736481	1698	12,13-DiHOME	Lipid	Fatty Acid, Dihydroxy	38395	LC/MS Neg	62	5137	313.238	263399-35-5	10236635	C14829	HMDB04705
X12.13.DiHOME	Weight.Percent.Loss	-0.130282	0.0169733	1	1698	12,13-DiHOME	Lipid	Fatty Acid, Dihydroxy	38395	LC/MS Neg	62	5137	313.238	263399-35-5	10236635	C14829	HMDB04705
X12.13.DiHOME	Temperature.Delta	-0.257538	0.0663257	0.0557336	1698	12,13-DiHOME	Lipid	Fatty Acid, Dihydroxy	38395	LC/MS Neg	62	5137	313.238	263399-35-5	10236635	C14829	HMDB04705
X12.13.DiHOME	Parasitemia	0.0797612	0.00636184	1	1698	12,13-DiHOME	Lipid	Fatty Acid, Dihydroxy	38395	LC/MS Neg	62	5137	313.238	263399-35-5	10236635	C14829	HMDB04705
X12.13.DiHOME	Parasite.Density	-0.0807839	0.00652604	1	1698	12,13-DiHOME	Lipid	Fatty Acid, Dihydroxy	38395	LC/MS Neg	62	5137	313.238	263399-35-5	10236635	C14829	HMDB04705
X12.13.DiHOME	ALT	0.197278	0.0389186	1	1698	12,13-DiHOME	Lipid	Fatty Acid, Dihydroxy	38395	LC/MS Neg	62	5137	313.238	263399-35-5	10236635	C14829	HMDB04705
X12.13.DiHOME	creatinine	0.132907	0.0176643	1	1698	12,13-DiHOME	Lipid	Fatty Acid, Dihydroxy	38395	LC/MS Neg	62	5137	313.238	263399-35-5	10236635	C14829	HMDB04705
X12.13.DiHOME	lactate	0.491732	0.241801	1.7142e-15	1698	12,13-DiHOME	Lipid	Fatty Acid, Dihydroxy	38395	LC/MS Neg	62	5137	313.238	263399-35-5	10236635	C14829	HMDB04705
X12.13.DiHOME	urea	0.148881	0.0221655	1	1698	12,13-DiHOME	Lipid	Fatty Acid, Dihydroxy	38395	LC/MS Neg	62	5137	313.238	263399-35-5	10236635	C14829	HMDB04705
X12.HEPE	RBC_Accuri	-0.063419	0.00402197	1	1777	12-HEPE	Lipid	Eicosanoid	46293	LC/MS Neg	100002165	5265	317.212	81187-21-5	10041593		HMDB10202
X12.HEPE	Blood.Glucose	0.0605261	0.0036634	1	1777	12-HEPE	Lipid	Eicosanoid	46293	LC/MS Neg	100002165	5265	317.212	81187-21-5	10041593		HMDB10202
X12.HEPE	Weight.Percent.Loss	-0.106762	0.0113981	1	1777	12-HEPE	Lipid	Eicosanoid	46293	LC/MS Neg	100002165	5265	317.212	81187-21-5	10041593		HMDB10202
X12.HEPE	Temperature.Delta	-0.0267068	0.000713256	1	1777	12-HEPE	Lipid	Eicosanoid	46293	LC/MS Neg	100002165	5265	317.212	81187-21-5	10041593		HMDB10202
X12.HEPE	Parasitemia	-0.211045	0.0445399	1	1777	12-HEPE	Lipid	Eicosanoid	46293	LC/MS Neg	100002165	5265	317.212	81187-21-5	10041593		HMDB10202
X12.HEPE	Parasite.Density	-0.143086	0.0204737	1	1777	12-HEPE	Lipid	Eicosanoid	46293	LC/MS Neg	100002165	5265	317.212	81187-21-5	10041593		HMDB10202
X12.HEPE	ALT	0.156672	0.0245461	1	1777	12-HEPE	Lipid	Eicosanoid	46293	LC/MS Neg	100002165	5265	317.212	81187-21-5	10041593		HMDB10202
X12.HEPE	creatinine	0.0411778	0.00169561	1	1777	12-HEPE	Lipid	Eicosanoid	46293	LC/MS Neg	100002165	5265	317.212	81187-21-5	10041593		HMDB10202
X12.HEPE	lactate	-0.190603	0.0363296	1	1777	12-HEPE	Lipid	Eicosanoid	46293	LC/MS Neg	100002165	5265	317.212	81187-21-5	10041593		HMDB10202
X12.HEPE	urea	-0.101226	0.0102467	1	1777	12-HEPE	Lipid	Eicosanoid	46293	LC/MS Neg	100002165	5265	317.212	81187-21-5	10041593		HMDB10202
X12.HETE	RBC_Accuri	-0.203624	0.0414627	1	1786	12-HETE	Lipid	Eicosanoid	37536	LC/MS Neg	100002167	5326	319.228	71030-37-0;73837-14-6	5312983		HMDB06111
X12.HETE	Blood.Glucose	0.0118586	0.000140627	1	1786	12-HETE	Lipid	Eicosanoid	37536	LC/MS Neg	100002167	5326	319.228	71030-37-0;73837-14-6	5312983		HMDB06111
X12.HETE	Weight.Percent.Loss	-0.240863	0.0580151	0.216981	1786	12-HETE	Lipid	Eicosanoid	37536	LC/MS Neg	100002167	5326	319.228	71030-37-0;73837-14-6	5312983		HMDB06111
X12.HETE	Temperature.Delta	-0.197193	0.038885	1	1786	12-HETE	Lipid	Eicosanoid	37536	LC/MS Neg	100002167	5326	319.228	71030-37-0;73837-14-6	5312983		HMDB06111
X12.HETE	Parasitemia	-0.124847	0.0155868	1	1786	12-HETE	Lipid	Eicosanoid	37536	LC/MS Neg	100002167	5326	319.228	71030-37-0;73837-14-6	5312983		HMDB06111
X12.HETE	Parasite.Density	-0.155827	0.024282	1	1786	12-HETE	Lipid	Eicosanoid	37536	LC/MS Neg	100002167	5326	319.228	71030-37-0;73837-14-6	5312983		HMDB06111
X12.HETE	ALT	0.305989	0.0936292	0.00187916	1786	12-HETE	Lipid	Eicosanoid	37536	LC/MS Neg	100002167	5326	319.228	71030-37-0;73837-14-6	5312983		HMDB06111
X12.HETE	creatinine	0.0881652	0.00777311	1	1786	12-HETE	Lipid	Eicosanoid	37536	LC/MS Neg	100002167	5326	319.228	71030-37-0;73837-14-6	5312983		HMDB06111
X12.HETE	lactate	-0.180598	0.0326155	1	1786	12-HETE	Lipid	Eicosanoid	37536	LC/MS Neg	100002167	5326	319.228	71030-37-0;73837-14-6	5312983		HMDB06111
X12.HETE	urea	-0.00496624	2.46635e-05	1	1786	12-HETE	Lipid	Eicosanoid	37536	LC/MS Neg	100002167	5326	319.228	71030-37-0;73837-14-6	5312983		HMDB06111
X12.HHTrE	RBC_Accuri	-0.0492773	0.00242825	1	1792	12-HHTrE	Lipid	Eicosanoid	57393	LC/MS Neg	1261	5175	279.197	54397-84-1	5283141	C20388	HMDB12535
X12.HHTrE	Blood.Glucose	0.0281755	0.000793859	1	1792	12-HHTrE	Lipid	Eicosanoid	57393	LC/MS Neg	1261	5175	279.197	54397-84-1	5283141	C20388	HMDB12535
X12.HHTrE	Weight.Percent.Loss	-0.0650968	0.00423759	1	1792	12-HHTrE	Lipid	Eicosanoid	57393	LC/MS Neg	1261	5175	279.197	54397-84-1	5283141	C20388	HMDB12535
X12.HHTrE	Temperature.Delta	-0.014021	0.000196588	1	1792	12-HHTrE	Lipid	Eicosanoid	57393	LC/MS Neg	1261	5175	279.197	54397-84-1	5283141	C20388	HMDB12535
X12.HHTrE	Parasitemia	-0.136626	0.0186666	1	1792	12-HHTrE	Lipid	Eicosanoid	57393	LC/MS Neg	1261	5175	279.197	54397-84-1	5283141	C20388	HMDB12535
X12.HHTrE	Parasite.Density	-0.171572	0.0294369	1	1792	12-HHTrE	Lipid	Eicosanoid	57393	LC/MS Neg	1261	5175	279.197	54397-84-1	5283141	C20388	HMDB12535
X12.HHTrE	ALT	0.14098	0.0198753	1	1792	12-HHTrE	Lipid	Eicosanoid	57393	LC/MS Neg	1261	5175	279.197	54397-84-1	5283141	C20388	HMDB12535
X12.HHTrE	creatinine	0.0237986	0.000566373	1	1792	12-HHTrE	Lipid	Eicosanoid	57393	LC/MS Neg	1261	5175	279.197	54397-84-1	5283141	C20388	HMDB12535
X12.HHTrE	lactate	0.155431	0.0241587	1	1792	12-HHTrE	Lipid	Eicosanoid	57393	LC/MS Neg	1261	5175	279.197	54397-84-1	5283141	C20388	HMDB12535
X12.HHTrE	urea	-0.0744186	0.00553813	1	1792	12-HHTrE	Lipid	Eicosanoid	57393	LC/MS Neg	1261	5175	279.197	54397-84-1	5283141	C20388	HMDB12535
X13.HODE...9.HODE	RBC_Accuri	0.288485	0.0832236	0.00345596	1679	13-HODE + 9-HODE	Lipid	Fatty Acid, Monohydroxy	37752	LC/MS Neg	100002196	5275	295.228		43013
X13.HODE...9.HODE	Blood.Glucose	0.0941128	0.00885722	1	1679	13-HODE + 9-HODE	Lipid	Fatty Acid, Monohydroxy	37752	LC/MS Neg	100002196	5275	295.228		43013
X13.HODE...9.HODE	Weight.Percent.Loss	0.203926	0.0415857	1	1679	13-HODE + 9-HODE	Lipid	Fatty Acid, Monohydroxy	37752	LC/MS Neg	100002196	5275	295.228		43013
X13.HODE...9.HODE	Temperature.Delta	0.0532803	0.00283879	1	1679	13-HODE + 9-HODE	Lipid	Fatty Acid, Monohydroxy	37752	LC/MS Neg	100002196	5275	295.228		43013
X13.HODE...9.HODE	Parasitemia	-0.259763	0.0674769	0.19243	1679	13-HODE + 9-HODE	Lipid	Fatty Acid, Monohydroxy	37752	LC/MS Neg	100002196	5275	295.228		43013
X13.HODE...9.HODE	Parasite.Density	-0.22744	0.0517288	1	1679	13-HODE + 9-HODE	Lipid	Fatty Acid, Monohydroxy	37752	LC/MS Neg	100002196	5275	295.228		43013
X13.HODE...9.HODE	ALT	0.0207557	0.000430798	1	1679	13-HODE + 9-HODE	Lipid	Fatty Acid, Monohydroxy	37752	LC/MS Neg	100002196	5275	295.228		43013
X13.HODE...9.HODE	creatinine	-0.0756372	0.00572098	1	1679	13-HODE + 9-HODE	Lipid	Fatty Acid, Monohydroxy	37752	LC/MS Neg	100002196	5275	295.228		43013
X13.HODE...9.HODE	lactate	-0.00127456	1.62451e-06	1	1679	13-HODE + 9-HODE	Lipid	Fatty Acid, Monohydroxy	37752	LC/MS Neg	100002196	5275	295.228		43013
X13.HODE...9.HODE	urea	-0.0841935	0.00708854	1	1679	13-HODE + 9-HODE	Lipid	Fatty Acid, Monohydroxy	37752	LC/MS Neg	100002196	5275	295.228		43013
X14.HDoHE.17.HDoHE	RBC_Accuri	-0.291402	0.0849151	0.0026122	1719	14-HDoHE/17-HDoHE	Lipid	Docosanoid	53034	LC/MS Neg	100009278	5296	343.228
X14.HDoHE.17.HDoHE	Blood.Glucose	-0.0423023	0.00178948	1	1719	14-HDoHE/17-HDoHE	Lipid	Docosanoid	53034	LC/MS Neg	100009278	5296	343.228
X14.HDoHE.17.HDoHE	Weight.Percent.Loss	-0.334784	0.11208	2.77358e-05	1719	14-HDoHE/17-HDoHE	Lipid	Docosanoid	53034	LC/MS Neg	100009278	5296	343.228
X14.HDoHE.17.HDoHE	Temperature.Delta	-0.254701	0.0648728	0.0707044	1719	14-HDoHE/17-HDoHE	Lipid	Docosanoid	53034	LC/MS Neg	100009278	5296	343.228
X14.HDoHE.17.HDoHE	Parasitemia	-0.108147	0.0116957	1	1719	14-HDoHE/17-HDoHE	Lipid	Docosanoid	53034	LC/MS Neg	100009278	5296	343.228
X14.HDoHE.17.HDoHE	Parasite.Density	-0.185431	0.0343846	1	1719	14-HDoHE/17-HDoHE	Lipid	Docosanoid	53034	LC/MS Neg	100009278	5296	343.228
X14.HDoHE.17.HDoHE	ALT	0.356982	0.127436	9.42009e-06	1719	14-HDoHE/17-HDoHE	Lipid	Docosanoid	53034	LC/MS Neg	100009278	5296	343.228
X14.HDoHE.17.HDoHE	creatinine	0.131789	0.0173684	1	1719	14-HDoHE/17-HDoHE	Lipid	Docosanoid	53034	LC/MS Neg	100009278	5296	343.228
X14.HDoHE.17.HDoHE	lactate	-0.199096	0.0396391	1	1719	14-HDoHE/17-HDoHE	Lipid	Docosanoid	53034	LC/MS Neg	100009278	5296	343.228
X14.HDoHE.17.HDoHE	urea	0.0689365	0.00475224	1	1719	14-HDoHE/17-HDoHE	Lipid	Docosanoid	53034	LC/MS Neg	100009278	5296	343.228
X16.hydroxypalmitate	RBC_Accuri	0.0264303	0.000698562	1	1675	16-hydroxypalmitate	Lipid	Fatty Acid, Monohydroxy	39609	LC/MS Neg	100002953	5236.2	271.228	506-13-8	10466	C18218	HMDB06294
X16.hydroxypalmitate	Blood.Glucose	-0.24141	0.0582788	0.207833	1675	16-hydroxypalmitate	Lipid	Fatty Acid, Monohydroxy	39609	LC/MS Neg	100002953	5236.2	271.228	506-13-8	10466	C18218	HMDB06294
X16.hydroxypalmitate	Weight.Percent.Loss	-0.0267343	0.00071472	1	1675	16-hydroxypalmitate	Lipid	Fatty Acid, Monohydroxy	39609	LC/MS Neg	100002953	5236.2	271.228	506-13-8	10466	C18218	HMDB06294
X16.hydroxypalmitate	Temperature.Delta	-0.198036	0.0392183	1	1675	16-hydroxypalmitate	Lipid	Fatty Acid, Monohydroxy	39609	LC/MS Neg	100002953	5236.2	271.228	506-13-8	10466	C18218	HMDB06294
X16.hydroxypalmitate	Parasitemia	-0.047106	0.00221898	1	1675	16-hydroxypalmitate	Lipid	Fatty Acid, Monohydroxy	39609	LC/MS Neg	100002953	5236.2	271.228	506-13-8	10466	C18218	HMDB06294
X16.hydroxypalmitate	Parasite.Density	-0.201805	0.0407253	1	1675	16-hydroxypalmitate	Lipid	Fatty Acid, Monohydroxy	39609	LC/MS Neg	100002953	5236.2	271.228	506-13-8	10466	C18218	HMDB06294
X16.hydroxypalmitate	ALT	0.180494	0.032578	1	1675	16-hydroxypalmitate	Lipid	Fatty Acid, Monohydroxy	39609	LC/MS Neg	100002953	5236.2	271.228	506-13-8	10466	C18218	HMDB06294
X16.hydroxypalmitate	creatinine	0.121597	0.0147859	1	1675	16-hydroxypalmitate	Lipid	Fatty Acid, Monohydroxy	39609	LC/MS Neg	100002953	5236.2	271.228	506-13-8	10466	C18218	HMDB06294
X16.hydroxypalmitate	lactate	0.481508	0.23185	1.1817e-14	1675	16-hydroxypalmitate	Lipid	Fatty Acid, Monohydroxy	39609	LC/MS Neg	100002953	5236.2	271.228	506-13-8	10466	C18218	HMDB06294
X16.hydroxypalmitate	urea	0.0900773	0.00811392	1	1675	16-hydroxypalmitate	Lipid	Fatty Acid, Monohydroxy	39609	LC/MS Neg	100002953	5236.2	271.228	506-13-8	10466	C18218	HMDB06294
X18.methylnonadecanoate..i20.0.	RBC_Accuri	0.238499	0.0568818	0.261094	1393	18-methylnonadecanoate (i20:0)	Lipid	Fatty Acid, Branched	62781	LC/MS Neg	100019953	6170	311.296		4383090
X18.methylnonadecanoate..i20.0.	Blood.Glucose	0.0413914	0.00171325	1	1393	18-methylnonadecanoate (i20:0)	Lipid	Fatty Acid, Branched	62781	LC/MS Neg	100019953	6170	311.296		4383090
X18.methylnonadecanoate..i20.0.	Weight.Percent.Loss	0.191045	0.0364983	1	1393	18-methylnonadecanoate (i20:0)	Lipid	Fatty Acid, Branched	62781	LC/MS Neg	100019953	6170	311.296		4383090
X18.methylnonadecanoate..i20.0.	Temperature.Delta	0.22075	0.0487304	0.987484	1393	18-methylnonadecanoate (i20:0)	Lipid	Fatty Acid, Branched	62781	LC/MS Neg	100019953	6170	311.296		4383090
X18.methylnonadecanoate..i20.0.	Parasitemia	-0.232304	0.0539651	1	1393	18-methylnonadecanoate (i20:0)	Lipid	Fatty Acid, Branched	62781	LC/MS Neg	100019953	6170	311.296		4383090
X18.methylnonadecanoate..i20.0.	Parasite.Density	-0.152714	0.0233216	1	1393	18-methylnonadecanoate (i20:0)	Lipid	Fatty Acid, Branched	62781	LC/MS Neg	100019953	6170	311.296		4383090
X18.methylnonadecanoate..i20.0.	ALT	-0.214414	0.0459733	1	1393	18-methylnonadecanoate (i20:0)	Lipid	Fatty Acid, Branched	62781	LC/MS Neg	100019953	6170	311.296		4383090
X18.methylnonadecanoate..i20.0.	creatinine	-0.0552079	0.00304791	1	1393	18-methylnonadecanoate (i20:0)	Lipid	Fatty Acid, Branched	62781	LC/MS Neg	100019953	6170	311.296		4383090
X18.methylnonadecanoate..i20.0.	lactate	0.278486	0.0775545	0.00881091	1393	18-methylnonadecanoate (i20:0)	Lipid	Fatty Acid, Branched	62781	LC/MS Neg	100019953	6170	311.296		4383090
X18.methylnonadecanoate..i20.0.	urea	-0.209665	0.0439592	1	1393	18-methylnonadecanoate (i20:0)	Lipid	Fatty Acid, Branched	62781	LC/MS Neg	100019953	6170	311.296		4383090
X1.arachidonoyl.GPC..20.4n6..	RBC_Accuri	0.470233	0.221119	9.22995e-14	2259	1-arachidonoyl-GPC (20:4n6)*	Lipid	Lysophospholipid	33228	LC/MS Pos Late	100001551	1460	544.34			C05208	HMDB10395
X1.arachidonoyl.GPC..20.4n6..	Blood.Glucose	0.386533	0.149408	4.47753e-08	2259	1-arachidonoyl-GPC (20:4n6)*	Lipid	Lysophospholipid	33228	LC/MS Pos Late	100001551	1460	544.34			C05208	HMDB10395
X1.arachidonoyl.GPC..20.4n6..	Weight.Percent.Loss	0.403612	0.162903	4.12539e-09	2259	1-arachidonoyl-GPC (20:4n6)*	Lipid	Lysophospholipid	33228	LC/MS Pos Late	100001551	1460	544.34			C05208	HMDB10395
X1.arachidonoyl.GPC..20.4n6..	Temperature.Delta	0.448186	0.20087	4.15272e-12	2259	1-arachidonoyl-GPC (20:4n6)*	Lipid	Lysophospholipid	33228	LC/MS Pos Late	100001551	1460	544.34			C05208	HMDB10395
X1.arachidonoyl.GPC..20.4n6..	Parasitemia	-0.175048	0.0306419	1	2259	1-arachidonoyl-GPC (20:4n6)*	Lipid	Lysophospholipid	33228	LC/MS Pos Late	100001551	1460	544.34			C05208	HMDB10395
X1.arachidonoyl.GPC..20.4n6..	Parasite.Density	0.181427	0.0329158	1	2259	1-arachidonoyl-GPC (20:4n6)*	Lipid	Lysophospholipid	33228	LC/MS Pos Late	100001551	1460	544.34			C05208	HMDB10395
X1.arachidonoyl.GPC..20.4n6..	ALT	-0.484375	0.234619	1.36193e-13	2259	1-arachidonoyl-GPC (20:4n6)*	Lipid	Lysophospholipid	33228	LC/MS Pos Late	100001551	1460	544.34			C05208	HMDB10395
X1.arachidonoyl.GPC..20.4n6..	creatinine	-0.329996	0.108898	4.74913e-05	2259	1-arachidonoyl-GPC (20:4n6)*	Lipid	Lysophospholipid	33228	LC/MS Pos Late	100001551	1460	544.34			C05208	HMDB10395
X1.arachidonoyl.GPC..20.4n6..	lactate	-0.276532	0.0764698	0.0105346	2259	1-arachidonoyl-GPC (20:4n6)*	Lipid	Lysophospholipid	33228	LC/MS Pos Late	100001551	1460	544.34			C05208	HMDB10395
X1.arachidonoyl.GPC..20.4n6..	urea	-0.432733	0.187258	5.10156e-11	2259	1-arachidonoyl-GPC (20:4n6)*	Lipid	Lysophospholipid	33228	LC/MS Pos Late	100001551	1460	544.34			C05208	HMDB10395
X1.arachidonoyl.GPE..20.4n6..	RBC_Accuri	0.0686155	0.00470808	1	2302	1-arachidonoyl-GPE (20:4n6)*	Lipid	Lysophospholipid	35186	LC/MS Pos Late	100001571	1470	502.293		42607465		HMDB11517
X1.arachidonoyl.GPE..20.4n6..	Blood.Glucose	-0.0277231	0.000768569	1	2302	1-arachidonoyl-GPE (20:4n6)*	Lipid	Lysophospholipid	35186	LC/MS Pos Late	100001571	1470	502.293		42607465		HMDB11517
X1.arachidonoyl.GPE..20.4n6..	Weight.Percent.Loss	0.0873949	0.00763787	1	2302	1-arachidonoyl-GPE (20:4n6)*	Lipid	Lysophospholipid	35186	LC/MS Pos Late	100001571	1470	502.293		42607465		HMDB11517
X1.arachidonoyl.GPE..20.4n6..	Temperature.Delta	0.121375	0.0147319	1	2302	1-arachidonoyl-GPE (20:4n6)*	Lipid	Lysophospholipid	35186	LC/MS Pos Late	100001571	1470	502.293		42607465		HMDB11517
X1.arachidonoyl.GPE..20.4n6..	Parasitemia	0.175905	0.0309426	1	2302	1-arachidonoyl-GPE (20:4n6)*	Lipid	Lysophospholipid	35186	LC/MS Pos Late	100001571	1470	502.293		42607465		HMDB11517
X1.arachidonoyl.GPE..20.4n6..	Parasite.Density	0.250441	0.0627208	0.3795	2302	1-arachidonoyl-GPE (20:4n6)*	Lipid	Lysophospholipid	35186	LC/MS Pos Late	100001571	1470	502.293		42607465		HMDB11517
X1.arachidonoyl.GPE..20.4n6..	ALT	-0.12534	0.0157101	1	2302	1-arachidonoyl-GPE (20:4n6)*	Lipid	Lysophospholipid	35186	LC/MS Pos Late	100001571	1470	502.293		42607465		HMDB11517
X1.arachidonoyl.GPE..20.4n6..	creatinine	0.00962015	9.25472e-05	1	2302	1-arachidonoyl-GPE (20:4n6)*	Lipid	Lysophospholipid	35186	LC/MS Pos Late	100001571	1470	502.293		42607465		HMDB11517
X1.arachidonoyl.GPE..20.4n6..	lactate	-0.137938	0.0190269	1	2302	1-arachidonoyl-GPE (20:4n6)*	Lipid	Lysophospholipid	35186	LC/MS Pos Late	100001571	1470	502.293		42607465		HMDB11517
X1.arachidonoyl.GPE..20.4n6..	urea	-0.0287527	0.000826718	1	2302	1-arachidonoyl-GPE (20:4n6)*	Lipid	Lysophospholipid	35186	LC/MS Pos Late	100001571	1470	502.293		42607465		HMDB11517
X1.arachidonoyl.GPI..20.4..	RBC_Accuri	0.552547	0.305308	4.15825e-21	2340	1-arachidonoyl-GPI (20:4)*	Lipid	Lysophospholipid	34214	LC/MS Neg	100001654	5482	619.289				HMDB61690
X1.arachidonoyl.GPI..20.4..	Blood.Glucose	0.15065	0.0226953	1	2340	1-arachidonoyl-GPI (20:4)*	Lipid	Lysophospholipid	34214	LC/MS Neg	100001654	5482	619.289				HMDB61690
X1.arachidonoyl.GPI..20.4..	Weight.Percent.Loss	0.356425	0.127039	2.16895e-06	2340	1-arachidonoyl-GPI (20:4)*	Lipid	Lysophospholipid	34214	LC/MS Neg	100001654	5482	619.289				HMDB61690
X1.arachidonoyl.GPI..20.4..	Temperature.Delta	0.287805	0.0828317	0.00368739	2340	1-arachidonoyl-GPI (20:4)*	Lipid	Lysophospholipid	34214	LC/MS Neg	100001654	5482	619.289				HMDB61690
X1.arachidonoyl.GPI..20.4..	Parasitemia	-0.202206	0.0408874	1	2340	1-arachidonoyl-GPI (20:4)*	Lipid	Lysophospholipid	34214	LC/MS Neg	100001654	5482	619.289				HMDB61690
X1.arachidonoyl.GPI..20.4..	Parasite.Density	0.00971427	9.4367e-05	1	2340	1-arachidonoyl-GPI (20:4)*	Lipid	Lysophospholipid	34214	LC/MS Neg	100001654	5482	619.289				HMDB61690
X1.arachidonoyl.GPI..20.4..	ALT	-0.422046	0.178123	2.4148e-09	2340	1-arachidonoyl-GPI (20:4)*	Lipid	Lysophospholipid	34214	LC/MS Neg	100001654	5482	619.289				HMDB61690
X1.arachidonoyl.GPI..20.4..	creatinine	-0.0638217	0.00407321	1	2340	1-arachidonoyl-GPI (20:4)*	Lipid	Lysophospholipid	34214	LC/MS Neg	100001654	5482	619.289				HMDB61690
X1.arachidonoyl.GPI..20.4..	lactate	0.179352	0.032167	1	2340	1-arachidonoyl-GPI (20:4)*	Lipid	Lysophospholipid	34214	LC/MS Neg	100001654	5482	619.289				HMDB61690
X1.arachidonoyl.GPI..20.4..	urea	-0.23823	0.0567536	0.266618	2340	1-arachidonoyl-GPI (20:4)*	Lipid	Lysophospholipid	34214	LC/MS Neg	100001654	5482	619.289				HMDB61690
X1.arachidonylglycerol..20.4.	RBC_Accuri	-0.266775	0.0711687	0.0251875	2471	1-arachidonylglycerol (20:4)	Lipid	Monoacylglycerol	34397	LC/MS Neg	100001433	6250	303.233	35474-99-8	5282281	C13857	HMDB11549
X1.arachidonylglycerol..20.4.	Blood.Glucose	-0.16241	0.0263769	1	2471	1-arachidonylglycerol (20:4)	Lipid	Monoacylglycerol	34397	LC/MS Neg	100001433	6250	303.233	35474-99-8	5282281	C13857	HMDB11549
X1.arachidonylglycerol..20.4.	Weight.Percent.Loss	-0.267236	0.0714153	0.0241877	2471	1-arachidonylglycerol (20:4)	Lipid	Monoacylglycerol	34397	LC/MS Neg	100001433	6250	303.233	35474-99-8	5282281	C13857	HMDB11549
X1.arachidonylglycerol..20.4.	Temperature.Delta	-0.16013	0.0256415	1	2471	1-arachidonylglycerol (20:4)	Lipid	Monoacylglycerol	34397	LC/MS Neg	100001433	6250	303.233	35474-99-8	5282281	C13857	HMDB11549
X1.arachidonylglycerol..20.4.	Parasitemia	0.181603	0.0329797	1	2471	1-arachidonylglycerol (20:4)	Lipid	Monoacylglycerol	34397	LC/MS Neg	100001433	6250	303.233	35474-99-8	5282281	C13857	HMDB11549
X1.arachidonylglycerol..20.4.	Parasite.Density	0.102278	0.0104608	1	2471	1-arachidonylglycerol (20:4)	Lipid	Monoacylglycerol	34397	LC/MS Neg	100001433	6250	303.233	35474-99-8	5282281	C13857	HMDB11549
X1.arachidonylglycerol..20.4.	ALT	0.331955	0.110194	0.000143016	2471	1-arachidonylglycerol (20:4)	Lipid	Monoacylglycerol	34397	LC/MS Neg	100001433	6250	303.233	35474-99-8	5282281	C13857	HMDB11549
X1.arachidonylglycerol..20.4.	creatinine	0.104834	0.0109901	1	2471	1-arachidonylglycerol (20:4)	Lipid	Monoacylglycerol	34397	LC/MS Neg	100001433	6250	303.233	35474-99-8	5282281	C13857	HMDB11549
X1.arachidonylglycerol..20.4.	lactate	-0.0454928	0.00206959	1	2471	1-arachidonylglycerol (20:4)	Lipid	Monoacylglycerol	34397	LC/MS Neg	100001433	6250	303.233	35474-99-8	5282281	C13857	HMDB11549
X1.arachidonylglycerol..20.4.	urea	0.115524	0.0133458	1	2471	1-arachidonylglycerol (20:4)	Lipid	Monoacylglycerol	34397	LC/MS Neg	100001433	6250	303.233	35474-99-8	5282281	C13857	HMDB11549
X1.carboxyethylisoleucine	RBC_Accuri	-0.196168	0.038482	1	309	1-carboxyethylisoleucine	Amino Acid	Leucine, Isoleucine and Valine Metabolism	62558	LC/MS Neg	100020427	2628	202.108
X1.carboxyethylisoleucine	Blood.Glucose	-0.394502	0.155632	1.4971e-08	309	1-carboxyethylisoleucine	Amino Acid	Leucine, Isoleucine and Valine Metabolism	62558	LC/MS Neg	100020427	2628	202.108
X1.carboxyethylisoleucine	Weight.Percent.Loss	-0.116607	0.0135972	1	309	1-carboxyethylisoleucine	Amino Acid	Leucine, Isoleucine and Valine Metabolism	62558	LC/MS Neg	100020427	2628	202.108
X1.carboxyethylisoleucine	Temperature.Delta	-0.459145	0.210814	6.47918e-13	309	1-carboxyethylisoleucine	Amino Acid	Leucine, Isoleucine and Valine Metabolism	62558	LC/MS Neg	100020427	2628	202.108
X1.carboxyethylisoleucine	Parasitemia	0.253782	0.0644055	0.298393	309	1-carboxyethylisoleucine	Amino Acid	Leucine, Isoleucine and Valine Metabolism	62558	LC/MS Neg	100020427	2628	202.108
X1.carboxyethylisoleucine	Parasite.Density	-0.0112129	0.000125728	1	309	1-carboxyethylisoleucine	Amino Acid	Leucine, Isoleucine and Valine Metabolism	62558	LC/MS Neg	100020427	2628	202.108
X1.carboxyethylisoleucine	ALT	0.23413	0.054817	0.704416	309	1-carboxyethylisoleucine	Amino Acid	Leucine, Isoleucine and Valine Metabolism	62558	LC/MS Neg	100020427	2628	202.108
X1.carboxyethylisoleucine	creatinine	0.320036	0.102423	0.000141188	309	1-carboxyethylisoleucine	Amino Acid	Leucine, Isoleucine and Valine Metabolism	62558	LC/MS Neg	100020427	2628	202.108
X1.carboxyethylisoleucine	lactate	0.512882	0.263048	2.55769e-17	309	1-carboxyethylisoleucine	Amino Acid	Leucine, Isoleucine and Valine Metabolism	62558	LC/MS Neg	100020427	2628	202.108
X1.carboxyethylisoleucine	urea	0.4485	0.201152	3.94087e-12	309	1-carboxyethylisoleucine	Amino Acid	Leucine, Isoleucine and Valine Metabolism	62558	LC/MS Neg	100020427	2628	202.108
X1.carboxyethylleucine	RBC_Accuri	-0.196015	0.0384218	1	272	1-carboxyethylleucine	Amino Acid	Leucine, Isoleucine and Valine Metabolism	62559	LC/MS Neg	100020425	2663	202.108
X1.carboxyethylleucine	Blood.Glucose	-0.378411	0.143195	1.32701e-07	272	1-carboxyethylleucine	Amino Acid	Leucine, Isoleucine and Valine Metabolism	62559	LC/MS Neg	100020425	2663	202.108
X1.carboxyethylleucine	Weight.Percent.Loss	-0.0982432	0.00965173	1	272	1-carboxyethylleucine	Amino Acid	Leucine, Isoleucine and Valine Metabolism	62559	LC/MS Neg	100020425	2663	202.108
X1.carboxyethylleucine	Temperature.Delta	-0.432703	0.187232	5.1264e-11	272	1-carboxyethylleucine	Amino Acid	Leucine, Isoleucine and Valine Metabolism	62559	LC/MS Neg	100020425	2663	202.108
X1.carboxyethylleucine	Parasitemia	0.234434	0.0549594	1	272	1-carboxyethylleucine	Amino Acid	Leucine, Isoleucine and Valine Metabolism	62559	LC/MS Neg	100020425	2663	202.108
X1.carboxyethylleucine	Parasite.Density	0.0135269	0.000182978	1	272	1-carboxyethylleucine	Amino Acid	Leucine, Isoleucine and Valine Metabolism	62559	LC/MS Neg	100020425	2663	202.108
X1.carboxyethylleucine	ALT	0.255926	0.0654984	0.139356	272	1-carboxyethylleucine	Amino Acid	Leucine, Isoleucine and Valine Metabolism	62559	LC/MS Neg	100020425	2663	202.108
X1.carboxyethylleucine	creatinine	0.198717	0.0394885	1	272	1-carboxyethylleucine	Amino Acid	Leucine, Isoleucine and Valine Metabolism	62559	LC/MS Neg	100020425	2663	202.108
X1.carboxyethylleucine	lactate	0.525987	0.276663	1.62457e-18	272	1-carboxyethylleucine	Amino Acid	Leucine, Isoleucine and Valine Metabolism	62559	LC/MS Neg	100020425	2663	202.108
X1.carboxyethylleucine	urea	0.346029	0.119736	7.55931e-06	272	1-carboxyethylleucine	Amino Acid	Leucine, Isoleucine and Valine Metabolism	62559	LC/MS Neg	100020425	2663	202.108
X1.carboxyethylphenylalanine	RBC_Accuri	-0.437437	0.191351	2.40945e-11	128	1-carboxyethylphenylalanine	Amino Acid	Phenylalanine Metabolism	62566	LC/MS Neg	100020419	2844	236.093
X1.carboxyethylphenylalanine	Blood.Glucose	-0.511288	0.261416	3.54746e-17	128	1-carboxyethylphenylalanine	Amino Acid	Phenylalanine Metabolism	62566	LC/MS Neg	100020419	2844	236.093
X1.carboxyethylphenylalanine	Weight.Percent.Loss	-0.307243	0.0943983	0.000540417	128	1-carboxyethylphenylalanine	Amino Acid	Phenylalanine Metabolism	62566	LC/MS Neg	100020419	2844	236.093
X1.carboxyethylphenylalanine	Temperature.Delta	-0.601601	0.361924	1.49268e-26	128	1-carboxyethylphenylalanine	Amino Acid	Phenylalanine Metabolism	62566	LC/MS Neg	100020419	2844	236.093
X1.carboxyethylphenylalanine	Parasitemia	0.320398	0.102655	0.00120061	128	1-carboxyethylphenylalanine	Amino Acid	Phenylalanine Metabolism	62566	LC/MS Neg	100020419	2844	236.093
X1.carboxyethylphenylalanine	Parasite.Density	0.00630178	3.97124e-05	1	128	1-carboxyethylphenylalanine	Amino Acid	Phenylalanine Metabolism	62566	LC/MS Neg	100020419	2844	236.093
X1.carboxyethylphenylalanine	ALT	0.425258	0.180845	1.52934e-09	128	1-carboxyethylphenylalanine	Amino Acid	Phenylalanine Metabolism	62566	LC/MS Neg	100020419	2844	236.093
X1.carboxyethylphenylalanine	creatinine	0.370061	0.136945	3.93154e-07	128	1-carboxyethylphenylalanine	Amino Acid	Phenylalanine Metabolism	62566	LC/MS Neg	100020419	2844	236.093
X1.carboxyethylphenylalanine	lactate	0.453618	0.205769	1.66748e-12	128	1-carboxyethylphenylalanine	Amino Acid	Phenylalanine Metabolism	62566	LC/MS Neg	100020419	2844	236.093
X1.carboxyethylphenylalanine	urea	0.542326	0.294118	4.40135e-20	128	1-carboxyethylphenylalanine	Amino Acid	Phenylalanine Metabolism	62566	LC/MS Neg	100020419	2844	236.093
X1.carboxyethyltyrosine	RBC_Accuri	-0.413637	0.171095	9.53841e-10	145	1-carboxyethyltyrosine	Amino Acid	Tyrosine Metabolism	62564	LC/MS Neg	100020421	1846	252.088
X1.carboxyethyltyrosine	Blood.Glucose	-0.532799	0.283875	3.69555e-19	145	1-carboxyethyltyrosine	Amino Acid	Tyrosine Metabolism	62564	LC/MS Neg	100020421	1846	252.088
X1.carboxyethyltyrosine	Weight.Percent.Loss	-0.297249	0.0883571	0.00147636	145	1-carboxyethyltyrosine	Amino Acid	Tyrosine Metabolism	62564	LC/MS Neg	100020421	1846	252.088
X1.carboxyethyltyrosine	Temperature.Delta	-0.591304	0.349641	2.4803e-25	145	1-carboxyethyltyrosine	Amino Acid	Tyrosine Metabolism	62564	LC/MS Neg	100020421	1846	252.088
X1.carboxyethyltyrosine	Parasitemia	0.337353	0.113807	0.000233698	145	1-carboxyethyltyrosine	Amino Acid	Tyrosine Metabolism	62564	LC/MS Neg	100020421	1846	252.088
X1.carboxyethyltyrosine	Parasite.Density	-0.0202084	0.000408378	1	145	1-carboxyethyltyrosine	Amino Acid	Tyrosine Metabolism	62564	LC/MS Neg	100020421	1846	252.088
X1.carboxyethyltyrosine	ALT	0.393439	0.154794	1.14609e-07	145	1-carboxyethyltyrosine	Amino Acid	Tyrosine Metabolism	62564	LC/MS Neg	100020421	1846	252.088
X1.carboxyethyltyrosine	creatinine	0.414086	0.171467	8.92233e-10	145	1-carboxyethyltyrosine	Amino Acid	Tyrosine Metabolism	62564	LC/MS Neg	100020421	1846	252.088
X1.carboxyethyltyrosine	lactate	0.464721	0.215966	2.45326e-13	145	1-carboxyethyltyrosine	Amino Acid	Tyrosine Metabolism	62564	LC/MS Neg	100020421	1846	252.088
X1.carboxyethyltyrosine	urea	0.613675	0.376597	4.84504e-28	145	1-carboxyethyltyrosine	Amino Acid	Tyrosine Metabolism	62564	LC/MS Neg	100020421	1846	252.088
X1.carboxyethylvaline	RBC_Accuri	-0.2559	0.065485	0.0639615	332	1-carboxyethylvaline	Amino Acid	Leucine, Isoleucine and Valine Metabolism	62562	LC/MS Neg	100020423	2008	188.093
X1.carboxyethylvaline	Blood.Glucose	-0.435593	0.189741	3.23776e-11	332	1-carboxyethylvaline	Amino Acid	Leucine, Isoleucine and Valine Metabolism	62562	LC/MS Neg	100020423	2008	188.093
X1.carboxyethylvaline	Weight.Percent.Loss	-0.175252	0.0307134	1	332	1-carboxyethylvaline	Amino Acid	Leucine, Isoleucine and Valine Metabolism	62562	LC/MS Neg	100020423	2008	188.093
X1.carboxyethylvaline	Temperature.Delta	-0.512532	0.262689	2.74845e-17	332	1-carboxyethylvaline	Amino Acid	Leucine, Isoleucine and Valine Metabolism	62562	LC/MS Neg	100020423	2008	188.093
X1.carboxyethylvaline	Parasitemia	0.319414	0.102026	0.00131624	332	1-carboxyethylvaline	Amino Acid	Leucine, Isoleucine and Valine Metabolism	62562	LC/MS Neg	100020423	2008	188.093
X1.carboxyethylvaline	Parasite.Density	0.0192697	0.00037132	1	332	1-carboxyethylvaline	Amino Acid	Leucine, Isoleucine and Valine Metabolism	62562	LC/MS Neg	100020423	2008	188.093
X1.carboxyethylvaline	ALT	0.31836	0.101353	0.000567862	332	1-carboxyethylvaline	Amino Acid	Leucine, Isoleucine and Valine Metabolism	62562	LC/MS Neg	100020423	2008	188.093
X1.carboxyethylvaline	creatinine	0.350099	0.122569	4.66188e-06	332	1-carboxyethylvaline	Amino Acid	Leucine, Isoleucine and Valine Metabolism	62562	LC/MS Neg	100020423	2008	188.093
X1.carboxyethylvaline	lactate	0.517229	0.267525	1.03879e-17	332	1-carboxyethylvaline	Amino Acid	Leucine, Isoleucine and Valine Metabolism	62562	LC/MS Neg	100020423	2008	188.093
X1.carboxyethylvaline	urea	0.530053	0.280957	6.73977e-19	332	1-carboxyethylvaline	Amino Acid	Leucine, Isoleucine and Valine Metabolism	62562	LC/MS Neg	100020423	2008	188.093
X1.dihomo.linolenylglycerol..20.3.	RBC_Accuri	0.110368	0.012181	1	2470	1-dihomo-linolenylglycerol (20:3)	Lipid	Monoacylglycerol	48341	LC/MS Neg	100006121	6400	305.249
X1.dihomo.linolenylglycerol..20.3.	Blood.Glucose	0.0761735	0.0058024	1	2470	1-dihomo-linolenylglycerol (20:3)	Lipid	Monoacylglycerol	48341	LC/MS Neg	100006121	6400	305.249
X1.dihomo.linolenylglycerol..20.3.	Weight.Percent.Loss	0.148922	0.0221778	1	2470	1-dihomo-linolenylglycerol (20:3)	Lipid	Monoacylglycerol	48341	LC/MS Neg	100006121	6400	305.249
X1.dihomo.linolenylglycerol..20.3.	Temperature.Delta	0.143758	0.0206665	1	2470	1-dihomo-linolenylglycerol (20:3)	Lipid	Monoacylglycerol	48341	LC/MS Neg	100006121	6400	305.249
X1.dihomo.linolenylglycerol..20.3.	Parasitemia	0.0453677	0.00205822	1	2470	1-dihomo-linolenylglycerol (20:3)	Lipid	Monoacylglycerol	48341	LC/MS Neg	100006121	6400	305.249
X1.dihomo.linolenylglycerol..20.3.	Parasite.Density	0.218362	0.0476819	1	2470	1-dihomo-linolenylglycerol (20:3)	Lipid	Monoacylglycerol	48341	LC/MS Neg	100006121	6400	305.249
X1.dihomo.linolenylglycerol..20.3.	ALT	-0.111428	0.0124163	1	2470	1-dihomo-linolenylglycerol (20:3)	Lipid	Monoacylglycerol	48341	LC/MS Neg	100006121	6400	305.249
X1.dihomo.linolenylglycerol..20.3.	creatinine	-0.102821	0.0105721	1	2470	1-dihomo-linolenylglycerol (20:3)	Lipid	Monoacylglycerol	48341	LC/MS Neg	100006121	6400	305.249
X1.dihomo.linolenylglycerol..20.3.	lactate	-0.0903825	0.008169	1	2470	1-dihomo-linolenylglycerol (20:3)	Lipid	Monoacylglycerol	48341	LC/MS Neg	100006121	6400	305.249
X1.dihomo.linolenylglycerol..20.3.	urea	-0.157703	0.0248702	1	2470	1-dihomo-linolenylglycerol (20:3)	Lipid	Monoacylglycerol	48341	LC/MS Neg	100006121	6400	305.249
X1.dihomo.linoleoylglycerol..20.2.	RBC_Accuri	-0.237956	0.0566232	0.272358	2490	1-dihomo-linoleoylglycerol (20:2)	Lipid	Monoacylglycerol	35103	LC/MS Neg	100001483	6800	307.264
X1.dihomo.linoleoylglycerol..20.2.	Blood.Glucose	-0.0742092	0.00550701	1	2490	1-dihomo-linoleoylglycerol (20:2)	Lipid	Monoacylglycerol	35103	LC/MS Neg	100001483	6800	307.264
X1.dihomo.linoleoylglycerol..20.2.	Weight.Percent.Loss	-0.0872078	0.0076052	1	2490	1-dihomo-linoleoylglycerol (20:2)	Lipid	Monoacylglycerol	35103	LC/MS Neg	100001483	6800	307.264
X1.dihomo.linoleoylglycerol..20.2.	Temperature.Delta	-0.0468782	0.00219756	1	2490	1-dihomo-linoleoylglycerol (20:2)	Lipid	Monoacylglycerol	35103	LC/MS Neg	100001483	6800	307.264
X1.dihomo.linoleoylglycerol..20.2.	Parasitemia	0.298028	0.0888204	0.00896404	2490	1-dihomo-linoleoylglycerol (20:2)	Lipid	Monoacylglycerol	35103	LC/MS Neg	100001483	6800	307.264
X1.dihomo.linoleoylglycerol..20.2.	Parasite.Density	0.313709	0.0984136	0.00222869	2490	1-dihomo-linoleoylglycerol (20:2)	Lipid	Monoacylglycerol	35103	LC/MS Neg	100001483	6800	307.264
X1.dihomo.linoleoylglycerol..20.2.	ALT	0.062658	0.00392602	1	2490	1-dihomo-linoleoylglycerol (20:2)	Lipid	Monoacylglycerol	35103	LC/MS Neg	100001483	6800	307.264
X1.dihomo.linoleoylglycerol..20.2.	creatinine	0.0720008	0.00518412	1	2490	1-dihomo-linoleoylglycerol (20:2)	Lipid	Monoacylglycerol	35103	LC/MS Neg	100001483	6800	307.264
X1.dihomo.linoleoylglycerol..20.2.	lactate	-0.0958161	0.00918073	1	2490	1-dihomo-linoleoylglycerol (20:2)	Lipid	Monoacylglycerol	35103	LC/MS Neg	100001483	6800	307.264
X1.dihomo.linoleoylglycerol..20.2.	urea	0.0791389	0.00626297	1	2490	1-dihomo-linoleoylglycerol (20:2)	Lipid	Monoacylglycerol	35103	LC/MS Neg	100001483	6800	307.264
X1.docosahexaenoylglycerol..22.6.	RBC_Accuri	-0.504056	0.254073	1.53245e-16	2474	1-docosahexaenoylglycerol (22:6)	Lipid	Monoacylglycerol	52402	LC/MS Pos Late	100001481	1542	420.311				HMDB11587
X1.docosahexaenoylglycerol..22.6.	Blood.Glucose	-0.262428	0.0688682	0.0367393	2474	1-docosahexaenoylglycerol (22:6)	Lipid	Monoacylglycerol	52402	LC/MS Pos Late	100001481	1542	420.311				HMDB11587
X1.docosahexaenoylglycerol..22.6.	Weight.Percent.Loss	-0.455428	0.207415	1.22572e-12	2474	1-docosahexaenoylglycerol (22:6)	Lipid	Monoacylglycerol	52402	LC/MS Pos Late	100001481	1542	420.311				HMDB11587
X1.docosahexaenoylglycerol..22.6.	Temperature.Delta	-0.302376	0.0914313	0.000885787	2474	1-docosahexaenoylglycerol (22:6)	Lipid	Monoacylglycerol	52402	LC/MS Pos Late	100001481	1542	420.311				HMDB11587
X1.docosahexaenoylglycerol..22.6.	Parasitemia	0.269333	0.0725401	0.0932592	2474	1-docosahexaenoylglycerol (22:6)	Lipid	Monoacylglycerol	52402	LC/MS Pos Late	100001481	1542	420.311				HMDB11587
X1.docosahexaenoylglycerol..22.6.	Parasite.Density	0.1202	0.0144481	1	2474	1-docosahexaenoylglycerol (22:6)	Lipid	Monoacylglycerol	52402	LC/MS Pos Late	100001481	1542	420.311				HMDB11587
X1.docosahexaenoylglycerol..22.6.	ALT	0.505052	0.255078	3.32758e-15	2474	1-docosahexaenoylglycerol (22:6)	Lipid	Monoacylglycerol	52402	LC/MS Pos Late	100001481	1542	420.311				HMDB11587
X1.docosahexaenoylglycerol..22.6.	creatinine	0.247786	0.0613981	0.124833	2474	1-docosahexaenoylglycerol (22:6)	Lipid	Monoacylglycerol	52402	LC/MS Pos Late	100001481	1542	420.311				HMDB11587
X1.docosahexaenoylglycerol..22.6.	lactate	-0.214554	0.0460335	1	2474	1-docosahexaenoylglycerol (22:6)	Lipid	Monoacylglycerol	52402	LC/MS Pos Late	100001481	1542	420.311				HMDB11587
X1.docosahexaenoylglycerol..22.6.	urea	0.224093	0.0502177	0.774715	2474	1-docosahexaenoylglycerol (22:6)	Lipid	Monoacylglycerol	52402	LC/MS Pos Late	100001481	1542	420.311				HMDB11587
X1.heptadecenoylglycerol..17.1..	RBC_Accuri	0.229979	0.0528905	0.50089	2485	1-heptadecenoylglycerol (17:1)*	Lipid	Monoacylglycerol	62449	LC/MS Neg	100020769	6390	267.233
X1.heptadecenoylglycerol..17.1..	Blood.Glucose	0.0956813	0.0091549	1	2485	1-heptadecenoylglycerol (17:1)*	Lipid	Monoacylglycerol	62449	LC/MS Neg	100020769	6390	267.233
X1.heptadecenoylglycerol..17.1..	Weight.Percent.Loss	0.25651	0.0657976	0.0607695	2485	1-heptadecenoylglycerol (17:1)*	Lipid	Monoacylglycerol	62449	LC/MS Neg	100020769	6390	267.233
X1.heptadecenoylglycerol..17.1..	Temperature.Delta	0.213368	0.0455259	1	2485	1-heptadecenoylglycerol (17:1)*	Lipid	Monoacylglycerol	62449	LC/MS Neg	100020769	6390	267.233
X1.heptadecenoylglycerol..17.1..	Parasitemia	-0.0163529	0.000267416	1	2485	1-heptadecenoylglycerol (17:1)*	Lipid	Monoacylglycerol	62449	LC/MS Neg	100020769	6390	267.233
X1.heptadecenoylglycerol..17.1..	Parasite.Density	0.194813	0.0379521	1	2485	1-heptadecenoylglycerol (17:1)*	Lipid	Monoacylglycerol	62449	LC/MS Neg	100020769	6390	267.233
X1.heptadecenoylglycerol..17.1..	ALT	-0.181062	0.0327833	1	2485	1-heptadecenoylglycerol (17:1)*	Lipid	Monoacylglycerol	62449	LC/MS Neg	100020769	6390	267.233
X1.heptadecenoylglycerol..17.1..	creatinine	-0.167995	0.0282222	1	2485	1-heptadecenoylglycerol (17:1)*	Lipid	Monoacylglycerol	62449	LC/MS Neg	100020769	6390	267.233
X1.heptadecenoylglycerol..17.1..	lactate	-0.182459	0.0332912	1	2485	1-heptadecenoylglycerol (17:1)*	Lipid	Monoacylglycerol	62449	LC/MS Neg	100020769	6390	267.233
X1.heptadecenoylglycerol..17.1..	urea	-0.175786	0.0309008	1	2485	1-heptadecenoylglycerol (17:1)*	Lipid	Monoacylglycerol	62449	LC/MS Neg	100020769	6390	267.233
X1.lignoceroyl.GPC..24.0.	RBC_Accuri	0.157413	0.0247789	1	2270	1-lignoceroyl-GPC (24:0)	Lipid	Lysophospholipid	49617	LC/MS Pos Late	100002873	1907	608.465	325171-59-3			HMDB10405
X1.lignoceroyl.GPC..24.0.	Blood.Glucose	-0.024141	0.00058279	1	2270	1-lignoceroyl-GPC (24:0)	Lipid	Lysophospholipid	49617	LC/MS Pos Late	100002873	1907	608.465	325171-59-3			HMDB10405
X1.lignoceroyl.GPC..24.0.	Weight.Percent.Loss	0.0618778	0.00382886	1	2270	1-lignoceroyl-GPC (24:0)	Lipid	Lysophospholipid	49617	LC/MS Pos Late	100002873	1907	608.465	325171-59-3			HMDB10405
X1.lignoceroyl.GPC..24.0.	Temperature.Delta	0.0338958	0.00114892	1	2270	1-lignoceroyl-GPC (24:0)	Lipid	Lysophospholipid	49617	LC/MS Pos Late	100002873	1907	608.465	325171-59-3			HMDB10405
X1.lignoceroyl.GPC..24.0.	Parasitemia	-0.203219	0.041298	1	2270	1-lignoceroyl-GPC (24:0)	Lipid	Lysophospholipid	49617	LC/MS Pos Late	100002873	1907	608.465	325171-59-3			HMDB10405
X1.lignoceroyl.GPC..24.0.	Parasite.Density	-0.252489	0.0637507	0.327628	2270	1-lignoceroyl-GPC (24:0)	Lipid	Lysophospholipid	49617	LC/MS Pos Late	100002873	1907	608.465	325171-59-3			HMDB10405
X1.lignoceroyl.GPC..24.0.	ALT	-0.0694497	0.00482326	1	2270	1-lignoceroyl-GPC (24:0)	Lipid	Lysophospholipid	49617	LC/MS Pos Late	100002873	1907	608.465	325171-59-3			HMDB10405
X1.lignoceroyl.GPC..24.0.	creatinine	0.113012	0.0127718	1	2270	1-lignoceroyl-GPC (24:0)	Lipid	Lysophospholipid	49617	LC/MS Pos Late	100002873	1907	608.465	325171-59-3			HMDB10405
X1.lignoceroyl.GPC..24.0.	lactate	-0.141947	0.0201488	1	2270	1-lignoceroyl-GPC (24:0)	Lipid	Lysophospholipid	49617	LC/MS Pos Late	100002873	1907	608.465	325171-59-3			HMDB10405
X1.lignoceroyl.GPC..24.0.	urea	0.0873673	0.00763305	1	2270	1-lignoceroyl-GPC (24:0)	Lipid	Lysophospholipid	49617	LC/MS Pos Late	100002873	1907	608.465	325171-59-3			HMDB10405
X1.linolenoylglycerol..18.3.	RBC_Accuri	0.195681	0.0382911	1	2466	1-linolenoylglycerol (18:3)	Lipid	Monoacylglycerol	34393	LC/MS Neg	100001435	6214	277.217	124151-74-2	53480978		HMDB11569
X1.linolenoylglycerol..18.3.	Blood.Glucose	0.156158	0.0243852	1	2466	1-linolenoylglycerol (18:3)	Lipid	Monoacylglycerol	34393	LC/MS Neg	100001435	6214	277.217	124151-74-2	53480978		HMDB11569
X1.linolenoylglycerol..18.3.	Weight.Percent.Loss	0.256131	0.0656032	0.0627351	2466	1-linolenoylglycerol (18:3)	Lipid	Monoacylglycerol	34393	LC/MS Neg	100001435	6214	277.217	124151-74-2	53480978		HMDB11569
X1.linolenoylglycerol..18.3.	Temperature.Delta	0.28063	0.0787532	0.00723096	2466	1-linolenoylglycerol (18:3)	Lipid	Monoacylglycerol	34393	LC/MS Neg	100001435	6214	277.217	124151-74-2	53480978		HMDB11569
X1.linolenoylglycerol..18.3.	Parasitemia	-0.00192413	3.70228e-06	1	2466	1-linolenoylglycerol (18:3)	Lipid	Monoacylglycerol	34393	LC/MS Neg	100001435	6214	277.217	124151-74-2	53480978		HMDB11569
X1.linolenoylglycerol..18.3.	Parasite.Density	0.23042	0.0530936	1	2466	1-linolenoylglycerol (18:3)	Lipid	Monoacylglycerol	34393	LC/MS Neg	100001435	6214	277.217	124151-74-2	53480978		HMDB11569
X1.linolenoylglycerol..18.3.	ALT	-0.20624	0.042535	1	2466	1-linolenoylglycerol (18:3)	Lipid	Monoacylglycerol	34393	LC/MS Neg	100001435	6214	277.217	124151-74-2	53480978		HMDB11569
X1.linolenoylglycerol..18.3.	creatinine	-0.101839	0.0103712	1	2466	1-linolenoylglycerol (18:3)	Lipid	Monoacylglycerol	34393	LC/MS Neg	100001435	6214	277.217	124151-74-2	53480978		HMDB11569
X1.linolenoylglycerol..18.3.	lactate	-0.145699	0.0212281	1	2466	1-linolenoylglycerol (18:3)	Lipid	Monoacylglycerol	34393	LC/MS Neg	100001435	6214	277.217	124151-74-2	53480978		HMDB11569
X1.linolenoylglycerol..18.3.	urea	-0.211124	0.0445735	1	2466	1-linolenoylglycerol (18:3)	Lipid	Monoacylglycerol	34393	LC/MS Neg	100001435	6214	277.217	124151-74-2	53480978		HMDB11569
X1.linolenoyl.GPC..18.3..	RBC_Accuri	0.598227	0.357876	3.79086e-26	2243	1-linolenoyl-GPC (18:3)*	Lipid	Lysophospholipid	45951	LC/MS Pos Late	100005350	1410	518.324				HMDB10388
X1.linolenoyl.GPC..18.3..	Blood.Glucose	0.347165	0.120524	6.60963e-06	2243	1-linolenoyl-GPC (18:3)*	Lipid	Lysophospholipid	45951	LC/MS Pos Late	100005350	1410	518.324				HMDB10388
X1.linolenoyl.GPC..18.3..	Weight.Percent.Loss	0.501405	0.251407	2.59742e-16	2243	1-linolenoyl-GPC (18:3)*	Lipid	Lysophospholipid	45951	LC/MS Pos Late	100005350	1410	518.324				HMDB10388
X1.linolenoyl.GPC..18.3..	Temperature.Delta	0.443809	0.196967	8.56072e-12	2243	1-linolenoyl-GPC (18:3)*	Lipid	Lysophospholipid	45951	LC/MS Pos Late	100005350	1410	518.324				HMDB10388
X1.linolenoyl.GPC..18.3..	Parasitemia	-0.346845	0.120301	8.9463e-05	2243	1-linolenoyl-GPC (18:3)*	Lipid	Lysophospholipid	45951	LC/MS Pos Late	100005350	1410	518.324				HMDB10388
X1.linolenoyl.GPC..18.3..	Parasite.Density	-0.0445208	0.0019821	1	2243	1-linolenoyl-GPC (18:3)*	Lipid	Lysophospholipid	45951	LC/MS Pos Late	100005350	1410	518.324				HMDB10388
X1.linolenoyl.GPC..18.3..	ALT	-0.424222	0.179964	1.77313e-09	2243	1-linolenoyl-GPC (18:3)*	Lipid	Lysophospholipid	45951	LC/MS Pos Late	100005350	1410	518.324				HMDB10388
X1.linolenoyl.GPC..18.3..	creatinine	-0.332772	0.110737	3.48072e-05	2243	1-linolenoyl-GPC (18:3)*	Lipid	Lysophospholipid	45951	LC/MS Pos Late	100005350	1410	518.324				HMDB10388
X1.linolenoyl.GPC..18.3..	lactate	-0.16571	0.0274599	1	2243	1-linolenoyl-GPC (18:3)*	Lipid	Lysophospholipid	45951	LC/MS Pos Late	100005350	1410	518.324				HMDB10388
X1.linolenoyl.GPC..18.3..	urea	-0.360632	0.130056	1.2916e-06	2243	1-linolenoyl-GPC (18:3)*	Lipid	Lysophospholipid	45951	LC/MS Pos Late	100005350	1410	518.324				HMDB10388
X1.linoleoyl.2.arachidonoyl.GPC..18.2.20.4n6..	RBC_Accuri	0.37249	0.138749	2.87556e-07	1988	1-linoleoyl-2-arachidonoyl-GPC (18:2/20:4n6)*	Lipid	Phosphatidylcholine (PC)	52710	LC/MS Pos Late	100009131	1969	806.569				HMDB08147
X1.linoleoyl.2.arachidonoyl.GPC..18.2.20.4n6..	Blood.Glucose	0.229574	0.0527044	0.516334	1988	1-linoleoyl-2-arachidonoyl-GPC (18:2/20:4n6)*	Lipid	Phosphatidylcholine (PC)	52710	LC/MS Pos Late	100009131	1969	806.569				HMDB08147
X1.linoleoyl.2.arachidonoyl.GPC..18.2.20.4n6..	Weight.Percent.Loss	0.257204	0.0661538	0.0573251	1988	1-linoleoyl-2-arachidonoyl-GPC (18:2/20:4n6)*	Lipid	Phosphatidylcholine (PC)	52710	LC/MS Pos Late	100009131	1969	806.569				HMDB08147
X1.linoleoyl.2.arachidonoyl.GPC..18.2.20.4n6..	Temperature.Delta	0.251627	0.0633162	0.0912199	1988	1-linoleoyl-2-arachidonoyl-GPC (18:2/20:4n6)*	Lipid	Phosphatidylcholine (PC)	52710	LC/MS Pos Late	100009131	1969	806.569				HMDB08147
X1.linoleoyl.2.arachidonoyl.GPC..18.2.20.4n6..	Parasitemia	-0.337911	0.114184	0.000221065	1988	1-linoleoyl-2-arachidonoyl-GPC (18:2/20:4n6)*	Lipid	Phosphatidylcholine (PC)	52710	LC/MS Pos Late	100009131	1969	806.569				HMDB08147
X1.linoleoyl.2.arachidonoyl.GPC..18.2.20.4n6..	Parasite.Density	-0.0928063	0.00861302	1	1988	1-linoleoyl-2-arachidonoyl-GPC (18:2/20:4n6)*	Lipid	Phosphatidylcholine (PC)	52710	LC/MS Pos Late	100009131	1969	806.569				HMDB08147
X1.linoleoyl.2.arachidonoyl.GPC..18.2.20.4n6..	ALT	-0.365155	0.133338	3.67568e-06	1988	1-linoleoyl-2-arachidonoyl-GPC (18:2/20:4n6)*	Lipid	Phosphatidylcholine (PC)	52710	LC/MS Pos Late	100009131	1969	806.569				HMDB08147
X1.linoleoyl.2.arachidonoyl.GPC..18.2.20.4n6..	creatinine	-0.25414	0.0645872	0.0740892	1988	1-linoleoyl-2-arachidonoyl-GPC (18:2/20:4n6)*	Lipid	Phosphatidylcholine (PC)	52710	LC/MS Pos Late	100009131	1969	806.569				HMDB08147
X1.linoleoyl.2.arachidonoyl.GPC..18.2.20.4n6..	lactate	-0.34607	0.119764	7.52345e-06	1988	1-linoleoyl-2-arachidonoyl-GPC (18:2/20:4n6)*	Lipid	Phosphatidylcholine (PC)	52710	LC/MS Pos Late	100009131	1969	806.569				HMDB08147
X1.linoleoyl.2.arachidonoyl.GPC..18.2.20.4n6..	urea	-0.255719	0.0653923	0.0649397	1988	1-linoleoyl-2-arachidonoyl-GPC (18:2/20:4n6)*	Lipid	Phosphatidylcholine (PC)	52710	LC/MS Pos Late	100009131	1969	806.569				HMDB08147
X1.linoleoyl.2.arachidonoyl.GPE..18.2.20.4..	RBC_Accuri	0.0740938	0.0054899	1	2066	1-linoleoyl-2-arachidonoyl-GPE (18:2/20:4)*	Lipid	Phosphatidylethanolamine (PE)	53189	LC/MS Pos Late	100009222	2030	764.522				HMDB09102
X1.linoleoyl.2.arachidonoyl.GPE..18.2.20.4..	Blood.Glucose	-0.116356	0.0135387	1	2066	1-linoleoyl-2-arachidonoyl-GPE (18:2/20:4)*	Lipid	Phosphatidylethanolamine (PE)	53189	LC/MS Pos Late	100009222	2030	764.522				HMDB09102
X1.linoleoyl.2.arachidonoyl.GPE..18.2.20.4..	Weight.Percent.Loss	0.00568491	3.23182e-05	1	2066	1-linoleoyl-2-arachidonoyl-GPE (18:2/20:4)*	Lipid	Phosphatidylethanolamine (PE)	53189	LC/MS Pos Late	100009222	2030	764.522				HMDB09102
X1.linoleoyl.2.arachidonoyl.GPE..18.2.20.4..	Temperature.Delta	-0.237056	0.0561955	0.292057	2066	1-linoleoyl-2-arachidonoyl-GPE (18:2/20:4)*	Lipid	Phosphatidylethanolamine (PE)	53189	LC/MS Pos Late	100009222	2030	764.522				HMDB09102
X1.linoleoyl.2.arachidonoyl.GPE..18.2.20.4..	Parasitemia	0.055658	0.00309781	1	2066	1-linoleoyl-2-arachidonoyl-GPE (18:2/20:4)*	Lipid	Phosphatidylethanolamine (PE)	53189	LC/MS Pos Late	100009222	2030	764.522				HMDB09102
X1.linoleoyl.2.arachidonoyl.GPE..18.2.20.4..	Parasite.Density	-0.0653221	0.00426698	1	2066	1-linoleoyl-2-arachidonoyl-GPE (18:2/20:4)*	Lipid	Phosphatidylethanolamine (PE)	53189	LC/MS Pos Late	100009222	2030	764.522				HMDB09102
X1.linoleoyl.2.arachidonoyl.GPE..18.2.20.4..	ALT	0.136126	0.0185303	1	2066	1-linoleoyl-2-arachidonoyl-GPE (18:2/20:4)*	Lipid	Phosphatidylethanolamine (PE)	53189	LC/MS Pos Late	100009222	2030	764.522				HMDB09102
X1.linoleoyl.2.arachidonoyl.GPE..18.2.20.4..	creatinine	0.15983	0.0255457	1	2066	1-linoleoyl-2-arachidonoyl-GPE (18:2/20:4)*	Lipid	Phosphatidylethanolamine (PE)	53189	LC/MS Pos Late	100009222	2030	764.522				HMDB09102
X1.linoleoyl.2.arachidonoyl.GPE..18.2.20.4..	lactate	0.404556	0.163665	3.6018e-09	2066	1-linoleoyl-2-arachidonoyl-GPE (18:2/20:4)*	Lipid	Phosphatidylethanolamine (PE)	53189	LC/MS Pos Late	100009222	2030	764.522				HMDB09102
X1.linoleoyl.2.arachidonoyl.GPE..18.2.20.4..	urea	0.323176	0.104443	0.000100565	2066	1-linoleoyl-2-arachidonoyl-GPE (18:2/20:4)*	Lipid	Phosphatidylethanolamine (PE)	53189	LC/MS Pos Late	100009222	2030	764.522				HMDB09102
X1.linoleoyl.2.linolenoyl.GPC..18.2.18.3..	RBC_Accuri	-0.369164	0.136282	4.40991e-07	1985	1-linoleoyl-2-linolenoyl-GPC (18:2/18:3)*	Lipid	Phosphatidylcholine (PC)	53176	LC/MS Pos Late	100009343	1939	780.554				HMDB08141
X1.linoleoyl.2.linolenoyl.GPC..18.2.18.3..	Blood.Glucose	-0.0870425	0.00757639	1	1985	1-linoleoyl-2-linolenoyl-GPC (18:2/18:3)*	Lipid	Phosphatidylcholine (PC)	53176	LC/MS Pos Late	100009343	1939	780.554				HMDB08141
X1.linoleoyl.2.linolenoyl.GPC..18.2.18.3..	Weight.Percent.Loss	-0.290881	0.0846118	0.00274673	1985	1-linoleoyl-2-linolenoyl-GPC (18:2/18:3)*	Lipid	Phosphatidylcholine (PC)	53176	LC/MS Pos Late	100009343	1939	780.554				HMDB08141
X1.linoleoyl.2.linolenoyl.GPC..18.2.18.3..	Temperature.Delta	-0.198669	0.0394695	1	1985	1-linoleoyl-2-linolenoyl-GPC (18:2/18:3)*	Lipid	Phosphatidylcholine (PC)	53176	LC/MS Pos Late	100009343	1939	780.554				HMDB08141
X1.linoleoyl.2.linolenoyl.GPC..18.2.18.3..	Parasitemia	-0.0600593	0.00360712	1	1985	1-linoleoyl-2-linolenoyl-GPC (18:2/18:3)*	Lipid	Phosphatidylcholine (PC)	53176	LC/MS Pos Late	100009343	1939	780.554				HMDB08141
X1.linoleoyl.2.linolenoyl.GPC..18.2.18.3..	Parasite.Density	-0.158545	0.0251365	1	1985	1-linoleoyl-2-linolenoyl-GPC (18:2/18:3)*	Lipid	Phosphatidylcholine (PC)	53176	LC/MS Pos Late	100009343	1939	780.554				HMDB08141
X1.linoleoyl.2.linolenoyl.GPC..18.2.18.3..	ALT	0.308788	0.0953501	0.00144024	1985	1-linoleoyl-2-linolenoyl-GPC (18:2/18:3)*	Lipid	Phosphatidylcholine (PC)	53176	LC/MS Pos Late	100009343	1939	780.554				HMDB08141
X1.linoleoyl.2.linolenoyl.GPC..18.2.18.3..	creatinine	0.111026	0.0123268	1	1985	1-linoleoyl-2-linolenoyl-GPC (18:2/18:3)*	Lipid	Phosphatidylcholine (PC)	53176	LC/MS Pos Late	100009343	1939	780.554				HMDB08141
X1.linoleoyl.2.linolenoyl.GPC..18.2.18.3..	lactate	-0.251466	0.063235	0.0924394	1985	1-linoleoyl-2-linolenoyl-GPC (18:2/18:3)*	Lipid	Phosphatidylcholine (PC)	53176	LC/MS Pos Late	100009343	1939	780.554				HMDB08141
X1.linoleoyl.2.linolenoyl.GPC..18.2.18.3..	urea	0.194281	0.0377452	1	1985	1-linoleoyl-2-linolenoyl-GPC (18:2/18:3)*	Lipid	Phosphatidylcholine (PC)	53176	LC/MS Pos Late	100009343	1939	780.554				HMDB08141
X1.linoleoylglycerol..18.2.	RBC_Accuri	-0.0234073	0.0005479	1	2465	1-linoleoylglycerol (18:2)	Lipid	Monoacylglycerol	27447	LC/MS Neg	100001040	6477	279.233	2277-28-3	5283469
X1.linoleoylglycerol..18.2.	Blood.Glucose	0.0108891	0.000118572	1	2465	1-linoleoylglycerol (18:2)	Lipid	Monoacylglycerol	27447	LC/MS Neg	100001040	6477	279.233	2277-28-3	5283469
X1.linoleoylglycerol..18.2.	Weight.Percent.Loss	0.0153921	0.000236916	1	2465	1-linoleoylglycerol (18:2)	Lipid	Monoacylglycerol	27447	LC/MS Neg	100001040	6477	279.233	2277-28-3	5283469
X1.linoleoylglycerol..18.2.	Temperature.Delta	0.115155	0.0132608	1	2465	1-linoleoylglycerol (18:2)	Lipid	Monoacylglycerol	27447	LC/MS Neg	100001040	6477	279.233	2277-28-3	5283469
X1.linoleoylglycerol..18.2.	Parasitemia	0.152166	0.0231545	1	2465	1-linoleoylglycerol (18:2)	Lipid	Monoacylglycerol	27447	LC/MS Neg	100001040	6477	279.233	2277-28-3	5283469
X1.linoleoylglycerol..18.2.	Parasite.Density	0.244139	0.0596038	0.591953	2465	1-linoleoylglycerol (18:2)	Lipid	Monoacylglycerol	27447	LC/MS Neg	100001040	6477	279.233	2277-28-3	5283469
X1.linoleoylglycerol..18.2.	ALT	-0.0461039	0.00212557	1	2465	1-linoleoylglycerol (18:2)	Lipid	Monoacylglycerol	27447	LC/MS Neg	100001040	6477	279.233	2277-28-3	5283469
X1.linoleoylglycerol..18.2.	creatinine	0.0110908	0.000123006	1	2465	1-linoleoylglycerol (18:2)	Lipid	Monoacylglycerol	27447	LC/MS Neg	100001040	6477	279.233	2277-28-3	5283469
X1.linoleoylglycerol..18.2.	lactate	-0.164277	0.0269869	1	2465	1-linoleoylglycerol (18:2)	Lipid	Monoacylglycerol	27447	LC/MS Neg	100001040	6477	279.233	2277-28-3	5283469
X1.linoleoylglycerol..18.2.	urea	-0.0603029	0.00363644	1	2465	1-linoleoylglycerol (18:2)	Lipid	Monoacylglycerol	27447	LC/MS Neg	100001040	6477	279.233	2277-28-3	5283469
X1.linoleoyl.GPC..18.2.	RBC_Accuri	0.578892	0.335116	6.43973e-24	2241	1-linoleoyl-GPC (18:2)	Lipid	Lysophospholipid	34419	LC/MS Pos Late	100001395	1465	520.34		11988421	C04100	HMDB10386
X1.linoleoyl.GPC..18.2.	Blood.Glucose	0.3934	0.154764	1.74495e-08	2241	1-linoleoyl-GPC (18:2)	Lipid	Lysophospholipid	34419	LC/MS Pos Late	100001395	1465	520.34		11988421	C04100	HMDB10386
X1.linoleoyl.GPC..18.2.	Weight.Percent.Loss	0.51933	0.269704	6.68773e-18	2241	1-linoleoyl-GPC (18:2)	Lipid	Lysophospholipid	34419	LC/MS Pos Late	100001395	1465	520.34		11988421	C04100	HMDB10386
X1.linoleoyl.GPC..18.2.	Temperature.Delta	0.543373	0.295255	3.46903e-20	2241	1-linoleoyl-GPC (18:2)	Lipid	Lysophospholipid	34419	LC/MS Pos Late	100001395	1465	520.34		11988421	C04100	HMDB10386
X1.linoleoyl.GPC..18.2.	Parasitemia	-0.383033	0.146714	1.69598e-06	2241	1-linoleoyl-GPC (18:2)	Lipid	Lysophospholipid	34419	LC/MS Pos Late	100001395	1465	520.34		11988421	C04100	HMDB10386
X1.linoleoyl.GPC..18.2.	Parasite.Density	-0.0523013	0.00273543	1	2241	1-linoleoyl-GPC (18:2)	Lipid	Lysophospholipid	34419	LC/MS Pos Late	100001395	1465	520.34		11988421	C04100	HMDB10386
X1.linoleoyl.GPC..18.2.	ALT	-0.541903	0.293659	2.30522e-18	2241	1-linoleoyl-GPC (18:2)	Lipid	Lysophospholipid	34419	LC/MS Pos Late	100001395	1465	520.34		11988421	C04100	HMDB10386
X1.linoleoyl.GPC..18.2.	creatinine	-0.383241	0.146874	6.97988e-08	2241	1-linoleoyl-GPC (18:2)	Lipid	Lysophospholipid	34419	LC/MS Pos Late	100001395	1465	520.34		11988421	C04100	HMDB10386
X1.linoleoyl.GPC..18.2.	lactate	-0.145841	0.0212696	1	2241	1-linoleoyl-GPC (18:2)	Lipid	Lysophospholipid	34419	LC/MS Pos Late	100001395	1465	520.34		11988421	C04100	HMDB10386
X1.linoleoyl.GPC..18.2.	urea	-0.468861	0.219831	1.17911e-13	2241	1-linoleoyl-GPC (18:2)	Lipid	Lysophospholipid	34419	LC/MS Pos Late	100001395	1465	520.34		11988421	C04100	HMDB10386
X1.linoleoyl.GPE..18.2..	RBC_Accuri	0.342352	0.117205	1.16295e-05	2291	1-linoleoyl-GPE (18:2)*	Lipid	Lysophospholipid	36600	LC/MS Pos Late	100001570	1482	478.293		52925130		HMDB11507
X1.linoleoyl.GPE..18.2..	Blood.Glucose	0.178034	0.031696	1	2291	1-linoleoyl-GPE (18:2)*	Lipid	Lysophospholipid	36600	LC/MS Pos Late	100001570	1482	478.293		52925130		HMDB11507
X1.linoleoyl.GPE..18.2..	Weight.Percent.Loss	0.332895	0.110819	3.43319e-05	2291	1-linoleoyl-GPE (18:2)*	Lipid	Lysophospholipid	36600	LC/MS Pos Late	100001570	1482	478.293		52925130		HMDB11507
X1.linoleoyl.GPE..18.2..	Temperature.Delta	0.359038	0.128908	1.57329e-06	2291	1-linoleoyl-GPE (18:2)*	Lipid	Lysophospholipid	36600	LC/MS Pos Late	100001570	1482	478.293		52925130		HMDB11507
X1.linoleoyl.GPE..18.2..	Parasitemia	-0.150059	0.0225178	1	2291	1-linoleoyl-GPE (18:2)*	Lipid	Lysophospholipid	36600	LC/MS Pos Late	100001570	1482	478.293		52925130		HMDB11507
X1.linoleoyl.GPE..18.2..	Parasite.Density	0.00512702	2.62863e-05	1	2291	1-linoleoyl-GPE (18:2)*	Lipid	Lysophospholipid	36600	LC/MS Pos Late	100001570	1482	478.293		52925130		HMDB11507
X1.linoleoyl.GPE..18.2..	ALT	-0.291216	0.0848068	0.00731114	2291	1-linoleoyl-GPE (18:2)*	Lipid	Lysophospholipid	36600	LC/MS Pos Late	100001570	1482	478.293		52925130		HMDB11507
X1.linoleoyl.GPE..18.2..	creatinine	-0.189656	0.0359692	1	2291	1-linoleoyl-GPE (18:2)*	Lipid	Lysophospholipid	36600	LC/MS Pos Late	100001570	1482	478.293		52925130		HMDB11507
X1.linoleoyl.GPE..18.2..	lactate	-0.0132787	0.000176324	1	2291	1-linoleoyl-GPE (18:2)*	Lipid	Lysophospholipid	36600	LC/MS Pos Late	100001570	1482	478.293		52925130		HMDB11507
X1.linoleoyl.GPE..18.2..	urea	-0.18883	0.0356567	1	2291	1-linoleoyl-GPE (18:2)*	Lipid	Lysophospholipid	36600	LC/MS Pos Late	100001570	1482	478.293		52925130		HMDB11507
X1.linoleoyl.GPG..18.2..	RBC_Accuri	0.072136	0.0052036	1	2328	1-linoleoyl-GPG (18:2)*	Lipid	Lysophospholipid	54885	LC/MS Neg	100009227	5516	507.273
X1.linoleoyl.GPG..18.2..	Blood.Glucose	-0.113955	0.0129857	1	2328	1-linoleoyl-GPG (18:2)*	Lipid	Lysophospholipid	54885	LC/MS Neg	100009227	5516	507.273
X1.linoleoyl.GPG..18.2..	Weight.Percent.Loss	0.0385751	0.00148804	1	2328	1-linoleoyl-GPG (18:2)*	Lipid	Lysophospholipid	54885	LC/MS Neg	100009227	5516	507.273
X1.linoleoyl.GPG..18.2..	Temperature.Delta	-0.017492	0.00030597	1	2328	1-linoleoyl-GPG (18:2)*	Lipid	Lysophospholipid	54885	LC/MS Neg	100009227	5516	507.273
X1.linoleoyl.GPG..18.2..	Parasitemia	-0.103393	0.0106901	1	2328	1-linoleoyl-GPG (18:2)*	Lipid	Lysophospholipid	54885	LC/MS Neg	100009227	5516	507.273
X1.linoleoyl.GPG..18.2..	Parasite.Density	-0.0840828	0.00706992	1	2328	1-linoleoyl-GPG (18:2)*	Lipid	Lysophospholipid	54885	LC/MS Neg	100009227	5516	507.273
X1.linoleoyl.GPG..18.2..	ALT	0.0698303	0.00487627	1	2328	1-linoleoyl-GPG (18:2)*	Lipid	Lysophospholipid	54885	LC/MS Neg	100009227	5516	507.273
X1.linoleoyl.GPG..18.2..	creatinine	0.0864681	0.00747673	1	2328	1-linoleoyl-GPG (18:2)*	Lipid	Lysophospholipid	54885	LC/MS Neg	100009227	5516	507.273
X1.linoleoyl.GPG..18.2..	lactate	0.349398	0.122079	5.06892e-06	2328	1-linoleoyl-GPG (18:2)*	Lipid	Lysophospholipid	54885	LC/MS Neg	100009227	5516	507.273
X1.linoleoyl.GPG..18.2..	urea	-0.0168517	0.000283979	1	2328	1-linoleoyl-GPG (18:2)*	Lipid	Lysophospholipid	54885	LC/MS Neg	100009227	5516	507.273
X1.linoleoyl.GPI..18.2..	RBC_Accuri	0.652024	0.425135	3.17864e-33	2336	1-linoleoyl-GPI (18:2)*	Lipid	Lysophospholipid	36594	LC/MS Neg	100001778	5494	595.289
X1.linoleoyl.GPI..18.2..	Blood.Glucose	0.337359	0.113811	2.06891e-05	2336	1-linoleoyl-GPI (18:2)*	Lipid	Lysophospholipid	36594	LC/MS Neg	100001778	5494	595.289
X1.linoleoyl.GPI..18.2..	Weight.Percent.Loss	0.521813	0.272289	3.96005e-18	2336	1-linoleoyl-GPI (18:2)*	Lipid	Lysophospholipid	36594	LC/MS Neg	100001778	5494	595.289
X1.linoleoyl.GPI..18.2..	Temperature.Delta	0.447681	0.200418	4.51637e-12	2336	1-linoleoyl-GPI (18:2)*	Lipid	Lysophospholipid	36594	LC/MS Neg	100001778	5494	595.289
X1.linoleoyl.GPI..18.2..	Parasitemia	-0.385295	0.148452	1.30175e-06	2336	1-linoleoyl-GPI (18:2)*	Lipid	Lysophospholipid	36594	LC/MS Neg	100001778	5494	595.289
X1.linoleoyl.GPI..18.2..	Parasite.Density	-0.0333253	0.00111057	1	2336	1-linoleoyl-GPI (18:2)*	Lipid	Lysophospholipid	36594	LC/MS Neg	100001778	5494	595.289
X1.linoleoyl.GPI..18.2..	ALT	-0.512408	0.262562	8.35244e-16	2336	1-linoleoyl-GPI (18:2)*	Lipid	Lysophospholipid	36594	LC/MS Neg	100001778	5494	595.289
X1.linoleoyl.GPI..18.2..	creatinine	-0.311472	0.0970149	0.000349184	2336	1-linoleoyl-GPI (18:2)*	Lipid	Lysophospholipid	36594	LC/MS Neg	100001778	5494	595.289
X1.linoleoyl.GPI..18.2..	lactate	-0.00307649	9.46479e-06	1	2336	1-linoleoyl-GPI (18:2)*	Lipid	Lysophospholipid	36594	LC/MS Neg	100001778	5494	595.289
X1.linoleoyl.GPI..18.2..	urea	-0.416792	0.173715	5.95488e-10	2336	1-linoleoyl-GPI (18:2)*	Lipid	Lysophospholipid	36594	LC/MS Neg	100001778	5494	595.289
X1.methyl.4.imidazoleacetate	RBC_Accuri	-0.450627	0.203065	2.76126e-12	84	1-methyl-4-imidazoleacetate	Amino Acid	Histidine Metabolism	32350	LC/MS Pos Early	100001208	2064	141.066	2625-49-2	75810	C05828	HMDB02820
X1.methyl.4.imidazoleacetate	Blood.Glucose	-0.476149	0.226718	3.16874e-14	84	1-methyl-4-imidazoleacetate	Amino Acid	Histidine Metabolism	32350	LC/MS Pos Early	100001208	2064	141.066	2625-49-2	75810	C05828	HMDB02820
X1.methyl.4.imidazoleacetate	Weight.Percent.Loss	-0.338501	0.114583	1.81519e-05	84	1-methyl-4-imidazoleacetate	Amino Acid	Histidine Metabolism	32350	LC/MS Pos Early	100001208	2064	141.066	2625-49-2	75810	C05828	HMDB02820
X1.methyl.4.imidazoleacetate	Temperature.Delta	-0.55683	0.310059	1.51011e-21	84	1-methyl-4-imidazoleacetate	Amino Acid	Histidine Metabolism	32350	LC/MS Pos Early	100001208	2064	141.066	2625-49-2	75810	C05828	HMDB02820
X1.methyl.4.imidazoleacetate	Parasitemia	0.408491	0.166865	7.66618e-08	84	1-methyl-4-imidazoleacetate	Amino Acid	Histidine Metabolism	32350	LC/MS Pos Early	100001208	2064	141.066	2625-49-2	75810	C05828	HMDB02820
X1.methyl.4.imidazoleacetate	Parasite.Density	0.0807319	0.00651764	1	84	1-methyl-4-imidazoleacetate	Amino Acid	Histidine Metabolism	32350	LC/MS Pos Early	100001208	2064	141.066	2625-49-2	75810	C05828	HMDB02820
X1.methyl.4.imidazoleacetate	ALT	0.418815	0.175406	3.80467e-09	84	1-methyl-4-imidazoleacetate	Amino Acid	Histidine Metabolism	32350	LC/MS Pos Early	100001208	2064	141.066	2625-49-2	75810	C05828	HMDB02820
X1.methyl.4.imidazoleacetate	creatinine	0.627169	0.393341	8.78567e-30	84	1-methyl-4-imidazoleacetate	Amino Acid	Histidine Metabolism	32350	LC/MS Pos Early	100001208	2064	141.066	2625-49-2	75810	C05828	HMDB02820
X1.methyl.4.imidazoleacetate	lactate	0.0592431	0.00350975	1	84	1-methyl-4-imidazoleacetate	Amino Acid	Histidine Metabolism	32350	LC/MS Pos Early	100001208	2064	141.066	2625-49-2	75810	C05828	HMDB02820
X1.methyl.4.imidazoleacetate	urea	0.799921	0.639874	4.55763e-63	84	1-methyl-4-imidazoleacetate	Amino Acid	Histidine Metabolism	32350	LC/MS Pos Early	100001208	2064	141.066	2625-49-2	75810	C05828	HMDB02820
X1.methyl.5.imidazoleacetate	RBC_Accuri	-0.422407	0.178428	2.54312e-10	85	1-methyl-5-imidazoleacetate	Amino Acid	Histidine Metabolism	62946	LC/MS Pos Early	100002910	1989	141.066	4200-48-0	6451814		HMDB04988
X1.methyl.5.imidazoleacetate	Blood.Glucose	-0.501657	0.25166	2.47094e-16	85	1-methyl-5-imidazoleacetate	Amino Acid	Histidine Metabolism	62946	LC/MS Pos Early	100002910	1989	141.066	4200-48-0	6451814		HMDB04988
X1.methyl.5.imidazoleacetate	Weight.Percent.Loss	-0.329278	0.108424	5.14397e-05	85	1-methyl-5-imidazoleacetate	Amino Acid	Histidine Metabolism	62946	LC/MS Pos Early	100002910	1989	141.066	4200-48-0	6451814		HMDB04988
X1.methyl.5.imidazoleacetate	Temperature.Delta	-0.571332	0.326421	4.37649e-23	85	1-methyl-5-imidazoleacetate	Amino Acid	Histidine Metabolism	62946	LC/MS Pos Early	100002910	1989	141.066	4200-48-0	6451814		HMDB04988
X1.methyl.5.imidazoleacetate	Parasitemia	0.419767	0.176204	1.78433e-08	85	1-methyl-5-imidazoleacetate	Amino Acid	Histidine Metabolism	62946	LC/MS Pos Early	100002910	1989	141.066	4200-48-0	6451814		HMDB04988
X1.methyl.5.imidazoleacetate	Parasite.Density	0.0784295	0.00615119	1	85	1-methyl-5-imidazoleacetate	Amino Acid	Histidine Metabolism	62946	LC/MS Pos Early	100002910	1989	141.066	4200-48-0	6451814		HMDB04988
X1.methyl.5.imidazoleacetate	ALT	0.407551	0.166098	1.78747e-08	85	1-methyl-5-imidazoleacetate	Amino Acid	Histidine Metabolism	62946	LC/MS Pos Early	100002910	1989	141.066	4200-48-0	6451814		HMDB04988
X1.methyl.5.imidazoleacetate	creatinine	0.671299	0.450642	4.00094e-36	85	1-methyl-5-imidazoleacetate	Amino Acid	Histidine Metabolism	62946	LC/MS Pos Early	100002910	1989	141.066	4200-48-0	6451814		HMDB04988
X1.methyl.5.imidazoleacetate	lactate	0.156726	0.024563	1	85	1-methyl-5-imidazoleacetate	Amino Acid	Histidine Metabolism	62946	LC/MS Pos Early	100002910	1989	141.066	4200-48-0	6451814		HMDB04988
X1.methyl.5.imidazoleacetate	urea	0.826823	0.683637	2.51856e-71	85	1-methyl-5-imidazoleacetate	Amino Acid	Histidine Metabolism	62946	LC/MS Pos Early	100002910	1989	141.066	4200-48-0	6451814		HMDB04988
N1.methyladenosine	RBC_Accuri	0.155154	0.0240727	1	3632	N1-methyladenosine	Nucleotide	Purine Metabolism, Adenine containing	15650	LC/MS Pos Early	1242	2120	282.12	15763-06-1	27476	C02494	HMDB03331
N1.methyladenosine	Blood.Glucose	0.228176	0.0520643	0.573184	3632	N1-methyladenosine	Nucleotide	Purine Metabolism, Adenine containing	15650	LC/MS Pos Early	1242	2120	282.12	15763-06-1	27476	C02494	HMDB03331
N1.methyladenosine	Weight.Percent.Loss	0.186423	0.0347534	1	3632	N1-methyladenosine	Nucleotide	Purine Metabolism, Adenine containing	15650	LC/MS Pos Early	1242	2120	282.12	15763-06-1	27476	C02494	HMDB03331
N1.methyladenosine	Temperature.Delta	0.199844	0.0399375	1	3632	N1-methyladenosine	Nucleotide	Purine Metabolism, Adenine containing	15650	LC/MS Pos Early	1242	2120	282.12	15763-06-1	27476	C02494	HMDB03331
N1.methyladenosine	Parasitemia	-0.492424	0.242481	3.6181e-13	3632	N1-methyladenosine	Nucleotide	Purine Metabolism, Adenine containing	15650	LC/MS Pos Early	1242	2120	282.12	15763-06-1	27476	C02494	HMDB03331
N1.methyladenosine	Parasite.Density	-0.445362	0.198348	5.29548e-10	3632	N1-methyladenosine	Nucleotide	Purine Metabolism, Adenine containing	15650	LC/MS Pos Early	1242	2120	282.12	15763-06-1	27476	C02494	HMDB03331
N1.methyladenosine	ALT	-0.308628	0.0952511	0.00146248	3632	N1-methyladenosine	Nucleotide	Purine Metabolism, Adenine containing	15650	LC/MS Pos Early	1242	2120	282.12	15763-06-1	27476	C02494	HMDB03331
N1.methyladenosine	creatinine	0.129942	0.0168849	1	3632	N1-methyladenosine	Nucleotide	Purine Metabolism, Adenine containing	15650	LC/MS Pos Early	1242	2120	282.12	15763-06-1	27476	C02494	HMDB03331
N1.methyladenosine	lactate	0.0844944	0.00713931	1	3632	N1-methyladenosine	Nucleotide	Purine Metabolism, Adenine containing	15650	LC/MS Pos Early	1242	2120	282.12	15763-06-1	27476	C02494	HMDB03331
N1.methyladenosine	urea	-0.174593	0.0304828	1	3632	N1-methyladenosine	Nucleotide	Purine Metabolism, Adenine containing	15650	LC/MS Pos Early	1242	2120	282.12	15763-06-1	27476	C02494	HMDB03331
X1.methylhistamine	RBC_Accuri	-0.0835028	0.00697272	1	83	1-methylhistamine	Amino Acid	Histidine Metabolism	43831	LC/MS Pos Early	100001204	3040	126.103	501-75-7	3614	C05127	HMDB00898
X1.methylhistamine	Blood.Glucose	-0.269625	0.0726976	0.0195936	83	1-methylhistamine	Amino Acid	Histidine Metabolism	43831	LC/MS Pos Early	100001204	3040	126.103	501-75-7	3614	C05127	HMDB00898
X1.methylhistamine	Weight.Percent.Loss	-0.179366	0.032172	1	83	1-methylhistamine	Amino Acid	Histidine Metabolism	43831	LC/MS Pos Early	100001204	3040	126.103	501-75-7	3614	C05127	HMDB00898
X1.methylhistamine	Temperature.Delta	-0.242793	0.0589484	0.186298	83	1-methylhistamine	Amino Acid	Histidine Metabolism	43831	LC/MS Pos Early	100001204	3040	126.103	501-75-7	3614	C05127	HMDB00898
X1.methylhistamine	Parasitemia	0.252936	0.0639766	0.317232	83	1-methylhistamine	Amino Acid	Histidine Metabolism	43831	LC/MS Pos Early	100001204	3040	126.103	501-75-7	3614	C05127	HMDB00898
X1.methylhistamine	Parasite.Density	0.106468	0.0113354	1	83	1-methylhistamine	Amino Acid	Histidine Metabolism	43831	LC/MS Pos Early	100001204	3040	126.103	501-75-7	3614	C05127	HMDB00898
X1.methylhistamine	ALT	0.176562	0.0311743	1	83	1-methylhistamine	Amino Acid	Histidine Metabolism	43831	LC/MS Pos Early	100001204	3040	126.103	501-75-7	3614	C05127	HMDB00898
X1.methylhistamine	creatinine	0.340035	0.115624	1.52136e-05	83	1-methylhistamine	Amino Acid	Histidine Metabolism	43831	LC/MS Pos Early	100001204	3040	126.103	501-75-7	3614	C05127	HMDB00898
X1.methylhistamine	lactate	0.264297	0.0698527	0.0312601	83	1-methylhistamine	Amino Acid	Histidine Metabolism	43831	LC/MS Pos Early	100001204	3040	126.103	501-75-7	3614	C05127	HMDB00898
X1.methylhistamine	urea	0.405794	0.164669	3.01185e-09	83	1-methylhistamine	Amino Acid	Histidine Metabolism	43831	LC/MS Pos Early	100001204	3040	126.103	501-75-7	3614	C05127	HMDB00898
X1.methylhistidine	RBC_Accuri	-0.650273	0.422855	5.69121e-33	67	1-methylhistidine	Amino Acid	Histidine Metabolism	30460	LC/MS Neg	100001051	1227	168.078	332-80-9	92105	C01152	HMDB00001
X1.methylhistidine	Blood.Glucose	-0.413082	0.170636	1.03574e-09	67	1-methylhistidine	Amino Acid	Histidine Metabolism	30460	LC/MS Neg	100001051	1227	168.078	332-80-9	92105	C01152	HMDB00001
X1.methylhistidine	Weight.Percent.Loss	-0.565278	0.319539	1.96064e-22	67	1-methylhistidine	Amino Acid	Histidine Metabolism	30460	LC/MS Neg	100001051	1227	168.078	332-80-9	92105	C01152	HMDB00001
X1.methylhistidine	Temperature.Delta	-0.467885	0.218917	1.40266e-13	67	1-methylhistidine	Amino Acid	Histidine Metabolism	30460	LC/MS Neg	100001051	1227	168.078	332-80-9	92105	C01152	HMDB00001
X1.methylhistidine	Parasitemia	0.405821	0.164691	1.07415e-07	67	1-methylhistidine	Amino Acid	Histidine Metabolism	30460	LC/MS Neg	100001051	1227	168.078	332-80-9	92105	C01152	HMDB00001
X1.methylhistidine	Parasite.Density	0.120166	0.0144399	1	67	1-methylhistidine	Amino Acid	Histidine Metabolism	30460	LC/MS Neg	100001051	1227	168.078	332-80-9	92105	C01152	HMDB00001
X1.methylhistidine	ALT	0.64647	0.417923	7.96217e-30	67	1-methylhistidine	Amino Acid	Histidine Metabolism	30460	LC/MS Neg	100001051	1227	168.078	332-80-9	92105	C01152	HMDB00001
X1.methylhistidine	creatinine	0.524745	0.275357	2.12069e-18	67	1-methylhistidine	Amino Acid	Histidine Metabolism	30460	LC/MS Neg	100001051	1227	168.078	332-80-9	92105	C01152	HMDB00001
X1.methylhistidine	lactate	-0.131383	0.0172614	1	67	1-methylhistidine	Amino Acid	Histidine Metabolism	30460	LC/MS Neg	100001051	1227	168.078	332-80-9	92105	C01152	HMDB00001
X1.methylhistidine	urea	0.592644	0.351227	1.7306e-25	67	1-methylhistidine	Amino Acid	Histidine Metabolism	30460	LC/MS Neg	100001051	1227	168.078	332-80-9	92105	C01152	HMDB00001
X1.methylnicotinamide	RBC_Accuri	-0.283077	0.0801326	0.00575923	3784	1-methylnicotinamide	Cofactors and Vitamins	Nicotinate and Nicotinamide Metabolism	27665	LC/MS Pos Early	55	1940	137.071	1005-24-9	10129985	C02918	HMDB00699
X1.methylnicotinamide	Blood.Glucose	-0.53798	0.289423	1.17163e-19	3784	1-methylnicotinamide	Cofactors and Vitamins	Nicotinate and Nicotinamide Metabolism	27665	LC/MS Pos Early	55	1940	137.071	1005-24-9	10129985	C02918	HMDB00699
X1.methylnicotinamide	Weight.Percent.Loss	-0.246463	0.0607441	0.138921	3784	1-methylnicotinamide	Cofactors and Vitamins	Nicotinate and Nicotinamide Metabolism	27665	LC/MS Pos Early	55	1940	137.071	1005-24-9	10129985	C02918	HMDB00699
X1.methylnicotinamide	Temperature.Delta	-0.559922	0.313512	7.20191e-22	3784	1-methylnicotinamide	Cofactors and Vitamins	Nicotinate and Nicotinamide Metabolism	27665	LC/MS Pos Early	55	1940	137.071	1005-24-9	10129985	C02918	HMDB00699
X1.methylnicotinamide	Parasitemia	0.197001	0.0388096	1	3784	1-methylnicotinamide	Cofactors and Vitamins	Nicotinate and Nicotinamide Metabolism	27665	LC/MS Pos Early	55	1940	137.071	1005-24-9	10129985	C02918	HMDB00699
X1.methylnicotinamide	Parasite.Density	-0.149362	0.0223089	1	3784	1-methylnicotinamide	Cofactors and Vitamins	Nicotinate and Nicotinamide Metabolism	27665	LC/MS Pos Early	55	1940	137.071	1005-24-9	10129985	C02918	HMDB00699
X1.methylnicotinamide	ALT	0.276235	0.0763056	0.0268701	3784	1-methylnicotinamide	Cofactors and Vitamins	Nicotinate and Nicotinamide Metabolism	27665	LC/MS Pos Early	55	1940	137.071	1005-24-9	10129985	C02918	HMDB00699
X1.methylnicotinamide	creatinine	0.457114	0.208953	9.18835e-13	3784	1-methylnicotinamide	Cofactors and Vitamins	Nicotinate and Nicotinamide Metabolism	27665	LC/MS Pos Early	55	1940	137.071	1005-24-9	10129985	C02918	HMDB00699
X1.methylnicotinamide	lactate	0.32151	0.103368	0.00012046	3784	1-methylnicotinamide	Cofactors and Vitamins	Nicotinate and Nicotinamide Metabolism	27665	LC/MS Pos Early	55	1940	137.071	1005-24-9	10129985	C02918	HMDB00699
X1.methylnicotinamide	urea	0.567938	0.322554	1.01832e-22	3784	1-methylnicotinamide	Cofactors and Vitamins	Nicotinate and Nicotinamide Metabolism	27665	LC/MS Pos Early	55	1940	137.071	1005-24-9	10129985	C02918	HMDB00699
X1.myristoyl.2.arachidonoyl.GPC..14.0.20.4..	RBC_Accuri	0.0214902	0.000461829	1	1896	1-myristoyl-2-arachidonoyl-GPC (14:0/20:4)*	Lipid	Phosphatidylcholine (PC)	53195	LC/MS Pos Late	100009139	1914	754.538				HMDB07883
X1.myristoyl.2.arachidonoyl.GPC..14.0.20.4..	Blood.Glucose	0.164023	0.0269036	1	1896	1-myristoyl-2-arachidonoyl-GPC (14:0/20:4)*	Lipid	Phosphatidylcholine (PC)	53195	LC/MS Pos Late	100009139	1914	754.538				HMDB07883
X1.myristoyl.2.arachidonoyl.GPC..14.0.20.4..	Weight.Percent.Loss	0.0541578	0.00293307	1	1896	1-myristoyl-2-arachidonoyl-GPC (14:0/20:4)*	Lipid	Phosphatidylcholine (PC)	53195	LC/MS Pos Late	100009139	1914	754.538				HMDB07883
X1.myristoyl.2.arachidonoyl.GPC..14.0.20.4..	Temperature.Delta	0.126941	0.0161141	1	1896	1-myristoyl-2-arachidonoyl-GPC (14:0/20:4)*	Lipid	Phosphatidylcholine (PC)	53195	LC/MS Pos Late	100009139	1914	754.538				HMDB07883
X1.myristoyl.2.arachidonoyl.GPC..14.0.20.4..	Parasitemia	-0.188535	0.0355455	1	1896	1-myristoyl-2-arachidonoyl-GPC (14:0/20:4)*	Lipid	Phosphatidylcholine (PC)	53195	LC/MS Pos Late	100009139	1914	754.538				HMDB07883
X1.myristoyl.2.arachidonoyl.GPC..14.0.20.4..	Parasite.Density	-0.0410293	0.0016834	1	1896	1-myristoyl-2-arachidonoyl-GPC (14:0/20:4)*	Lipid	Phosphatidylcholine (PC)	53195	LC/MS Pos Late	100009139	1914	754.538				HMDB07883
X1.myristoyl.2.arachidonoyl.GPC..14.0.20.4..	ALT	-0.076835	0.00590362	1	1896	1-myristoyl-2-arachidonoyl-GPC (14:0/20:4)*	Lipid	Phosphatidylcholine (PC)	53195	LC/MS Pos Late	100009139	1914	754.538				HMDB07883
X1.myristoyl.2.arachidonoyl.GPC..14.0.20.4..	creatinine	-0.167092	0.0279198	1	1896	1-myristoyl-2-arachidonoyl-GPC (14:0/20:4)*	Lipid	Phosphatidylcholine (PC)	53195	LC/MS Pos Late	100009139	1914	754.538				HMDB07883
X1.myristoyl.2.arachidonoyl.GPC..14.0.20.4..	lactate	-0.469288	0.220231	1.09272e-13	1896	1-myristoyl-2-arachidonoyl-GPC (14:0/20:4)*	Lipid	Phosphatidylcholine (PC)	53195	LC/MS Pos Late	100009139	1914	754.538				HMDB07883
X1.myristoyl.2.arachidonoyl.GPC..14.0.20.4..	urea	-0.188335	0.0354701	1	1896	1-myristoyl-2-arachidonoyl-GPC (14:0/20:4)*	Lipid	Phosphatidylcholine (PC)	53195	LC/MS Pos Late	100009139	1914	754.538				HMDB07883
X1.myristoyl.2.palmitoyl.GPC..14.0.16.0.	RBC_Accuri	-0.396728	0.157393	1.09661e-08	1892	1-myristoyl-2-palmitoyl-GPC (14:0/16:0)	Lipid	Phosphatidylcholine (PC)	19258	LC/MS Pos Late	100000672	2147	706.538	69525-80-0	129657		HMDB07869
X1.myristoyl.2.palmitoyl.GPC..14.0.16.0.	Blood.Glucose	-0.00840236	7.05997e-05	1	1892	1-myristoyl-2-palmitoyl-GPC (14:0/16:0)	Lipid	Phosphatidylcholine (PC)	19258	LC/MS Pos Late	100000672	2147	706.538	69525-80-0	129657		HMDB07869
X1.myristoyl.2.palmitoyl.GPC..14.0.16.0.	Weight.Percent.Loss	-0.185288	0.0343315	1	1892	1-myristoyl-2-palmitoyl-GPC (14:0/16:0)	Lipid	Phosphatidylcholine (PC)	19258	LC/MS Pos Late	100000672	2147	706.538	69525-80-0	129657		HMDB07869
X1.myristoyl.2.palmitoyl.GPC..14.0.16.0.	Temperature.Delta	-0.159753	0.025521	1	1892	1-myristoyl-2-palmitoyl-GPC (14:0/16:0)	Lipid	Phosphatidylcholine (PC)	19258	LC/MS Pos Late	100000672	2147	706.538	69525-80-0	129657		HMDB07869
X1.myristoyl.2.palmitoyl.GPC..14.0.16.0.	Parasitemia	-0.047202	0.00222803	1	1892	1-myristoyl-2-palmitoyl-GPC (14:0/16:0)	Lipid	Phosphatidylcholine (PC)	19258	LC/MS Pos Late	100000672	2147	706.538	69525-80-0	129657		HMDB07869
X1.myristoyl.2.palmitoyl.GPC..14.0.16.0.	Parasite.Density	-0.145845	0.0212706	1	1892	1-myristoyl-2-palmitoyl-GPC (14:0/16:0)	Lipid	Phosphatidylcholine (PC)	19258	LC/MS Pos Late	100000672	2147	706.538	69525-80-0	129657		HMDB07869
X1.myristoyl.2.palmitoyl.GPC..14.0.16.0.	ALT	0.315589	0.0995966	0.00074595	1892	1-myristoyl-2-palmitoyl-GPC (14:0/16:0)	Lipid	Phosphatidylcholine (PC)	19258	LC/MS Pos Late	100000672	2147	706.538	69525-80-0	129657		HMDB07869
X1.myristoyl.2.palmitoyl.GPC..14.0.16.0.	creatinine	-0.0353889	0.00125237	1	1892	1-myristoyl-2-palmitoyl-GPC (14:0/16:0)	Lipid	Phosphatidylcholine (PC)	19258	LC/MS Pos Late	100000672	2147	706.538	69525-80-0	129657		HMDB07869
X1.myristoyl.2.palmitoyl.GPC..14.0.16.0.	lactate	-0.362638	0.131506	1.00614e-06	1892	1-myristoyl-2-palmitoyl-GPC (14:0/16:0)	Lipid	Phosphatidylcholine (PC)	19258	LC/MS Pos Late	100000672	2147	706.538	69525-80-0	129657		HMDB07869
X1.myristoyl.2.palmitoyl.GPC..14.0.16.0.	urea	0.0652955	0.00426351	1	1892	1-myristoyl-2-palmitoyl-GPC (14:0/16:0)	Lipid	Phosphatidylcholine (PC)	19258	LC/MS Pos Late	100000672	2147	706.538	69525-80-0	129657		HMDB07869
X1.myristoylglycerol..14.0.	RBC_Accuri	0.0547384	0.00299629	1	2457	1-myristoylglycerol (14:0)	Lipid	Monoacylglycerol	35625	LC/MS Neg	100001618	6353.3	227.202	75685-84-6	79050	C01885	HMDB11561
X1.myristoylglycerol..14.0.	Blood.Glucose	-0.0726014	0.00527096	1	2457	1-myristoylglycerol (14:0)	Lipid	Monoacylglycerol	35625	LC/MS Neg	100001618	6353.3	227.202	75685-84-6	79050	C01885	HMDB11561
X1.myristoylglycerol..14.0.	Weight.Percent.Loss	0.0747398	0.00558603	1	2457	1-myristoylglycerol (14:0)	Lipid	Monoacylglycerol	35625	LC/MS Neg	100001618	6353.3	227.202	75685-84-6	79050	C01885	HMDB11561
X1.myristoylglycerol..14.0.	Temperature.Delta	0.0570669	0.00325663	1	2457	1-myristoylglycerol (14:0)	Lipid	Monoacylglycerol	35625	LC/MS Neg	100001618	6353.3	227.202	75685-84-6	79050	C01885	HMDB11561
X1.myristoylglycerol..14.0.	Parasitemia	0.0143323	0.000205415	1	2457	1-myristoylglycerol (14:0)	Lipid	Monoacylglycerol	35625	LC/MS Neg	100001618	6353.3	227.202	75685-84-6	79050	C01885	HMDB11561
X1.myristoylglycerol..14.0.	Parasite.Density	0.0328976	0.00108225	1	2457	1-myristoylglycerol (14:0)	Lipid	Monoacylglycerol	35625	LC/MS Neg	100001618	6353.3	227.202	75685-84-6	79050	C01885	HMDB11561
X1.myristoylglycerol..14.0.	ALT	0.0340215	0.00115746	1	2457	1-myristoylglycerol (14:0)	Lipid	Monoacylglycerol	35625	LC/MS Neg	100001618	6353.3	227.202	75685-84-6	79050	C01885	HMDB11561
X1.myristoylglycerol..14.0.	creatinine	0.0427297	0.00182583	1	2457	1-myristoylglycerol (14:0)	Lipid	Monoacylglycerol	35625	LC/MS Neg	100001618	6353.3	227.202	75685-84-6	79050	C01885	HMDB11561
X1.myristoylglycerol..14.0.	lactate	0.123521	0.0152574	1	2457	1-myristoylglycerol (14:0)	Lipid	Monoacylglycerol	35625	LC/MS Neg	100001618	6353.3	227.202	75685-84-6	79050	C01885	HMDB11561
X1.myristoylglycerol..14.0.	urea	-0.0111652	0.000124661	1	2457	1-myristoylglycerol (14:0)	Lipid	Monoacylglycerol	35625	LC/MS Neg	100001618	6353.3	227.202	75685-84-6	79050	C01885	HMDB11561
X1.oleoyl.2.arachidonoyl.GPE..18.1.20.4..	RBC_Accuri	-0.146009	0.0213187	1	2060	1-oleoyl-2-arachidonoyl-GPE (18:1/20:4)*	Lipid	Phosphatidylethanolamine (PE)	55041	LC/MS Pos Late	100009219	2200	766.538				HMDB09069
X1.oleoyl.2.arachidonoyl.GPE..18.1.20.4..	Blood.Glucose	-0.0451178	0.00203562	1	2060	1-oleoyl-2-arachidonoyl-GPE (18:1/20:4)*	Lipid	Phosphatidylethanolamine (PE)	55041	LC/MS Pos Late	100009219	2200	766.538				HMDB09069
X1.oleoyl.2.arachidonoyl.GPE..18.1.20.4..	Weight.Percent.Loss	-0.100998	0.0102006	1	2060	1-oleoyl-2-arachidonoyl-GPE (18:1/20:4)*	Lipid	Phosphatidylethanolamine (PE)	55041	LC/MS Pos Late	100009219	2200	766.538				HMDB09069
X1.oleoyl.2.arachidonoyl.GPE..18.1.20.4..	Temperature.Delta	-0.260753	0.0679919	0.0424168	2060	1-oleoyl-2-arachidonoyl-GPE (18:1/20:4)*	Lipid	Phosphatidylethanolamine (PE)	55041	LC/MS Pos Late	100009219	2200	766.538				HMDB09069
X1.oleoyl.2.arachidonoyl.GPE..18.1.20.4..	Parasitemia	0.120804	0.0145936	1	2060	1-oleoyl-2-arachidonoyl-GPE (18:1/20:4)*	Lipid	Phosphatidylethanolamine (PE)	55041	LC/MS Pos Late	100009219	2200	766.538				HMDB09069
X1.oleoyl.2.arachidonoyl.GPE..18.1.20.4..	Parasite.Density	0.024117	0.000581632	1	2060	1-oleoyl-2-arachidonoyl-GPE (18:1/20:4)*	Lipid	Phosphatidylethanolamine (PE)	55041	LC/MS Pos Late	100009219	2200	766.538				HMDB09069
X1.oleoyl.2.arachidonoyl.GPE..18.1.20.4..	ALT	0.283341	0.0802819	0.0146296	2060	1-oleoyl-2-arachidonoyl-GPE (18:1/20:4)*	Lipid	Phosphatidylethanolamine (PE)	55041	LC/MS Pos Late	100009219	2200	766.538				HMDB09069
X1.oleoyl.2.arachidonoyl.GPE..18.1.20.4..	creatinine	0.133192	0.0177402	1	2060	1-oleoyl-2-arachidonoyl-GPE (18:1/20:4)*	Lipid	Phosphatidylethanolamine (PE)	55041	LC/MS Pos Late	100009219	2200	766.538				HMDB09069
X1.oleoyl.2.arachidonoyl.GPE..18.1.20.4..	lactate	-0.120019	0.0144046	1	2060	1-oleoyl-2-arachidonoyl-GPE (18:1/20:4)*	Lipid	Phosphatidylethanolamine (PE)	55041	LC/MS Pos Late	100009219	2200	766.538				HMDB09069
X1.oleoyl.2.arachidonoyl.GPE..18.1.20.4..	urea	0.287867	0.0828673	0.00366574	2060	1-oleoyl-2-arachidonoyl-GPE (18:1/20:4)*	Lipid	Phosphatidylethanolamine (PE)	55041	LC/MS Pos Late	100009219	2200	766.538				HMDB09069
X1.oleoyl.2.arachidonoyl.GPI..18.1.20.4...	RBC_Accuri	-0.187485	0.0351508	1	2194	1-oleoyl-2-arachidonoyl-GPI (18:1/20:4) *	Lipid	Phosphatidylinositol (PI)	54994	LC/MS Pos Late	100010951	2568	902.575				HMDB09844
X1.oleoyl.2.arachidonoyl.GPI..18.1.20.4...	Blood.Glucose	-0.201877	0.0407542	1	2194	1-oleoyl-2-arachidonoyl-GPI (18:1/20:4) *	Lipid	Phosphatidylinositol (PI)	54994	LC/MS Pos Late	100010951	2568	902.575				HMDB09844
X1.oleoyl.2.arachidonoyl.GPI..18.1.20.4...	Weight.Percent.Loss	-0.141533	0.0200317	1	2194	1-oleoyl-2-arachidonoyl-GPI (18:1/20:4) *	Lipid	Phosphatidylinositol (PI)	54994	LC/MS Pos Late	100010951	2568	902.575				HMDB09844
X1.oleoyl.2.arachidonoyl.GPI..18.1.20.4...	Temperature.Delta	-0.321504	0.103365	0.00012053	2194	1-oleoyl-2-arachidonoyl-GPI (18:1/20:4) *	Lipid	Phosphatidylinositol (PI)	54994	LC/MS Pos Late	100010951	2568	902.575				HMDB09844
X1.oleoyl.2.arachidonoyl.GPI..18.1.20.4...	Parasitemia	0.0614776	0.0037795	1	2194	1-oleoyl-2-arachidonoyl-GPI (18:1/20:4) *	Lipid	Phosphatidylinositol (PI)	54994	LC/MS Pos Late	100010951	2568	902.575				HMDB09844
X1.oleoyl.2.arachidonoyl.GPI..18.1.20.4...	Parasite.Density	-0.010806	0.000116771	1	2194	1-oleoyl-2-arachidonoyl-GPI (18:1/20:4) *	Lipid	Phosphatidylinositol (PI)	54994	LC/MS Pos Late	100010951	2568	902.575				HMDB09844
X1.oleoyl.2.arachidonoyl.GPI..18.1.20.4...	ALT	0.135222	0.018285	1	2194	1-oleoyl-2-arachidonoyl-GPI (18:1/20:4) *	Lipid	Phosphatidylinositol (PI)	54994	LC/MS Pos Late	100010951	2568	902.575				HMDB09844
X1.oleoyl.2.arachidonoyl.GPI..18.1.20.4...	creatinine	0.241187	0.058171	0.211524	2194	1-oleoyl-2-arachidonoyl-GPI (18:1/20:4) *	Lipid	Phosphatidylinositol (PI)	54994	LC/MS Pos Late	100010951	2568	902.575				HMDB09844
X1.oleoyl.2.arachidonoyl.GPI..18.1.20.4...	lactate	-0.213118	0.0454193	1	2194	1-oleoyl-2-arachidonoyl-GPI (18:1/20:4) *	Lipid	Phosphatidylinositol (PI)	54994	LC/MS Pos Late	100010951	2568	902.575				HMDB09844
X1.oleoyl.2.arachidonoyl.GPI..18.1.20.4...	urea	0.30877	0.0953389	0.000461944	2194	1-oleoyl-2-arachidonoyl-GPI (18:1/20:4) *	Lipid	Phosphatidylinositol (PI)	54994	LC/MS Pos Late	100010951	2568	902.575				HMDB09844
X1.oleoyl.2.docosahexaenoyl.GPC..18.1.22.6..	RBC_Accuri	-0.102159	0.0104366	1	1983	1-oleoyl-2-docosahexaenoyl-GPC (18:1/22:6)*	Lipid	Phosphatidylcholine (PC)	52697	LC/MS Pos Late	100009130	2011	832.585				HMDB08123
X1.oleoyl.2.docosahexaenoyl.GPC..18.1.22.6..	Blood.Glucose	0.00862168	7.43334e-05	1	1983	1-oleoyl-2-docosahexaenoyl-GPC (18:1/22:6)*	Lipid	Phosphatidylcholine (PC)	52697	LC/MS Pos Late	100009130	2011	832.585				HMDB08123
X1.oleoyl.2.docosahexaenoyl.GPC..18.1.22.6..	Weight.Percent.Loss	-0.0348071	0.00121153	1	1983	1-oleoyl-2-docosahexaenoyl-GPC (18:1/22:6)*	Lipid	Phosphatidylcholine (PC)	52697	LC/MS Pos Late	100009130	2011	832.585				HMDB08123
X1.oleoyl.2.docosahexaenoyl.GPC..18.1.22.6..	Temperature.Delta	-0.0624548	0.0039006	1	1983	1-oleoyl-2-docosahexaenoyl-GPC (18:1/22:6)*	Lipid	Phosphatidylcholine (PC)	52697	LC/MS Pos Late	100009130	2011	832.585				HMDB08123
X1.oleoyl.2.docosahexaenoyl.GPC..18.1.22.6..	Parasitemia	0.0123163	0.00015169	1	1983	1-oleoyl-2-docosahexaenoyl-GPC (18:1/22:6)*	Lipid	Phosphatidylcholine (PC)	52697	LC/MS Pos Late	100009130	2011	832.585				HMDB08123
X1.oleoyl.2.docosahexaenoyl.GPC..18.1.22.6..	Parasite.Density	0.104771	0.010977	1	1983	1-oleoyl-2-docosahexaenoyl-GPC (18:1/22:6)*	Lipid	Phosphatidylcholine (PC)	52697	LC/MS Pos Late	100009130	2011	832.585				HMDB08123
X1.oleoyl.2.docosahexaenoyl.GPC..18.1.22.6..	ALT	0.0298635	0.000891826	1	1983	1-oleoyl-2-docosahexaenoyl-GPC (18:1/22:6)*	Lipid	Phosphatidylcholine (PC)	52697	LC/MS Pos Late	100009130	2011	832.585				HMDB08123
X1.oleoyl.2.docosahexaenoyl.GPC..18.1.22.6..	creatinine	0.00384143	1.47566e-05	1	1983	1-oleoyl-2-docosahexaenoyl-GPC (18:1/22:6)*	Lipid	Phosphatidylcholine (PC)	52697	LC/MS Pos Late	100009130	2011	832.585				HMDB08123
X1.oleoyl.2.docosahexaenoyl.GPC..18.1.22.6..	lactate	-0.353831	0.125196	2.97449e-06	1983	1-oleoyl-2-docosahexaenoyl-GPC (18:1/22:6)*	Lipid	Phosphatidylcholine (PC)	52697	LC/MS Pos Late	100009130	2011	832.585				HMDB08123
X1.oleoyl.2.docosahexaenoyl.GPC..18.1.22.6..	urea	-0.0527252	0.00277995	1	1983	1-oleoyl-2-docosahexaenoyl-GPC (18:1/22:6)*	Lipid	Phosphatidylcholine (PC)	52697	LC/MS Pos Late	100009130	2011	832.585				HMDB08123
X1.oleoyl.2.docosahexaenoyl.GPE..18.1.22.6..	RBC_Accuri	-0.415961	0.173024	6.7442e-10	2063	1-oleoyl-2-docosahexaenoyl-GPE (18:1/22:6)*	Lipid	Phosphatidylethanolamine (PE)	53209	LC/MS Pos Late	100009220	2119	790.538
X1.oleoyl.2.docosahexaenoyl.GPE..18.1.22.6..	Blood.Glucose	-0.151872	0.0230652	1	2063	1-oleoyl-2-docosahexaenoyl-GPE (18:1/22:6)*	Lipid	Phosphatidylethanolamine (PE)	53209	LC/MS Pos Late	100009220	2119	790.538
X1.oleoyl.2.docosahexaenoyl.GPE..18.1.22.6..	Weight.Percent.Loss	-0.280989	0.0789547	0.00699465	2063	1-oleoyl-2-docosahexaenoyl-GPE (18:1/22:6)*	Lipid	Phosphatidylethanolamine (PE)	53209	LC/MS Pos Late	100009220	2119	790.538
X1.oleoyl.2.docosahexaenoyl.GPE..18.1.22.6..	Temperature.Delta	-0.33491	0.112165	2.7342e-05	2063	1-oleoyl-2-docosahexaenoyl-GPE (18:1/22:6)*	Lipid	Phosphatidylethanolamine (PE)	53209	LC/MS Pos Late	100009220	2119	790.538
X1.oleoyl.2.docosahexaenoyl.GPE..18.1.22.6..	Parasitemia	0.160099	0.0256318	1	2063	1-oleoyl-2-docosahexaenoyl-GPE (18:1/22:6)*	Lipid	Phosphatidylethanolamine (PE)	53209	LC/MS Pos Late	100009220	2119	790.538
X1.oleoyl.2.docosahexaenoyl.GPE..18.1.22.6..	Parasite.Density	0.011113	0.000123498	1	2063	1-oleoyl-2-docosahexaenoyl-GPE (18:1/22:6)*	Lipid	Phosphatidylethanolamine (PE)	53209	LC/MS Pos Late	100009220	2119	790.538
X1.oleoyl.2.docosahexaenoyl.GPE..18.1.22.6..	ALT	0.384891	0.148141	3.38649e-07	2063	1-oleoyl-2-docosahexaenoyl-GPE (18:1/22:6)*	Lipid	Phosphatidylethanolamine (PE)	53209	LC/MS Pos Late	100009220	2119	790.538
X1.oleoyl.2.docosahexaenoyl.GPE..18.1.22.6..	creatinine	0.201527	0.0406131	1	2063	1-oleoyl-2-docosahexaenoyl-GPE (18:1/22:6)*	Lipid	Phosphatidylethanolamine (PE)	53209	LC/MS Pos Late	100009220	2119	790.538
X1.oleoyl.2.docosahexaenoyl.GPE..18.1.22.6..	lactate	-0.202365	0.0409515	1	2063	1-oleoyl-2-docosahexaenoyl-GPE (18:1/22:6)*	Lipid	Phosphatidylethanolamine (PE)	53209	LC/MS Pos Late	100009220	2119	790.538
X1.oleoyl.2.docosahexaenoyl.GPE..18.1.22.6..	urea	0.270052	0.0729282	0.0188649	2063	1-oleoyl-2-docosahexaenoyl-GPE (18:1/22:6)*	Lipid	Phosphatidylethanolamine (PE)	53209	LC/MS Pos Late	100009220	2119	790.538
X1.oleoyl.2.linoleoyl.GPC..18.1.18.2..	RBC_Accuri	0.074788	0.00559324	1	1973	1-oleoyl-2-linoleoyl-GPC (18:1/18:2)*	Lipid	Phosphatidylcholine (PC)	52453	LC/MS Pos Late	100008981	2165	784.585
X1.oleoyl.2.linoleoyl.GPC..18.1.18.2..	Blood.Glucose	-0.0180356	0.000325282	1	1973	1-oleoyl-2-linoleoyl-GPC (18:1/18:2)*	Lipid	Phosphatidylcholine (PC)	52453	LC/MS Pos Late	100008981	2165	784.585
X1.oleoyl.2.linoleoyl.GPC..18.1.18.2..	Weight.Percent.Loss	0.0258989	0.000670754	1	1973	1-oleoyl-2-linoleoyl-GPC (18:1/18:2)*	Lipid	Phosphatidylcholine (PC)	52453	LC/MS Pos Late	100008981	2165	784.585
X1.oleoyl.2.linoleoyl.GPC..18.1.18.2..	Temperature.Delta	0.0160852	0.000258732	1	1973	1-oleoyl-2-linoleoyl-GPC (18:1/18:2)*	Lipid	Phosphatidylcholine (PC)	52453	LC/MS Pos Late	100008981	2165	784.585
X1.oleoyl.2.linoleoyl.GPC..18.1.18.2..	Parasitemia	-0.0549571	0.00302029	1	1973	1-oleoyl-2-linoleoyl-GPC (18:1/18:2)*	Lipid	Phosphatidylcholine (PC)	52453	LC/MS Pos Late	100008981	2165	784.585
X1.oleoyl.2.linoleoyl.GPC..18.1.18.2..	Parasite.Density	-0.0020998	4.40917e-06	1	1973	1-oleoyl-2-linoleoyl-GPC (18:1/18:2)*	Lipid	Phosphatidylcholine (PC)	52453	LC/MS Pos Late	100008981	2165	784.585
X1.oleoyl.2.linoleoyl.GPC..18.1.18.2..	ALT	-0.201781	0.0407157	1	1973	1-oleoyl-2-linoleoyl-GPC (18:1/18:2)*	Lipid	Phosphatidylcholine (PC)	52453	LC/MS Pos Late	100008981	2165	784.585
X1.oleoyl.2.linoleoyl.GPC..18.1.18.2..	creatinine	-0.0523891	0.00274462	1	1973	1-oleoyl-2-linoleoyl-GPC (18:1/18:2)*	Lipid	Phosphatidylcholine (PC)	52453	LC/MS Pos Late	100008981	2165	784.585
X1.oleoyl.2.linoleoyl.GPC..18.1.18.2..	lactate	-0.132556	0.0175712	1	1973	1-oleoyl-2-linoleoyl-GPC (18:1/18:2)*	Lipid	Phosphatidylcholine (PC)	52453	LC/MS Pos Late	100008981	2165	784.585
X1.oleoyl.2.linoleoyl.GPC..18.1.18.2..	urea	-0.0803586	0.0064575	1	1973	1-oleoyl-2-linoleoyl-GPC (18:1/18:2)*	Lipid	Phosphatidylcholine (PC)	52453	LC/MS Pos Late	100008981	2165	784.585
X1.oleoyl.2.linoleoyl.GPE..18.1.18.2..	RBC_Accuri	-0.210053	0.0441222	1	2057	1-oleoyl-2-linoleoyl-GPE (18:1/18:2)*	Lipid	Phosphatidylethanolamine (PE)	52687	LC/MS Pos Late	100009078	2270	742.538		9546753		HMDB05349
X1.oleoyl.2.linoleoyl.GPE..18.1.18.2..	Blood.Glucose	-0.121402	0.0147383	1	2057	1-oleoyl-2-linoleoyl-GPE (18:1/18:2)*	Lipid	Phosphatidylethanolamine (PE)	52687	LC/MS Pos Late	100009078	2270	742.538		9546753		HMDB05349
X1.oleoyl.2.linoleoyl.GPE..18.1.18.2..	Weight.Percent.Loss	-0.159921	0.0255747	1	2057	1-oleoyl-2-linoleoyl-GPE (18:1/18:2)*	Lipid	Phosphatidylethanolamine (PE)	52687	LC/MS Pos Late	100009078	2270	742.538		9546753		HMDB05349
X1.oleoyl.2.linoleoyl.GPE..18.1.18.2..	Temperature.Delta	-0.319083	0.101814	0.000156374	2057	1-oleoyl-2-linoleoyl-GPE (18:1/18:2)*	Lipid	Phosphatidylethanolamine (PE)	52687	LC/MS Pos Late	100009078	2270	742.538		9546753		HMDB05349
X1.oleoyl.2.linoleoyl.GPE..18.1.18.2..	Parasitemia	0.0919144	0.00844825	1	2057	1-oleoyl-2-linoleoyl-GPE (18:1/18:2)*	Lipid	Phosphatidylethanolamine (PE)	52687	LC/MS Pos Late	100009078	2270	742.538		9546753		HMDB05349
X1.oleoyl.2.linoleoyl.GPE..18.1.18.2..	Parasite.Density	-0.105613	0.011154	1	2057	1-oleoyl-2-linoleoyl-GPE (18:1/18:2)*	Lipid	Phosphatidylethanolamine (PE)	52687	LC/MS Pos Late	100009078	2270	742.538		9546753		HMDB05349
X1.oleoyl.2.linoleoyl.GPE..18.1.18.2..	ALT	0.423689	0.179513	1.91279e-09	2057	1-oleoyl-2-linoleoyl-GPE (18:1/18:2)*	Lipid	Phosphatidylethanolamine (PE)	52687	LC/MS Pos Late	100009078	2270	742.538		9546753		HMDB05349
X1.oleoyl.2.linoleoyl.GPE..18.1.18.2..	creatinine	0.167961	0.0282109	1	2057	1-oleoyl-2-linoleoyl-GPE (18:1/18:2)*	Lipid	Phosphatidylethanolamine (PE)	52687	LC/MS Pos Late	100009078	2270	742.538		9546753		HMDB05349
X1.oleoyl.2.linoleoyl.GPE..18.1.18.2..	lactate	0.0179418	0.000321908	1	2057	1-oleoyl-2-linoleoyl-GPE (18:1/18:2)*	Lipid	Phosphatidylethanolamine (PE)	52687	LC/MS Pos Late	100009078	2270	742.538		9546753		HMDB05349
X1.oleoyl.2.linoleoyl.GPE..18.1.18.2..	urea	0.414448	0.171767	8.45406e-10	2057	1-oleoyl-2-linoleoyl-GPE (18:1/18:2)*	Lipid	Phosphatidylethanolamine (PE)	52687	LC/MS Pos Late	100009078	2270	742.538		9546753		HMDB05349
X1.oleoylglycerol..18.1.	RBC_Accuri	0.243709	0.0593939	0.173218	2464	1-oleoylglycerol (18:1)	Lipid	Monoacylglycerol	21184	LC/MS Neg	100000924	6650	281.249	111-03-5	5283468		HMDB11567
X1.oleoylglycerol..18.1.	Blood.Glucose	0.131159	0.0172028	1	2464	1-oleoylglycerol (18:1)	Lipid	Monoacylglycerol	21184	LC/MS Neg	100000924	6650	281.249	111-03-5	5283468		HMDB11567
X1.oleoylglycerol..18.1.	Weight.Percent.Loss	0.259218	0.0671937	0.048345	2464	1-oleoylglycerol (18:1)	Lipid	Monoacylglycerol	21184	LC/MS Neg	100000924	6650	281.249	111-03-5	5283468		HMDB11567
X1.oleoylglycerol..18.1.	Temperature.Delta	0.24303	0.0590638	0.18282	2464	1-oleoylglycerol (18:1)	Lipid	Monoacylglycerol	21184	LC/MS Neg	100000924	6650	281.249	111-03-5	5283468		HMDB11567
X1.oleoylglycerol..18.1.	Parasitemia	0.0314623	0.000989879	1	2464	1-oleoylglycerol (18:1)	Lipid	Monoacylglycerol	21184	LC/MS Neg	100000924	6650	281.249	111-03-5	5283468		HMDB11567
X1.oleoylglycerol..18.1.	Parasite.Density	0.255885	0.0654774	0.256051	2464	1-oleoylglycerol (18:1)	Lipid	Monoacylglycerol	21184	LC/MS Neg	100000924	6650	281.249	111-03-5	5283468		HMDB11567
X1.oleoylglycerol..18.1.	ALT	-0.155659	0.0242296	1	2464	1-oleoylglycerol (18:1)	Lipid	Monoacylglycerol	21184	LC/MS Neg	100000924	6650	281.249	111-03-5	5283468		HMDB11567
X1.oleoylglycerol..18.1.	creatinine	-0.13253	0.0175641	1	2464	1-oleoylglycerol (18:1)	Lipid	Monoacylglycerol	21184	LC/MS Neg	100000924	6650	281.249	111-03-5	5283468		HMDB11567
X1.oleoylglycerol..18.1.	lactate	-0.197704	0.0390867	1	2464	1-oleoylglycerol (18:1)	Lipid	Monoacylglycerol	21184	LC/MS Neg	100000924	6650	281.249	111-03-5	5283468		HMDB11567
X1.oleoylglycerol..18.1.	urea	-0.184197	0.0339285	1	2464	1-oleoylglycerol (18:1)	Lipid	Monoacylglycerol	21184	LC/MS Neg	100000924	6650	281.249	111-03-5	5283468		HMDB11567
X1.oleoyl.GPC..18.1.	RBC_Accuri	0.569754	0.32462	6.4884e-23	2238	1-oleoyl-GPC (18:1)	Lipid	Lysophospholipid	48258	LC/MS Pos Late	100001272	1540	522.355	19420-56-5	16081932		HMDB02815
X1.oleoyl.GPC..18.1.	Blood.Glucose	0.304684	0.0928321	0.000701573	2238	1-oleoyl-GPC (18:1)	Lipid	Lysophospholipid	48258	LC/MS Pos Late	100001272	1540	522.355	19420-56-5	16081932		HMDB02815
X1.oleoyl.GPC..18.1.	Weight.Percent.Loss	0.457951	0.209719	7.95806e-13	2238	1-oleoyl-GPC (18:1)	Lipid	Lysophospholipid	48258	LC/MS Pos Late	100001272	1540	522.355	19420-56-5	16081932		HMDB02815
X1.oleoyl.GPC..18.1.	Temperature.Delta	0.428044	0.183221	1.06539e-10	2238	1-oleoyl-GPC (18:1)	Lipid	Lysophospholipid	48258	LC/MS Pos Late	100001272	1540	522.355	19420-56-5	16081932		HMDB02815
X1.oleoyl.GPC..18.1.	Parasitemia	-0.340753	0.116113	0.000166302	2238	1-oleoyl-GPC (18:1)	Lipid	Lysophospholipid	48258	LC/MS Pos Late	100001272	1540	522.355	19420-56-5	16081932		HMDB02815
X1.oleoyl.GPC..18.1.	Parasite.Density	-0.00435977	1.90076e-05	1	2238	1-oleoyl-GPC (18:1)	Lipid	Lysophospholipid	48258	LC/MS Pos Late	100001272	1540	522.355	19420-56-5	16081932		HMDB02815
X1.oleoyl.GPC..18.1.	ALT	-0.39825	0.158603	6.14235e-08	2238	1-oleoyl-GPC (18:1)	Lipid	Lysophospholipid	48258	LC/MS Pos Late	100001272	1540	522.355	19420-56-5	16081932		HMDB02815
X1.oleoyl.GPC..18.1.	creatinine	-0.323154	0.104428	0.000100809	2238	1-oleoyl-GPC (18:1)	Lipid	Lysophospholipid	48258	LC/MS Pos Late	100001272	1540	522.355	19420-56-5	16081932		HMDB02815
X1.oleoyl.GPC..18.1.	lactate	-0.157468	0.0247963	1	2238	1-oleoyl-GPC (18:1)	Lipid	Lysophospholipid	48258	LC/MS Pos Late	100001272	1540	522.355	19420-56-5	16081932		HMDB02815
X1.oleoyl.GPC..18.1.	urea	-0.388551	0.150972	3.40217e-08	2238	1-oleoyl-GPC (18:1)	Lipid	Lysophospholipid	48258	LC/MS Pos Late	100001272	1540	522.355	19420-56-5	16081932		HMDB02815
X1.oleoyl.GPE..18.1.	RBC_Accuri	0.299667	0.0898005	0.00116168	2289	1-oleoyl-GPE (18:1)	Lipid	Lysophospholipid	35628	LC/MS Pos Late	100001569	1554	480.308	89576-29-4	9547071		HMDB11506
X1.oleoyl.GPE..18.1.	Blood.Glucose	0.216945	0.0470652	1	2289	1-oleoyl-GPE (18:1)	Lipid	Lysophospholipid	35628	LC/MS Pos Late	100001569	1554	480.308	89576-29-4	9547071		HMDB11506
X1.oleoyl.GPE..18.1.	Weight.Percent.Loss	0.310978	0.0967072	0.000367605	2289	1-oleoyl-GPE (18:1)	Lipid	Lysophospholipid	35628	LC/MS Pos Late	100001569	1554	480.308	89576-29-4	9547071		HMDB11506
X1.oleoyl.GPE..18.1.	Temperature.Delta	0.279852	0.0783169	0.00777043	2289	1-oleoyl-GPE (18:1)	Lipid	Lysophospholipid	35628	LC/MS Pos Late	100001569	1554	480.308	89576-29-4	9547071		HMDB11506
X1.oleoyl.GPE..18.1.	Parasitemia	-0.237751	0.0565254	0.91801	2289	1-oleoyl-GPE (18:1)	Lipid	Lysophospholipid	35628	LC/MS Pos Late	100001569	1554	480.308	89576-29-4	9547071		HMDB11506
X1.oleoyl.GPE..18.1.	Parasite.Density	-0.0217646	0.0004737	1	2289	1-oleoyl-GPE (18:1)	Lipid	Lysophospholipid	35628	LC/MS Pos Late	100001569	1554	480.308	89576-29-4	9547071		HMDB11506
X1.oleoyl.GPE..18.1.	ALT	-0.253093	0.0640558	0.173496	2289	1-oleoyl-GPE (18:1)	Lipid	Lysophospholipid	35628	LC/MS Pos Late	100001569	1554	480.308	89576-29-4	9547071		HMDB11506
X1.oleoyl.GPE..18.1.	creatinine	-0.221142	0.0489037	0.959954	2289	1-oleoyl-GPE (18:1)	Lipid	Lysophospholipid	35628	LC/MS Pos Late	100001569	1554	480.308	89576-29-4	9547071		HMDB11506
X1.oleoyl.GPE..18.1.	lactate	-0.277934	0.0772473	0.00926833	2289	1-oleoyl-GPE (18:1)	Lipid	Lysophospholipid	35628	LC/MS Pos Late	100001569	1554	480.308	89576-29-4	9547071		HMDB11506
X1.oleoyl.GPE..18.1.	urea	-0.224586	0.050439	0.747245	2289	1-oleoyl-GPE (18:1)	Lipid	Lysophospholipid	35628	LC/MS Pos Late	100001569	1554	480.308	89576-29-4	9547071		HMDB11506
X1.oleoyl.GPG..18.1..	RBC_Accuri	-0.108742	0.0118247	1	2326	1-oleoyl-GPG (18:1)*	Lipid	Lysophospholipid	45968	LC/MS Neg	100005716	5610	509.288
X1.oleoyl.GPG..18.1..	Blood.Glucose	-0.133141	0.0177265	1	2326	1-oleoyl-GPG (18:1)*	Lipid	Lysophospholipid	45968	LC/MS Neg	100005716	5610	509.288
X1.oleoyl.GPG..18.1..	Weight.Percent.Loss	-0.0388565	0.00150983	1	2326	1-oleoyl-GPG (18:1)*	Lipid	Lysophospholipid	45968	LC/MS Neg	100005716	5610	509.288
X1.oleoyl.GPG..18.1..	Temperature.Delta	-0.12604	0.015886	1	2326	1-oleoyl-GPG (18:1)*	Lipid	Lysophospholipid	45968	LC/MS Neg	100005716	5610	509.288
X1.oleoyl.GPG..18.1..	Parasitemia	-0.0182638	0.000333565	1	2326	1-oleoyl-GPG (18:1)*	Lipid	Lysophospholipid	45968	LC/MS Neg	100005716	5610	509.288
X1.oleoyl.GPG..18.1..	Parasite.Density	-0.0567124	0.00321629	1	2326	1-oleoyl-GPG (18:1)*	Lipid	Lysophospholipid	45968	LC/MS Neg	100005716	5610	509.288
X1.oleoyl.GPG..18.1..	ALT	0.251722	0.063364	0.192713	2326	1-oleoyl-GPG (18:1)*	Lipid	Lysophospholipid	45968	LC/MS Neg	100005716	5610	509.288
X1.oleoyl.GPG..18.1..	creatinine	0.0481005	0.00231365	1	2326	1-oleoyl-GPG (18:1)*	Lipid	Lysophospholipid	45968	LC/MS Neg	100005716	5610	509.288
X1.oleoyl.GPG..18.1..	lactate	0.342397	0.117236	1.15693e-05	2326	1-oleoyl-GPG (18:1)*	Lipid	Lysophospholipid	45968	LC/MS Neg	100005716	5610	509.288
X1.oleoyl.GPG..18.1..	urea	0.0898324	0.00806985	1	2326	1-oleoyl-GPG (18:1)*	Lipid	Lysophospholipid	45968	LC/MS Neg	100005716	5610	509.288
X1.oleoyl.GPI..18.1.	RBC_Accuri	0.282513	0.0798134	0.00607074	2334	1-oleoyl-GPI (18:1)	Lipid	Lysophospholipid	36602	LC/MS Neg	100001777	5599	597.305
X1.oleoyl.GPI..18.1.	Blood.Glucose	0.135317	0.0183107	1	2334	1-oleoyl-GPI (18:1)	Lipid	Lysophospholipid	36602	LC/MS Neg	100001777	5599	597.305
X1.oleoyl.GPI..18.1.	Weight.Percent.Loss	0.226105	0.0511236	0.66827	2334	1-oleoyl-GPI (18:1)	Lipid	Lysophospholipid	36602	LC/MS Neg	100001777	5599	597.305
X1.oleoyl.GPI..18.1.	Temperature.Delta	0.0194158	0.000376972	1	2334	1-oleoyl-GPI (18:1)	Lipid	Lysophospholipid	36602	LC/MS Neg	100001777	5599	597.305
X1.oleoyl.GPI..18.1.	Parasitemia	-0.162094	0.0262746	1	2334	1-oleoyl-GPI (18:1)	Lipid	Lysophospholipid	36602	LC/MS Neg	100001777	5599	597.305
X1.oleoyl.GPI..18.1.	Parasite.Density	-0.0672631	0.00452432	1	2334	1-oleoyl-GPI (18:1)	Lipid	Lysophospholipid	36602	LC/MS Neg	100001777	5599	597.305
X1.oleoyl.GPI..18.1.	ALT	-0.116769	0.0136349	1	2334	1-oleoyl-GPI (18:1)	Lipid	Lysophospholipid	36602	LC/MS Neg	100001777	5599	597.305
X1.oleoyl.GPI..18.1.	creatinine	-0.0861657	0.00742453	1	2334	1-oleoyl-GPI (18:1)	Lipid	Lysophospholipid	36602	LC/MS Neg	100001777	5599	597.305
X1.oleoyl.GPI..18.1.	lactate	-0.125007	0.0156266	1	2334	1-oleoyl-GPI (18:1)	Lipid	Lysophospholipid	36602	LC/MS Neg	100001777	5599	597.305
X1.oleoyl.GPI..18.1.	urea	-0.0102771	0.000105619	1	2334	1-oleoyl-GPI (18:1)	Lipid	Lysophospholipid	36602	LC/MS Neg	100001777	5599	597.305
X1.palmitoleoyl.2.linolenoyl.GPC..16.1.18.3..	RBC_Accuri	-0.21277	0.0452712	1	1938	1-palmitoleoyl-2-linolenoyl-GPC (16:1/18:3)*	Lipid	Phosphatidylcholine (PC)	53180	LC/MS Pos Late	100009345	1850	754.538				HMDB08008
X1.palmitoleoyl.2.linolenoyl.GPC..16.1.18.3..	Blood.Glucose	-0.0870845	0.00758371	1	1938	1-palmitoleoyl-2-linolenoyl-GPC (16:1/18:3)*	Lipid	Phosphatidylcholine (PC)	53180	LC/MS Pos Late	100009345	1850	754.538				HMDB08008
X1.palmitoleoyl.2.linolenoyl.GPC..16.1.18.3..	Weight.Percent.Loss	-0.246388	0.0607068	0.139769	1938	1-palmitoleoyl-2-linolenoyl-GPC (16:1/18:3)*	Lipid	Phosphatidylcholine (PC)	53180	LC/MS Pos Late	100009345	1850	754.538				HMDB08008
X1.palmitoleoyl.2.linolenoyl.GPC..16.1.18.3..	Temperature.Delta	-0.204463	0.0418053	1	1938	1-palmitoleoyl-2-linolenoyl-GPC (16:1/18:3)*	Lipid	Phosphatidylcholine (PC)	53180	LC/MS Pos Late	100009345	1850	754.538				HMDB08008
X1.palmitoleoyl.2.linolenoyl.GPC..16.1.18.3..	Parasitemia	0.0304409	0.000926647	1	1938	1-palmitoleoyl-2-linolenoyl-GPC (16:1/18:3)*	Lipid	Phosphatidylcholine (PC)	53180	LC/MS Pos Late	100009345	1850	754.538				HMDB08008
X1.palmitoleoyl.2.linolenoyl.GPC..16.1.18.3..	Parasite.Density	-0.00461471	2.12955e-05	1	1938	1-palmitoleoyl-2-linolenoyl-GPC (16:1/18:3)*	Lipid	Phosphatidylcholine (PC)	53180	LC/MS Pos Late	100009345	1850	754.538				HMDB08008
X1.palmitoleoyl.2.linolenoyl.GPC..16.1.18.3..	ALT	0.341271	0.116466	5.34308e-05	1938	1-palmitoleoyl-2-linolenoyl-GPC (16:1/18:3)*	Lipid	Phosphatidylcholine (PC)	53180	LC/MS Pos Late	100009345	1850	754.538				HMDB08008
X1.palmitoleoyl.2.linolenoyl.GPC..16.1.18.3..	creatinine	0.126406	0.0159784	1	1938	1-palmitoleoyl-2-linolenoyl-GPC (16:1/18:3)*	Lipid	Phosphatidylcholine (PC)	53180	LC/MS Pos Late	100009345	1850	754.538				HMDB08008
X1.palmitoleoyl.2.linolenoyl.GPC..16.1.18.3..	lactate	-0.384625	0.147937	5.7947e-08	1938	1-palmitoleoyl-2-linolenoyl-GPC (16:1/18:3)*	Lipid	Phosphatidylcholine (PC)	53180	LC/MS Pos Late	100009345	1850	754.538				HMDB08008
X1.palmitoleoyl.2.linolenoyl.GPC..16.1.18.3..	urea	0.190578	0.03632	1	1938	1-palmitoleoyl-2-linolenoyl-GPC (16:1/18:3)*	Lipid	Phosphatidylcholine (PC)	53180	LC/MS Pos Late	100009345	1850	754.538				HMDB08008
X1.palmitoleoyl.2.linoleoyl.GPC..16.1.18.2..	RBC_Accuri	-0.328821	0.108123	5.41171e-05	1937	1-palmitoleoyl-2-linoleoyl-GPC (16:1/18:2)*	Lipid	Phosphatidylcholine (PC)	52683	LC/MS Pos Late	100009075	2003	756.554				HMDB08006
X1.palmitoleoyl.2.linoleoyl.GPC..16.1.18.2..	Blood.Glucose	-0.0922906	0.00851756	1	1937	1-palmitoleoyl-2-linoleoyl-GPC (16:1/18:2)*	Lipid	Phosphatidylcholine (PC)	52683	LC/MS Pos Late	100009075	2003	756.554				HMDB08006
X1.palmitoleoyl.2.linoleoyl.GPC..16.1.18.2..	Weight.Percent.Loss	-0.272583	0.0743015	0.0150521	1937	1-palmitoleoyl-2-linoleoyl-GPC (16:1/18:2)*	Lipid	Phosphatidylcholine (PC)	52683	LC/MS Pos Late	100009075	2003	756.554				HMDB08006
X1.palmitoleoyl.2.linoleoyl.GPC..16.1.18.2..	Temperature.Delta	-0.180017	0.0324062	1	1937	1-palmitoleoyl-2-linoleoyl-GPC (16:1/18:2)*	Lipid	Phosphatidylcholine (PC)	52683	LC/MS Pos Late	100009075	2003	756.554				HMDB08006
X1.palmitoleoyl.2.linoleoyl.GPC..16.1.18.2..	Parasitemia	0.0464535	0.00215793	1	1937	1-palmitoleoyl-2-linoleoyl-GPC (16:1/18:2)*	Lipid	Phosphatidylcholine (PC)	52683	LC/MS Pos Late	100009075	2003	756.554				HMDB08006
X1.palmitoleoyl.2.linoleoyl.GPC..16.1.18.2..	Parasite.Density	0.0109825	0.000120615	1	1937	1-palmitoleoyl-2-linoleoyl-GPC (16:1/18:2)*	Lipid	Phosphatidylcholine (PC)	52683	LC/MS Pos Late	100009075	2003	756.554				HMDB08006
X1.palmitoleoyl.2.linoleoyl.GPC..16.1.18.2..	ALT	0.444143	0.197263	9.43752e-11	1937	1-palmitoleoyl-2-linoleoyl-GPC (16:1/18:2)*	Lipid	Phosphatidylcholine (PC)	52683	LC/MS Pos Late	100009075	2003	756.554				HMDB08006
X1.palmitoleoyl.2.linoleoyl.GPC..16.1.18.2..	creatinine	0.128758	0.0165786	1	1937	1-palmitoleoyl-2-linoleoyl-GPC (16:1/18:2)*	Lipid	Phosphatidylcholine (PC)	52683	LC/MS Pos Late	100009075	2003	756.554				HMDB08006
X1.palmitoleoyl.2.linoleoyl.GPC..16.1.18.2..	lactate	-0.357142	0.12755	1.98669e-06	1937	1-palmitoleoyl-2-linoleoyl-GPC (16:1/18:2)*	Lipid	Phosphatidylcholine (PC)	52683	LC/MS Pos Late	100009075	2003	756.554				HMDB08006
X1.palmitoleoyl.2.linoleoyl.GPC..16.1.18.2..	urea	0.121305	0.0147149	1	1937	1-palmitoleoyl-2-linoleoyl-GPC (16:1/18:2)*	Lipid	Phosphatidylcholine (PC)	52683	LC/MS Pos Late	100009075	2003	756.554				HMDB08006
X1.palmitoleoylglycerol..16.1..	RBC_Accuri	0.310716	0.0965442	0.000377751	2461	1-palmitoleoylglycerol (16:1)*	Lipid	Monoacylglycerol	52431	LC/MS Neg	100008952	6094	253.217				HMDB11565
X1.palmitoleoylglycerol..16.1..	Blood.Glucose	0.146278	0.0213973	1	2461	1-palmitoleoylglycerol (16:1)*	Lipid	Monoacylglycerol	52431	LC/MS Neg	100008952	6094	253.217				HMDB11565
X1.palmitoleoylglycerol..16.1..	Weight.Percent.Loss	0.278218	0.0774055	0.0090299	2461	1-palmitoleoylglycerol (16:1)*	Lipid	Monoacylglycerol	52431	LC/MS Neg	100008952	6094	253.217				HMDB11565
X1.palmitoleoylglycerol..16.1..	Temperature.Delta	0.245875	0.0604546	0.145651	2461	1-palmitoleoylglycerol (16:1)*	Lipid	Monoacylglycerol	52431	LC/MS Neg	100008952	6094	253.217				HMDB11565
X1.palmitoleoylglycerol..16.1..	Parasitemia	-0.10419	0.0108556	1	2461	1-palmitoleoylglycerol (16:1)*	Lipid	Monoacylglycerol	52431	LC/MS Neg	100008952	6094	253.217				HMDB11565
X1.palmitoleoylglycerol..16.1..	Parasite.Density	0.139235	0.0193863	1	2461	1-palmitoleoylglycerol (16:1)*	Lipid	Monoacylglycerol	52431	LC/MS Neg	100008952	6094	253.217				HMDB11565
X1.palmitoleoylglycerol..16.1..	ALT	-0.151744	0.0230263	1	2461	1-palmitoleoylglycerol (16:1)*	Lipid	Monoacylglycerol	52431	LC/MS Neg	100008952	6094	253.217				HMDB11565
X1.palmitoleoylglycerol..16.1..	creatinine	-0.178538	0.0318759	1	2461	1-palmitoleoylglycerol (16:1)*	Lipid	Monoacylglycerol	52431	LC/MS Neg	100008952	6094	253.217				HMDB11565
X1.palmitoleoylglycerol..16.1..	lactate	-0.198853	0.0395425	1	2461	1-palmitoleoylglycerol (16:1)*	Lipid	Monoacylglycerol	52431	LC/MS Neg	100008952	6094	253.217				HMDB11565
X1.palmitoleoylglycerol..16.1..	urea	-0.239973	0.0575872	0.232688	2461	1-palmitoleoylglycerol (16:1)*	Lipid	Monoacylglycerol	52431	LC/MS Neg	100008952	6094	253.217				HMDB11565
X1.palmitoleoyl.GPC..16.1..	RBC_Accuri	0.324522	0.105315	8.68509e-05	2229	1-palmitoleoyl-GPC (16:1)*	Lipid	Lysophospholipid	33230	LC/MS Pos Late	100001511	1450	494.324		24779461		HMDB10383
X1.palmitoleoyl.GPC..16.1..	Blood.Glucose	0.18858	0.0355625	1	2229	1-palmitoleoyl-GPC (16:1)*	Lipid	Lysophospholipid	33230	LC/MS Pos Late	100001511	1450	494.324		24779461		HMDB10383
X1.palmitoleoyl.GPC..16.1..	Weight.Percent.Loss	0.218106	0.0475703	1	2229	1-palmitoleoyl-GPC (16:1)*	Lipid	Lysophospholipid	33230	LC/MS Pos Late	100001511	1450	494.324		24779461		HMDB10383
X1.palmitoleoyl.GPC..16.1..	Temperature.Delta	0.247937	0.0614725	0.123324	2229	1-palmitoleoyl-GPC (16:1)*	Lipid	Lysophospholipid	33230	LC/MS Pos Late	100001511	1450	494.324		24779461		HMDB10383
X1.palmitoleoyl.GPC..16.1..	Parasitemia	-0.343682	0.118117	0.000123641	2229	1-palmitoleoyl-GPC (16:1)*	Lipid	Lysophospholipid	33230	LC/MS Pos Late	100001511	1450	494.324		24779461		HMDB10383
X1.palmitoleoyl.GPC..16.1..	Parasite.Density	-0.105911	0.0112171	1	2229	1-palmitoleoyl-GPC (16:1)*	Lipid	Lysophospholipid	33230	LC/MS Pos Late	100001511	1450	494.324		24779461		HMDB10383
X1.palmitoleoyl.GPC..16.1..	ALT	-0.126332	0.0159597	1	2229	1-palmitoleoyl-GPC (16:1)*	Lipid	Lysophospholipid	33230	LC/MS Pos Late	100001511	1450	494.324		24779461		HMDB10383
X1.palmitoleoyl.GPC..16.1..	creatinine	-0.221804	0.049197	0.915098	2229	1-palmitoleoyl-GPC (16:1)*	Lipid	Lysophospholipid	33230	LC/MS Pos Late	100001511	1450	494.324		24779461		HMDB10383
X1.palmitoleoyl.GPC..16.1..	lactate	-0.224746	0.0505105	0.73857	2229	1-palmitoleoyl-GPC (16:1)*	Lipid	Lysophospholipid	33230	LC/MS Pos Late	100001511	1450	494.324		24779461		HMDB10383
X1.palmitoleoyl.GPC..16.1..	urea	-0.315668	0.0996464	0.00022486	2229	1-palmitoleoyl-GPC (16:1)*	Lipid	Lysophospholipid	33230	LC/MS Pos Late	100001511	1450	494.324		24779461		HMDB10383
X1.palmitoyl.2.arachidonoyl.GPC..16.0.20.4n6.	RBC_Accuri	-0.1896	0.035948	1	1926	1-palmitoyl-2-arachidonoyl-GPC (16:0/20:4n6)	Lipid	Phosphatidylcholine (PC)	52462	LC/MS Pos Late	100008914	2091	782.569	35418-58-7	10747814		HMDB07982
X1.palmitoyl.2.arachidonoyl.GPC..16.0.20.4n6.	Blood.Glucose	-0.0151711	0.000230164	1	1926	1-palmitoyl-2-arachidonoyl-GPC (16:0/20:4n6)	Lipid	Phosphatidylcholine (PC)	52462	LC/MS Pos Late	100008914	2091	782.569	35418-58-7	10747814		HMDB07982
X1.palmitoyl.2.arachidonoyl.GPC..16.0.20.4n6.	Weight.Percent.Loss	-0.0809321	0.00655	1	1926	1-palmitoyl-2-arachidonoyl-GPC (16:0/20:4n6)	Lipid	Phosphatidylcholine (PC)	52462	LC/MS Pos Late	100008914	2091	782.569	35418-58-7	10747814		HMDB07982
X1.palmitoyl.2.arachidonoyl.GPC..16.0.20.4n6.	Temperature.Delta	-0.069605	0.00484485	1	1926	1-palmitoyl-2-arachidonoyl-GPC (16:0/20:4n6)	Lipid	Phosphatidylcholine (PC)	52462	LC/MS Pos Late	100008914	2091	782.569	35418-58-7	10747814		HMDB07982
X1.palmitoyl.2.arachidonoyl.GPC..16.0.20.4n6.	Parasitemia	0.233331	0.0544434	1	1926	1-palmitoyl-2-arachidonoyl-GPC (16:0/20:4n6)	Lipid	Phosphatidylcholine (PC)	52462	LC/MS Pos Late	100008914	2091	782.569	35418-58-7	10747814		HMDB07982
X1.palmitoyl.2.arachidonoyl.GPC..16.0.20.4n6.	Parasite.Density	0.300623	0.0903741	0.00715959	1926	1-palmitoyl-2-arachidonoyl-GPC (16:0/20:4n6)	Lipid	Phosphatidylcholine (PC)	52462	LC/MS Pos Late	100008914	2091	782.569	35418-58-7	10747814		HMDB07982
X1.palmitoyl.2.arachidonoyl.GPC..16.0.20.4n6.	ALT	0.130663	0.0170729	1	1926	1-palmitoyl-2-arachidonoyl-GPC (16:0/20:4n6)	Lipid	Phosphatidylcholine (PC)	52462	LC/MS Pos Late	100008914	2091	782.569	35418-58-7	10747814		HMDB07982
X1.palmitoyl.2.arachidonoyl.GPC..16.0.20.4n6.	creatinine	0.0606845	0.00368261	1	1926	1-palmitoyl-2-arachidonoyl-GPC (16:0/20:4n6)	Lipid	Phosphatidylcholine (PC)	52462	LC/MS Pos Late	100008914	2091	782.569	35418-58-7	10747814		HMDB07982
X1.palmitoyl.2.arachidonoyl.GPC..16.0.20.4n6.	lactate	-0.46183	0.213287	4.06818e-13	1926	1-palmitoyl-2-arachidonoyl-GPC (16:0/20:4n6)	Lipid	Phosphatidylcholine (PC)	52462	LC/MS Pos Late	100008914	2091	782.569	35418-58-7	10747814		HMDB07982
X1.palmitoyl.2.arachidonoyl.GPC..16.0.20.4n6.	urea	0.102638	0.0105346	1	1926	1-palmitoyl-2-arachidonoyl-GPC (16:0/20:4n6)	Lipid	Phosphatidylcholine (PC)	52462	LC/MS Pos Late	100008914	2091	782.569	35418-58-7	10747814		HMDB07982
X1.palmitoyl.2.arachidonoyl.GPE..16.0.20.4..	RBC_Accuri	-0.385132	0.148327	5.41189e-08	2034	1-palmitoyl-2-arachidonoyl-GPE (16:0/20:4)*	Lipid	Phosphatidylethanolamine (PE)	52464	LC/MS Pos Late	100008990	2198	740.522		9546800		HMDB05323
X1.palmitoyl.2.arachidonoyl.GPE..16.0.20.4..	Blood.Glucose	-0.189619	0.0359553	1	2034	1-palmitoyl-2-arachidonoyl-GPE (16:0/20:4)*	Lipid	Phosphatidylethanolamine (PE)	52464	LC/MS Pos Late	100008990	2198	740.522		9546800		HMDB05323
X1.palmitoyl.2.arachidonoyl.GPE..16.0.20.4..	Weight.Percent.Loss	-0.24812	0.0615636	0.121501	2034	1-palmitoyl-2-arachidonoyl-GPE (16:0/20:4)*	Lipid	Phosphatidylethanolamine (PE)	52464	LC/MS Pos Late	100008990	2198	740.522		9546800		HMDB05323
X1.palmitoyl.2.arachidonoyl.GPE..16.0.20.4..	Temperature.Delta	-0.44981	0.202329	3.16639e-12	2034	1-palmitoyl-2-arachidonoyl-GPE (16:0/20:4)*	Lipid	Phosphatidylethanolamine (PE)	52464	LC/MS Pos Late	100008990	2198	740.522		9546800		HMDB05323
X1.palmitoyl.2.arachidonoyl.GPE..16.0.20.4..	Parasitemia	0.310114	0.0961707	0.00308852	2034	1-palmitoyl-2-arachidonoyl-GPE (16:0/20:4)*	Lipid	Phosphatidylethanolamine (PE)	52464	LC/MS Pos Late	100008990	2198	740.522		9546800		HMDB05323
X1.palmitoyl.2.arachidonoyl.GPE..16.0.20.4..	Parasite.Density	0.115341	0.0133036	1	2034	1-palmitoyl-2-arachidonoyl-GPE (16:0/20:4)*	Lipid	Phosphatidylethanolamine (PE)	52464	LC/MS Pos Late	100008990	2198	740.522		9546800		HMDB05323
X1.palmitoyl.2.arachidonoyl.GPE..16.0.20.4..	ALT	0.502706	0.252714	5.13506e-15	2034	1-palmitoyl-2-arachidonoyl-GPE (16:0/20:4)*	Lipid	Phosphatidylethanolamine (PE)	52464	LC/MS Pos Late	100008990	2198	740.522		9546800		HMDB05323
X1.palmitoyl.2.arachidonoyl.GPE..16.0.20.4..	creatinine	0.231948	0.0538	0.4318	2034	1-palmitoyl-2-arachidonoyl-GPE (16:0/20:4)*	Lipid	Phosphatidylethanolamine (PE)	52464	LC/MS Pos Late	100008990	2198	740.522		9546800		HMDB05323
X1.palmitoyl.2.arachidonoyl.GPE..16.0.20.4..	lactate	-0.231297	0.0534985	0.453576	2034	1-palmitoyl-2-arachidonoyl-GPE (16:0/20:4)*	Lipid	Phosphatidylethanolamine (PE)	52464	LC/MS Pos Late	100008990	2198	740.522		9546800		HMDB05323
X1.palmitoyl.2.arachidonoyl.GPE..16.0.20.4..	urea	0.46023	0.211811	5.3712e-13	2034	1-palmitoyl-2-arachidonoyl-GPE (16:0/20:4)*	Lipid	Phosphatidylethanolamine (PE)	52464	LC/MS Pos Late	100008990	2198	740.522		9546800		HMDB05323
X1.palmitoyl.2.arachidonoyl.GPI..16.0.20.4..	RBC_Accuri	-0.0703546	0.00494977	1	2174	1-palmitoyl-2-arachidonoyl-GPI (16:0/20:4)*	Lipid	Phosphatidylinositol (PI)	52467	LC/MS Pos Late	100008993	2567	876.56				HMDB09789
X1.palmitoyl.2.arachidonoyl.GPI..16.0.20.4..	Blood.Glucose	-0.0888395	0.00789246	1	2174	1-palmitoyl-2-arachidonoyl-GPI (16:0/20:4)*	Lipid	Phosphatidylinositol (PI)	52467	LC/MS Pos Late	100008993	2567	876.56				HMDB09789
X1.palmitoyl.2.arachidonoyl.GPI..16.0.20.4..	Weight.Percent.Loss	0.111533	0.0124397	1	2174	1-palmitoyl-2-arachidonoyl-GPI (16:0/20:4)*	Lipid	Phosphatidylinositol (PI)	52467	LC/MS Pos Late	100008993	2567	876.56				HMDB09789
X1.palmitoyl.2.arachidonoyl.GPI..16.0.20.4..	Temperature.Delta	-0.127097	0.0161535	1	2174	1-palmitoyl-2-arachidonoyl-GPI (16:0/20:4)*	Lipid	Phosphatidylinositol (PI)	52467	LC/MS Pos Late	100008993	2567	876.56				HMDB09789
X1.palmitoyl.2.arachidonoyl.GPI..16.0.20.4..	Parasitemia	0.0399263	0.00159411	1	2174	1-palmitoyl-2-arachidonoyl-GPI (16:0/20:4)*	Lipid	Phosphatidylinositol (PI)	52467	LC/MS Pos Late	100008993	2567	876.56				HMDB09789
X1.palmitoyl.2.arachidonoyl.GPI..16.0.20.4..	Parasite.Density	0.0668646	0.00447087	1	2174	1-palmitoyl-2-arachidonoyl-GPI (16:0/20:4)*	Lipid	Phosphatidylinositol (PI)	52467	LC/MS Pos Late	100008993	2567	876.56				HMDB09789
X1.palmitoyl.2.arachidonoyl.GPI..16.0.20.4..	ALT	0.00857114	7.34645e-05	1	2174	1-palmitoyl-2-arachidonoyl-GPI (16:0/20:4)*	Lipid	Phosphatidylinositol (PI)	52467	LC/MS Pos Late	100008993	2567	876.56				HMDB09789
X1.palmitoyl.2.arachidonoyl.GPI..16.0.20.4..	creatinine	0.0862833	0.00744481	1	2174	1-palmitoyl-2-arachidonoyl-GPI (16:0/20:4)*	Lipid	Phosphatidylinositol (PI)	52467	LC/MS Pos Late	100008993	2567	876.56				HMDB09789
X1.palmitoyl.2.arachidonoyl.GPI..16.0.20.4..	lactate	-0.271767	0.0738571	0.0161935	2174	1-palmitoyl-2-arachidonoyl-GPI (16:0/20:4)*	Lipid	Phosphatidylinositol (PI)	52467	LC/MS Pos Late	100008993	2567	876.56				HMDB09789
X1.palmitoyl.2.arachidonoyl.GPI..16.0.20.4..	urea	0.124664	0.015541	1	2174	1-palmitoyl-2-arachidonoyl-GPI (16:0/20:4)*	Lipid	Phosphatidylinositol (PI)	52467	LC/MS Pos Late	100008993	2567	876.56				HMDB09789
X1.palmitoyl.2.docosahexaenoyl.GPC..16.0.22.6.	RBC_Accuri	-0.473655	0.224349	4.98583e-14	1932	1-palmitoyl-2-docosahexaenoyl-GPC (16:0/22:6)	Lipid	Phosphatidylcholine (PC)	52610	LC/MS Pos Late	100008915	2023	806.569	59403-54-2	6441886		HMDB07991
X1.palmitoyl.2.docosahexaenoyl.GPC..16.0.22.6.	Blood.Glucose	-0.166419	0.0276953	1	1932	1-palmitoyl-2-docosahexaenoyl-GPC (16:0/22:6)	Lipid	Phosphatidylcholine (PC)	52610	LC/MS Pos Late	100008915	2023	806.569	59403-54-2	6441886		HMDB07991
X1.palmitoyl.2.docosahexaenoyl.GPC..16.0.22.6.	Weight.Percent.Loss	-0.28651	0.0820879	0.00416978	1932	1-palmitoyl-2-docosahexaenoyl-GPC (16:0/22:6)	Lipid	Phosphatidylcholine (PC)	52610	LC/MS Pos Late	100008915	2023	806.569	59403-54-2	6441886		HMDB07991
X1.palmitoyl.2.docosahexaenoyl.GPC..16.0.22.6.	Temperature.Delta	-0.302181	0.0913131	0.00090339	1932	1-palmitoyl-2-docosahexaenoyl-GPC (16:0/22:6)	Lipid	Phosphatidylcholine (PC)	52610	LC/MS Pos Late	100008915	2023	806.569	59403-54-2	6441886		HMDB07991
X1.palmitoyl.2.docosahexaenoyl.GPC..16.0.22.6.	Parasitemia	0.255031	0.0650409	0.272516	1932	1-palmitoyl-2-docosahexaenoyl-GPC (16:0/22:6)	Lipid	Phosphatidylcholine (PC)	52610	LC/MS Pos Late	100008915	2023	806.569	59403-54-2	6441886		HMDB07991
X1.palmitoyl.2.docosahexaenoyl.GPC..16.0.22.6.	Parasite.Density	0.144298	0.020822	1	1932	1-palmitoyl-2-docosahexaenoyl-GPC (16:0/22:6)	Lipid	Phosphatidylcholine (PC)	52610	LC/MS Pos Late	100008915	2023	806.569	59403-54-2	6441886		HMDB07991
X1.palmitoyl.2.docosahexaenoyl.GPC..16.0.22.6.	ALT	0.37776	0.142703	8.16494e-07	1932	1-palmitoyl-2-docosahexaenoyl-GPC (16:0/22:6)	Lipid	Phosphatidylcholine (PC)	52610	LC/MS Pos Late	100008915	2023	806.569	59403-54-2	6441886		HMDB07991
X1.palmitoyl.2.docosahexaenoyl.GPC..16.0.22.6.	creatinine	0.203443	0.0413891	1	1932	1-palmitoyl-2-docosahexaenoyl-GPC (16:0/22:6)	Lipid	Phosphatidylcholine (PC)	52610	LC/MS Pos Late	100008915	2023	806.569	59403-54-2	6441886		HMDB07991
X1.palmitoyl.2.docosahexaenoyl.GPC..16.0.22.6.	lactate	-0.34594	0.119674	7.63951e-06	1932	1-palmitoyl-2-docosahexaenoyl-GPC (16:0/22:6)	Lipid	Phosphatidylcholine (PC)	52610	LC/MS Pos Late	100008915	2023	806.569	59403-54-2	6441886		HMDB07991
X1.palmitoyl.2.docosahexaenoyl.GPC..16.0.22.6.	urea	0.240218	0.0577048	0.22826	1932	1-palmitoyl-2-docosahexaenoyl-GPC (16:0/22:6)	Lipid	Phosphatidylcholine (PC)	52610	LC/MS Pos Late	100008915	2023	806.569	59403-54-2	6441886		HMDB07991
X1.palmitoyl.2.docosahexaenoyl.GPE..16.0.22.6..	RBC_Accuri	-0.496417	0.24643	6.92528e-16	2036	1-palmitoyl-2-docosahexaenoyl-GPE (16:0/22:6)*	Lipid	Phosphatidylethanolamine (PE)	52465	LC/MS Pos Late	100008991	2119	764.522		9546799		HMDB05324
X1.palmitoyl.2.docosahexaenoyl.GPE..16.0.22.6..	Blood.Glucose	-0.160053	0.0256171	1	2036	1-palmitoyl-2-docosahexaenoyl-GPE (16:0/22:6)*	Lipid	Phosphatidylethanolamine (PE)	52465	LC/MS Pos Late	100008991	2119	764.522		9546799		HMDB05324
X1.palmitoyl.2.docosahexaenoyl.GPE..16.0.22.6..	Weight.Percent.Loss	-0.295411	0.0872679	0.00176877	2036	1-palmitoyl-2-docosahexaenoyl-GPE (16:0/22:6)*	Lipid	Phosphatidylethanolamine (PE)	52465	LC/MS Pos Late	100008991	2119	764.522		9546799		HMDB05324
X1.palmitoyl.2.docosahexaenoyl.GPE..16.0.22.6..	Temperature.Delta	-0.341819	0.11684	1.23737e-05	2036	1-palmitoyl-2-docosahexaenoyl-GPE (16:0/22:6)*	Lipid	Phosphatidylethanolamine (PE)	52465	LC/MS Pos Late	100008991	2119	764.522		9546799		HMDB05324
X1.palmitoyl.2.docosahexaenoyl.GPE..16.0.22.6..	Parasitemia	0.274566	0.0753862	0.0620215	2036	1-palmitoyl-2-docosahexaenoyl-GPE (16:0/22:6)*	Lipid	Phosphatidylethanolamine (PE)	52465	LC/MS Pos Late	100008991	2119	764.522		9546799		HMDB05324
X1.palmitoyl.2.docosahexaenoyl.GPE..16.0.22.6..	Parasite.Density	0.102071	0.0104185	1	2036	1-palmitoyl-2-docosahexaenoyl-GPE (16:0/22:6)*	Lipid	Phosphatidylethanolamine (PE)	52465	LC/MS Pos Late	100008991	2119	764.522		9546799		HMDB05324
X1.palmitoyl.2.docosahexaenoyl.GPE..16.0.22.6..	ALT	0.44615	0.19905	6.94794e-11	2036	1-palmitoyl-2-docosahexaenoyl-GPE (16:0/22:6)*	Lipid	Phosphatidylethanolamine (PE)	52465	LC/MS Pos Late	100008991	2119	764.522		9546799		HMDB05324
X1.palmitoyl.2.docosahexaenoyl.GPE..16.0.22.6..	creatinine	0.201762	0.040708	1	2036	1-palmitoyl-2-docosahexaenoyl-GPE (16:0/22:6)*	Lipid	Phosphatidylethanolamine (PE)	52465	LC/MS Pos Late	100008991	2119	764.522		9546799		HMDB05324
X1.palmitoyl.2.docosahexaenoyl.GPE..16.0.22.6..	lactate	-0.312118	0.0974176	0.00032646	2036	1-palmitoyl-2-docosahexaenoyl-GPE (16:0/22:6)*	Lipid	Phosphatidylethanolamine (PE)	52465	LC/MS Pos Late	100008991	2119	764.522		9546799		HMDB05324
X1.palmitoyl.2.docosahexaenoyl.GPE..16.0.22.6..	urea	0.306691	0.0940592	0.000571849	2036	1-palmitoyl-2-docosahexaenoyl-GPE (16:0/22:6)*	Lipid	Phosphatidylethanolamine (PE)	52465	LC/MS Pos Late	100008991	2119	764.522		9546799		HMDB05324
X1.palmitoyl.2.gamma.linolenoyl.GPC..16.0.18.3n6..	RBC_Accuri	0.354549	0.125705	2.72615e-06	1918	1-palmitoyl-2-gamma-linolenoyl-GPC (16:0/18:3n6)*	Lipid	Phosphatidylcholine (PC)	54812	LC/MS Pos Late	100009154	2034	756.554				HMDB07974
X1.palmitoyl.2.gamma.linolenoyl.GPC..16.0.18.3n6..	Blood.Glucose	0.161119	0.0259595	1	1918	1-palmitoyl-2-gamma-linolenoyl-GPC (16:0/18:3n6)*	Lipid	Phosphatidylcholine (PC)	54812	LC/MS Pos Late	100009154	2034	756.554				HMDB07974
X1.palmitoyl.2.gamma.linolenoyl.GPC..16.0.18.3n6..	Weight.Percent.Loss	0.292954	0.0858219	0.00224789	1918	1-palmitoyl-2-gamma-linolenoyl-GPC (16:0/18:3n6)*	Lipid	Phosphatidylcholine (PC)	54812	LC/MS Pos Late	100009154	2034	756.554				HMDB07974
X1.palmitoyl.2.gamma.linolenoyl.GPC..16.0.18.3n6..	Temperature.Delta	0.236157	0.0557701	0.31306	1918	1-palmitoyl-2-gamma-linolenoyl-GPC (16:0/18:3n6)*	Lipid	Phosphatidylcholine (PC)	54812	LC/MS Pos Late	100009154	2034	756.554				HMDB07974
X1.palmitoyl.2.gamma.linolenoyl.GPC..16.0.18.3n6..	Parasitemia	-0.128331	0.0164687	1	1918	1-palmitoyl-2-gamma-linolenoyl-GPC (16:0/18:3n6)*	Lipid	Phosphatidylcholine (PC)	54812	LC/MS Pos Late	100009154	2034	756.554				HMDB07974
X1.palmitoyl.2.gamma.linolenoyl.GPC..16.0.18.3n6..	Parasite.Density	0.0319213	0.00101897	1	1918	1-palmitoyl-2-gamma-linolenoyl-GPC (16:0/18:3n6)*	Lipid	Phosphatidylcholine (PC)	54812	LC/MS Pos Late	100009154	2034	756.554				HMDB07974
X1.palmitoyl.2.gamma.linolenoyl.GPC..16.0.18.3n6..	ALT	-0.125324	0.0157061	1	1918	1-palmitoyl-2-gamma-linolenoyl-GPC (16:0/18:3n6)*	Lipid	Phosphatidylcholine (PC)	54812	LC/MS Pos Late	100009154	2034	756.554				HMDB07974
X1.palmitoyl.2.gamma.linolenoyl.GPC..16.0.18.3n6..	creatinine	-0.129934	0.0168829	1	1918	1-palmitoyl-2-gamma-linolenoyl-GPC (16:0/18:3n6)*	Lipid	Phosphatidylcholine (PC)	54812	LC/MS Pos Late	100009154	2034	756.554				HMDB07974
X1.palmitoyl.2.gamma.linolenoyl.GPC..16.0.18.3n6..	lactate	-0.210202	0.0441848	1	1918	1-palmitoyl-2-gamma-linolenoyl-GPC (16:0/18:3n6)*	Lipid	Phosphatidylcholine (PC)	54812	LC/MS Pos Late	100009154	2034	756.554				HMDB07974
X1.palmitoyl.2.gamma.linolenoyl.GPC..16.0.18.3n6..	urea	-0.122938	0.0151139	1	1918	1-palmitoyl-2-gamma-linolenoyl-GPC (16:0/18:3n6)*	Lipid	Phosphatidylcholine (PC)	54812	LC/MS Pos Late	100009154	2034	756.554				HMDB07974
X1.palmitoyl.2.linoleoyl.GPC..16.0.18.2.	RBC_Accuri	-0.306817	0.0941369	0.00056449	1915	1-palmitoyl-2-linoleoyl-GPC (16:0/18:2)	Lipid	Phosphatidylcholine (PC)	42446	LC/MS Pos Late	1537	2160	758.569	40811-94-7	5287971		HMDB07973
X1.palmitoyl.2.linoleoyl.GPC..16.0.18.2.	Blood.Glucose	-0.10794	0.0116511	1	1915	1-palmitoyl-2-linoleoyl-GPC (16:0/18:2)	Lipid	Phosphatidylcholine (PC)	42446	LC/MS Pos Late	1537	2160	758.569	40811-94-7	5287971		HMDB07973
X1.palmitoyl.2.linoleoyl.GPC..16.0.18.2.	Weight.Percent.Loss	-0.0771347	0.00594976	1	1915	1-palmitoyl-2-linoleoyl-GPC (16:0/18:2)	Lipid	Phosphatidylcholine (PC)	42446	LC/MS Pos Late	1537	2160	758.569	40811-94-7	5287971		HMDB07973
X1.palmitoyl.2.linoleoyl.GPC..16.0.18.2.	Temperature.Delta	-0.15763	0.0248474	1	1915	1-palmitoyl-2-linoleoyl-GPC (16:0/18:2)	Lipid	Phosphatidylcholine (PC)	42446	LC/MS Pos Late	1537	2160	758.569	40811-94-7	5287971		HMDB07973
X1.palmitoyl.2.linoleoyl.GPC..16.0.18.2.	Parasitemia	0.130641	0.0170671	1	1915	1-palmitoyl-2-linoleoyl-GPC (16:0/18:2)	Lipid	Phosphatidylcholine (PC)	42446	LC/MS Pos Late	1537	2160	758.569	40811-94-7	5287971		HMDB07973
X1.palmitoyl.2.linoleoyl.GPC..16.0.18.2.	Parasite.Density	0.0446738	0.00199575	1	1915	1-palmitoyl-2-linoleoyl-GPC (16:0/18:2)	Lipid	Phosphatidylcholine (PC)	42446	LC/MS Pos Late	1537	2160	758.569	40811-94-7	5287971		HMDB07973
X1.palmitoyl.2.linoleoyl.GPC..16.0.18.2.	ALT	0.282377	0.0797367	0.0159028	1915	1-palmitoyl-2-linoleoyl-GPC (16:0/18:2)	Lipid	Phosphatidylcholine (PC)	42446	LC/MS Pos Late	1537	2160	758.569	40811-94-7	5287971		HMDB07973
X1.palmitoyl.2.linoleoyl.GPC..16.0.18.2.	creatinine	0.15541	0.0241524	1	1915	1-palmitoyl-2-linoleoyl-GPC (16:0/18:2)	Lipid	Phosphatidylcholine (PC)	42446	LC/MS Pos Late	1537	2160	758.569	40811-94-7	5287971		HMDB07973
X1.palmitoyl.2.linoleoyl.GPC..16.0.18.2.	lactate	-0.246582	0.0608026	0.137598	1915	1-palmitoyl-2-linoleoyl-GPC (16:0/18:2)	Lipid	Phosphatidylcholine (PC)	42446	LC/MS Pos Late	1537	2160	758.569	40811-94-7	5287971		HMDB07973
X1.palmitoyl.2.linoleoyl.GPC..16.0.18.2.	urea	0.21729	0.0472149	1	1915	1-palmitoyl-2-linoleoyl-GPC (16:0/18:2)	Lipid	Phosphatidylcholine (PC)	42446	LC/MS Pos Late	1537	2160	758.569	40811-94-7	5287971		HMDB07973
X1.palmitoyl.2.linoleoyl.GPE..16.0.18.2.	RBC_Accuri	-0.386409	0.149312	4.55337e-08	2031	1-palmitoyl-2-linoleoyl-GPE (16:0/18:2)	Lipid	Phosphatidylethanolamine (PE)	42449	LC/MS Pos Late	100001870	2275	716.522		9546747		HMDB05322
X1.palmitoyl.2.linoleoyl.GPE..16.0.18.2.	Blood.Glucose	-0.173829	0.0302166	1	2031	1-palmitoyl-2-linoleoyl-GPE (16:0/18:2)	Lipid	Phosphatidylethanolamine (PE)	42449	LC/MS Pos Late	100001870	2275	716.522		9546747		HMDB05322
X1.palmitoyl.2.linoleoyl.GPE..16.0.18.2.	Weight.Percent.Loss	-0.252493	0.0637527	0.0849319	2031	1-palmitoyl-2-linoleoyl-GPE (16:0/18:2)	Lipid	Phosphatidylethanolamine (PE)	42449	LC/MS Pos Late	100001870	2275	716.522		9546747		HMDB05322
X1.palmitoyl.2.linoleoyl.GPE..16.0.18.2.	Temperature.Delta	-0.401463	0.161172	5.61164e-09	2031	1-palmitoyl-2-linoleoyl-GPE (16:0/18:2)	Lipid	Phosphatidylethanolamine (PE)	42449	LC/MS Pos Late	100001870	2275	716.522		9546747		HMDB05322
X1.palmitoyl.2.linoleoyl.GPE..16.0.18.2.	Parasitemia	0.252566	0.0637895	0.325822	2031	1-palmitoyl-2-linoleoyl-GPE (16:0/18:2)	Lipid	Phosphatidylethanolamine (PE)	42449	LC/MS Pos Late	100001870	2275	716.522		9546747		HMDB05322
X1.palmitoyl.2.linoleoyl.GPE..16.0.18.2.	Parasite.Density	0.0306928	0.000942045	1	2031	1-palmitoyl-2-linoleoyl-GPE (16:0/18:2)	Lipid	Phosphatidylethanolamine (PE)	42449	LC/MS Pos Late	100001870	2275	716.522		9546747		HMDB05322
X1.palmitoyl.2.linoleoyl.GPE..16.0.18.2.	ALT	0.585807	0.343169	1.13014e-22	2031	1-palmitoyl-2-linoleoyl-GPE (16:0/18:2)	Lipid	Phosphatidylethanolamine (PE)	42449	LC/MS Pos Late	100001870	2275	716.522		9546747		HMDB05322
X1.palmitoyl.2.linoleoyl.GPE..16.0.18.2.	creatinine	0.207435	0.0430292	1	2031	1-palmitoyl-2-linoleoyl-GPE (16:0/18:2)	Lipid	Phosphatidylethanolamine (PE)	42449	LC/MS Pos Late	100001870	2275	716.522		9546747		HMDB05322
X1.palmitoyl.2.linoleoyl.GPE..16.0.18.2.	lactate	-0.116542	0.0135819	1	2031	1-palmitoyl-2-linoleoyl-GPE (16:0/18:2)	Lipid	Phosphatidylethanolamine (PE)	42449	LC/MS Pos Late	100001870	2275	716.522		9546747		HMDB05322
X1.palmitoyl.2.linoleoyl.GPE..16.0.18.2.	urea	0.463149	0.214507	3.23177e-13	2031	1-palmitoyl-2-linoleoyl-GPE (16:0/18:2)	Lipid	Phosphatidylethanolamine (PE)	42449	LC/MS Pos Late	100001870	2275	716.522		9546747		HMDB05322
X1.palmitoyl.2.linoleoyl.GPI..16.0.18.2.	RBC_Accuri	0.138915	0.0192973	1	2172	1-palmitoyl-2-linoleoyl-GPI (16:0/18:2)	Lipid	Phosphatidylinositol (PI)	52450	LC/MS Pos Late	1528	2730	852.56				HMDB09784
X1.palmitoyl.2.linoleoyl.GPI..16.0.18.2.	Blood.Glucose	0.135338	0.0183165	1	2172	1-palmitoyl-2-linoleoyl-GPI (16:0/18:2)	Lipid	Phosphatidylinositol (PI)	52450	LC/MS Pos Late	1528	2730	852.56				HMDB09784
X1.palmitoyl.2.linoleoyl.GPI..16.0.18.2.	Weight.Percent.Loss	0.254744	0.0648944	0.0704557	2172	1-palmitoyl-2-linoleoyl-GPI (16:0/18:2)	Lipid	Phosphatidylinositol (PI)	52450	LC/MS Pos Late	1528	2730	852.56				HMDB09784
X1.palmitoyl.2.linoleoyl.GPI..16.0.18.2.	Temperature.Delta	0.0993608	0.00987257	1	2172	1-palmitoyl-2-linoleoyl-GPI (16:0/18:2)	Lipid	Phosphatidylinositol (PI)	52450	LC/MS Pos Late	1528	2730	852.56				HMDB09784
X1.palmitoyl.2.linoleoyl.GPI..16.0.18.2.	Parasitemia	-0.155969	0.0243262	1	2172	1-palmitoyl-2-linoleoyl-GPI (16:0/18:2)	Lipid	Phosphatidylinositol (PI)	52450	LC/MS Pos Late	1528	2730	852.56				HMDB09784
X1.palmitoyl.2.linoleoyl.GPI..16.0.18.2.	Parasite.Density	0.0321558	0.00103399	1	2172	1-palmitoyl-2-linoleoyl-GPI (16:0/18:2)	Lipid	Phosphatidylinositol (PI)	52450	LC/MS Pos Late	1528	2730	852.56				HMDB09784
X1.palmitoyl.2.linoleoyl.GPI..16.0.18.2.	ALT	-0.0971385	0.00943589	1	2172	1-palmitoyl-2-linoleoyl-GPI (16:0/18:2)	Lipid	Phosphatidylinositol (PI)	52450	LC/MS Pos Late	1528	2730	852.56				HMDB09784
X1.palmitoyl.2.linoleoyl.GPI..16.0.18.2.	creatinine	-0.196073	0.0384447	1	2172	1-palmitoyl-2-linoleoyl-GPI (16:0/18:2)	Lipid	Phosphatidylinositol (PI)	52450	LC/MS Pos Late	1528	2730	852.56				HMDB09784
X1.palmitoyl.2.linoleoyl.GPI..16.0.18.2.	lactate	-0.289795	0.0839813	0.00304885	2172	1-palmitoyl-2-linoleoyl-GPI (16:0/18:2)	Lipid	Phosphatidylinositol (PI)	52450	LC/MS Pos Late	1528	2730	852.56				HMDB09784
X1.palmitoyl.2.linoleoyl.GPI..16.0.18.2.	urea	-0.196903	0.0387706	1	2172	1-palmitoyl-2-linoleoyl-GPI (16:0/18:2)	Lipid	Phosphatidylinositol (PI)	52450	LC/MS Pos Late	1528	2730	852.56				HMDB09784
X1.palmitoyl.2.oleoyl.GPC..16.0.18.1.	RBC_Accuri	-0.0133979	0.000179504	1	1912	1-palmitoyl-2-oleoyl-GPC (16:0/18:1)	Lipid	Phosphatidylcholine (PC)	52461	LC/MS Pos Late	1539	2358	760.585	26853-31-6;26853-31-6	6436017		HMDB07972
X1.palmitoyl.2.oleoyl.GPC..16.0.18.1.	Blood.Glucose	-0.0454448	0.00206523	1	1912	1-palmitoyl-2-oleoyl-GPC (16:0/18:1)	Lipid	Phosphatidylcholine (PC)	52461	LC/MS Pos Late	1539	2358	760.585	26853-31-6;26853-31-6	6436017		HMDB07972
X1.palmitoyl.2.oleoyl.GPC..16.0.18.1.	Weight.Percent.Loss	0.104495	0.0109193	1	1912	1-palmitoyl-2-oleoyl-GPC (16:0/18:1)	Lipid	Phosphatidylcholine (PC)	52461	LC/MS Pos Late	1539	2358	760.585	26853-31-6;26853-31-6	6436017		HMDB07972
X1.palmitoyl.2.oleoyl.GPC..16.0.18.1.	Temperature.Delta	-0.0435876	0.00189988	1	1912	1-palmitoyl-2-oleoyl-GPC (16:0/18:1)	Lipid	Phosphatidylcholine (PC)	52461	LC/MS Pos Late	1539	2358	760.585	26853-31-6;26853-31-6	6436017		HMDB07972
X1.palmitoyl.2.oleoyl.GPC..16.0.18.1.	Parasitemia	0.08772	0.0076948	1	1912	1-palmitoyl-2-oleoyl-GPC (16:0/18:1)	Lipid	Phosphatidylcholine (PC)	52461	LC/MS Pos Late	1539	2358	760.585	26853-31-6;26853-31-6	6436017		HMDB07972
X1.palmitoyl.2.oleoyl.GPC..16.0.18.1.	Parasite.Density	0.119236	0.0142172	1	1912	1-palmitoyl-2-oleoyl-GPC (16:0/18:1)	Lipid	Phosphatidylcholine (PC)	52461	LC/MS Pos Late	1539	2358	760.585	26853-31-6;26853-31-6	6436017		HMDB07972
X1.palmitoyl.2.oleoyl.GPC..16.0.18.1.	ALT	0.237993	0.0566405	0.534335	1912	1-palmitoyl-2-oleoyl-GPC (16:0/18:1)	Lipid	Phosphatidylcholine (PC)	52461	LC/MS Pos Late	1539	2358	760.585	26853-31-6;26853-31-6	6436017		HMDB07972
X1.palmitoyl.2.oleoyl.GPC..16.0.18.1.	creatinine	-0.0110114	0.000121252	1	1912	1-palmitoyl-2-oleoyl-GPC (16:0/18:1)	Lipid	Phosphatidylcholine (PC)	52461	LC/MS Pos Late	1539	2358	760.585	26853-31-6;26853-31-6	6436017		HMDB07972
X1.palmitoyl.2.oleoyl.GPC..16.0.18.1.	lactate	-0.235859	0.0556295	0.320327	1912	1-palmitoyl-2-oleoyl-GPC (16:0/18:1)	Lipid	Phosphatidylcholine (PC)	52461	LC/MS Pos Late	1539	2358	760.585	26853-31-6;26853-31-6	6436017		HMDB07972
X1.palmitoyl.2.oleoyl.GPC..16.0.18.1.	urea	0.0978399	0.00957264	1	1912	1-palmitoyl-2-oleoyl-GPC (16:0/18:1)	Lipid	Phosphatidylcholine (PC)	52461	LC/MS Pos Late	1539	2358	760.585	26853-31-6;26853-31-6	6436017		HMDB07972
X1.palmitoyl.2.oleoyl.GPE..16.0.18.1.	RBC_Accuri	0.046701	0.00218098	1	2030	1-palmitoyl-2-oleoyl-GPE (16:0/18:1)	Lipid	Phosphatidylethanolamine (PE)	19263	LC/MS Pos Late	1526	2509	718.538	26662-94-2	5283496		HMDB05320
X1.palmitoyl.2.oleoyl.GPE..16.0.18.1.	Blood.Glucose	0.00985647	9.715e-05	1	2030	1-palmitoyl-2-oleoyl-GPE (16:0/18:1)	Lipid	Phosphatidylethanolamine (PE)	19263	LC/MS Pos Late	1526	2509	718.538	26662-94-2	5283496		HMDB05320
X1.palmitoyl.2.oleoyl.GPE..16.0.18.1.	Weight.Percent.Loss	0.121935	0.0148681	1	2030	1-palmitoyl-2-oleoyl-GPE (16:0/18:1)	Lipid	Phosphatidylethanolamine (PE)	19263	LC/MS Pos Late	1526	2509	718.538	26662-94-2	5283496		HMDB05320
X1.palmitoyl.2.oleoyl.GPE..16.0.18.1.	Temperature.Delta	-0.0439897	0.00193509	1	2030	1-palmitoyl-2-oleoyl-GPE (16:0/18:1)	Lipid	Phosphatidylethanolamine (PE)	19263	LC/MS Pos Late	1526	2509	718.538	26662-94-2	5283496		HMDB05320
X1.palmitoyl.2.oleoyl.GPE..16.0.18.1.	Parasitemia	0.0722624	0.00522185	1	2030	1-palmitoyl-2-oleoyl-GPE (16:0/18:1)	Lipid	Phosphatidylethanolamine (PE)	19263	LC/MS Pos Late	1526	2509	718.538	26662-94-2	5283496		HMDB05320
X1.palmitoyl.2.oleoyl.GPE..16.0.18.1.	Parasite.Density	0.0750091	0.00562637	1	2030	1-palmitoyl-2-oleoyl-GPE (16:0/18:1)	Lipid	Phosphatidylethanolamine (PE)	19263	LC/MS Pos Late	1526	2509	718.538	26662-94-2	5283496		HMDB05320
X1.palmitoyl.2.oleoyl.GPE..16.0.18.1.	ALT	0.2105	0.0443102	1	2030	1-palmitoyl-2-oleoyl-GPE (16:0/18:1)	Lipid	Phosphatidylethanolamine (PE)	19263	LC/MS Pos Late	1526	2509	718.538	26662-94-2	5283496		HMDB05320
X1.palmitoyl.2.oleoyl.GPE..16.0.18.1.	creatinine	-0.0460498	0.00212058	1	2030	1-palmitoyl-2-oleoyl-GPE (16:0/18:1)	Lipid	Phosphatidylethanolamine (PE)	19263	LC/MS Pos Late	1526	2509	718.538	26662-94-2	5283496		HMDB05320
X1.palmitoyl.2.oleoyl.GPE..16.0.18.1.	lactate	-0.101763	0.0103557	1	2030	1-palmitoyl-2-oleoyl-GPE (16:0/18:1)	Lipid	Phosphatidylethanolamine (PE)	19263	LC/MS Pos Late	1526	2509	718.538	26662-94-2	5283496		HMDB05320
X1.palmitoyl.2.oleoyl.GPE..16.0.18.1.	urea	0.15489	0.0239909	1	2030	1-palmitoyl-2-oleoyl-GPE (16:0/18:1)	Lipid	Phosphatidylethanolamine (PE)	19263	LC/MS Pos Late	1526	2509	718.538	26662-94-2	5283496		HMDB05320
X1.palmitoyl.2.oleoyl.GPI..16.0.18.1..	RBC_Accuri	0.240495	0.0578377	0.223361	2170	1-palmitoyl-2-oleoyl-GPI (16:0/18:1)*	Lipid	Phosphatidylinositol (PI)	52669	LC/MS Pos Late	100009066	3140	854.575				HMDB09783
X1.palmitoyl.2.oleoyl.GPI..16.0.18.1..	Blood.Glucose	0.0857919	0.00736025	1	2170	1-palmitoyl-2-oleoyl-GPI (16:0/18:1)*	Lipid	Phosphatidylinositol (PI)	52669	LC/MS Pos Late	100009066	3140	854.575				HMDB09783
X1.palmitoyl.2.oleoyl.GPI..16.0.18.1..	Weight.Percent.Loss	0.299186	0.0895122	0.00121867	2170	1-palmitoyl-2-oleoyl-GPI (16:0/18:1)*	Lipid	Phosphatidylinositol (PI)	52669	LC/MS Pos Late	100009066	3140	854.575				HMDB09783
X1.palmitoyl.2.oleoyl.GPI..16.0.18.1..	Temperature.Delta	0.133962	0.0179457	1	2170	1-palmitoyl-2-oleoyl-GPI (16:0/18:1)*	Lipid	Phosphatidylinositol (PI)	52669	LC/MS Pos Late	100009066	3140	854.575				HMDB09783
X1.palmitoyl.2.oleoyl.GPI..16.0.18.1..	Parasitemia	-0.1406	0.0197685	1	2170	1-palmitoyl-2-oleoyl-GPI (16:0/18:1)*	Lipid	Phosphatidylinositol (PI)	52669	LC/MS Pos Late	100009066	3140	854.575				HMDB09783
X1.palmitoyl.2.oleoyl.GPI..16.0.18.1..	Parasite.Density	0.0090369	8.16655e-05	1	2170	1-palmitoyl-2-oleoyl-GPI (16:0/18:1)*	Lipid	Phosphatidylinositol (PI)	52669	LC/MS Pos Late	100009066	3140	854.575				HMDB09783
X1.palmitoyl.2.oleoyl.GPI..16.0.18.1..	ALT	-0.0653508	0.00427073	1	2170	1-palmitoyl-2-oleoyl-GPI (16:0/18:1)*	Lipid	Phosphatidylinositol (PI)	52669	LC/MS Pos Late	100009066	3140	854.575				HMDB09783
X1.palmitoyl.2.oleoyl.GPI..16.0.18.1..	creatinine	-0.228636	0.0522745	0.553852	2170	1-palmitoyl-2-oleoyl-GPI (16:0/18:1)*	Lipid	Phosphatidylinositol (PI)	52669	LC/MS Pos Late	100009066	3140	854.575				HMDB09783
X1.palmitoyl.2.oleoyl.GPI..16.0.18.1..	lactate	-0.183892	0.0338163	1	2170	1-palmitoyl-2-oleoyl-GPI (16:0/18:1)*	Lipid	Phosphatidylinositol (PI)	52669	LC/MS Pos Late	100009066	3140	854.575				HMDB09783
X1.palmitoyl.2.oleoyl.GPI..16.0.18.1..	urea	-0.146501	0.0214624	1	2170	1-palmitoyl-2-oleoyl-GPI (16:0/18:1)*	Lipid	Phosphatidylinositol (PI)	52669	LC/MS Pos Late	100009066	3140	854.575				HMDB09783
X1.palmitoyl.2.palmitoleoyl.GPC..16.0.16.1..	RBC_Accuri	-0.142607	0.0203367	1	1909	1-palmitoyl-2-palmitoleoyl-GPC (16:0/16:1)*	Lipid	Phosphatidylcholine (PC)	52470	LC/MS Pos Late	100008984	2160	732.554				HMDB07969
X1.palmitoyl.2.palmitoleoyl.GPC..16.0.16.1..	Blood.Glucose	-0.00639212	4.08592e-05	1	1909	1-palmitoyl-2-palmitoleoyl-GPC (16:0/16:1)*	Lipid	Phosphatidylcholine (PC)	52470	LC/MS Pos Late	100008984	2160	732.554				HMDB07969
X1.palmitoyl.2.palmitoleoyl.GPC..16.0.16.1..	Weight.Percent.Loss	-0.0437646	0.00191534	1	1909	1-palmitoyl-2-palmitoleoyl-GPC (16:0/16:1)*	Lipid	Phosphatidylcholine (PC)	52470	LC/MS Pos Late	100008984	2160	732.554				HMDB07969
X1.palmitoyl.2.palmitoleoyl.GPC..16.0.16.1..	Temperature.Delta	-0.117424	0.0137885	1	1909	1-palmitoyl-2-palmitoleoyl-GPC (16:0/16:1)*	Lipid	Phosphatidylcholine (PC)	52470	LC/MS Pos Late	100008984	2160	732.554				HMDB07969
X1.palmitoyl.2.palmitoleoyl.GPC..16.0.16.1..	Parasitemia	-0.000209397	4.38473e-08	1	1909	1-palmitoyl-2-palmitoleoyl-GPC (16:0/16:1)*	Lipid	Phosphatidylcholine (PC)	52470	LC/MS Pos Late	100008984	2160	732.554				HMDB07969
X1.palmitoyl.2.palmitoleoyl.GPC..16.0.16.1..	Parasite.Density	0.0205429	0.000422011	1	1909	1-palmitoyl-2-palmitoleoyl-GPC (16:0/16:1)*	Lipid	Phosphatidylcholine (PC)	52470	LC/MS Pos Late	100008984	2160	732.554				HMDB07969
X1.palmitoyl.2.palmitoleoyl.GPC..16.0.16.1..	ALT	0.337857	0.114147	7.69341e-05	1909	1-palmitoyl-2-palmitoleoyl-GPC (16:0/16:1)*	Lipid	Phosphatidylcholine (PC)	52470	LC/MS Pos Late	100008984	2160	732.554				HMDB07969
X1.palmitoyl.2.palmitoleoyl.GPC..16.0.16.1..	creatinine	-0.0639307	0.00408713	1	1909	1-palmitoyl-2-palmitoleoyl-GPC (16:0/16:1)*	Lipid	Phosphatidylcholine (PC)	52470	LC/MS Pos Late	100008984	2160	732.554				HMDB07969
X1.palmitoyl.2.palmitoleoyl.GPC..16.0.16.1..	lactate	-0.345194	0.119159	8.34057e-06	1909	1-palmitoyl-2-palmitoleoyl-GPC (16:0/16:1)*	Lipid	Phosphatidylcholine (PC)	52470	LC/MS Pos Late	100008984	2160	732.554				HMDB07969
X1.palmitoyl.2.palmitoleoyl.GPC..16.0.16.1..	urea	0.0570287	0.00325228	1	1909	1-palmitoyl-2-palmitoleoyl-GPC (16:0/16:1)*	Lipid	Phosphatidylcholine (PC)	52470	LC/MS Pos Late	100008984	2160	732.554				HMDB07969
X1.palmitoyl.2.stearoyl.GPC..16.0.18.0.	RBC_Accuri	0.372148	0.138494	3.00577e-07	1910	1-palmitoyl-2-stearoyl-GPC (16:0/18:0)	Lipid	Phosphatidylcholine (PC)	52616	LC/MS Pos Late	100008921	2653	762.601	59403-51-9			HMDB07970
X1.palmitoyl.2.stearoyl.GPC..16.0.18.0.	Blood.Glucose	0.276783	0.0766088	0.0102962	1910	1-palmitoyl-2-stearoyl-GPC (16:0/18:0)	Lipid	Phosphatidylcholine (PC)	52616	LC/MS Pos Late	100008921	2653	762.601	59403-51-9			HMDB07970
X1.palmitoyl.2.stearoyl.GPC..16.0.18.0.	Weight.Percent.Loss	0.391206	0.153042	2.36365e-08	1910	1-palmitoyl-2-stearoyl-GPC (16:0/18:0)	Lipid	Phosphatidylcholine (PC)	52616	LC/MS Pos Late	100008921	2653	762.601	59403-51-9			HMDB07970
X1.palmitoyl.2.stearoyl.GPC..16.0.18.0.	Temperature.Delta	0.357622	0.127893	1.873e-06	1910	1-palmitoyl-2-stearoyl-GPC (16:0/18:0)	Lipid	Phosphatidylcholine (PC)	52616	LC/MS Pos Late	100008921	2653	762.601	59403-51-9			HMDB07970
X1.palmitoyl.2.stearoyl.GPC..16.0.18.0.	Parasitemia	-0.124506	0.0155018	1	1910	1-palmitoyl-2-stearoyl-GPC (16:0/18:0)	Lipid	Phosphatidylcholine (PC)	52616	LC/MS Pos Late	100008921	2653	762.601	59403-51-9			HMDB07970
X1.palmitoyl.2.stearoyl.GPC..16.0.18.0.	Parasite.Density	0.130504	0.0170314	1	1910	1-palmitoyl-2-stearoyl-GPC (16:0/18:0)	Lipid	Phosphatidylcholine (PC)	52616	LC/MS Pos Late	100008921	2653	762.601	59403-51-9			HMDB07970
X1.palmitoyl.2.stearoyl.GPC..16.0.18.0.	ALT	-0.388236	0.150727	2.22439e-07	1910	1-palmitoyl-2-stearoyl-GPC (16:0/18:0)	Lipid	Phosphatidylcholine (PC)	52616	LC/MS Pos Late	100008921	2653	762.601	59403-51-9			HMDB07970
X1.palmitoyl.2.stearoyl.GPC..16.0.18.0.	creatinine	-0.232446	0.054031	0.415822	1910	1-palmitoyl-2-stearoyl-GPC (16:0/18:0)	Lipid	Phosphatidylcholine (PC)	52616	LC/MS Pos Late	100008921	2653	762.601	59403-51-9			HMDB07970
X1.palmitoyl.2.stearoyl.GPC..16.0.18.0.	lactate	-0.243813	0.0594449	0.171783	1910	1-palmitoyl-2-stearoyl-GPC (16:0/18:0)	Lipid	Phosphatidylcholine (PC)	52616	LC/MS Pos Late	100008921	2653	762.601	59403-51-9			HMDB07970
X1.palmitoyl.2.stearoyl.GPC..16.0.18.0.	urea	-0.232767	0.0541803	0.405818	1910	1-palmitoyl-2-stearoyl-GPC (16:0/18:0)	Lipid	Phosphatidylcholine (PC)	52616	LC/MS Pos Late	100008921	2653	762.601	59403-51-9			HMDB07970
X1.palmitoylglycerol..16.0.	RBC_Accuri	-0.219986	0.0483939	1	2460	1-palmitoylglycerol (16:0)	Lipid	Monoacylglycerol	21127	LC/MS Neg	100000827	6550	255.233	542-44-9	14900		HMDB31074
X1.palmitoylglycerol..16.0.	Blood.Glucose	-0.168244	0.0283059	1	2460	1-palmitoylglycerol (16:0)	Lipid	Monoacylglycerol	21127	LC/MS Neg	100000827	6550	255.233	542-44-9	14900		HMDB31074
X1.palmitoylglycerol..16.0.	Weight.Percent.Loss	-0.217923	0.0474904	1	2460	1-palmitoylglycerol (16:0)	Lipid	Monoacylglycerol	21127	LC/MS Neg	100000827	6550	255.233	542-44-9	14900		HMDB31074
X1.palmitoylglycerol..16.0.	Temperature.Delta	-0.146444	0.0214458	1	2460	1-palmitoylglycerol (16:0)	Lipid	Monoacylglycerol	21127	LC/MS Neg	100000827	6550	255.233	542-44-9	14900		HMDB31074
X1.palmitoylglycerol..16.0.	Parasitemia	0.0996928	0.00993865	1	2460	1-palmitoylglycerol (16:0)	Lipid	Monoacylglycerol	21127	LC/MS Neg	100000827	6550	255.233	542-44-9	14900		HMDB31074
X1.palmitoylglycerol..16.0.	Parasite.Density	-0.00133788	1.78994e-06	1	2460	1-palmitoylglycerol (16:0)	Lipid	Monoacylglycerol	21127	LC/MS Neg	100000827	6550	255.233	542-44-9	14900		HMDB31074
X1.palmitoylglycerol..16.0.	ALT	0.242237	0.0586786	0.392313	2460	1-palmitoylglycerol (16:0)	Lipid	Monoacylglycerol	21127	LC/MS Neg	100000827	6550	255.233	542-44-9	14900		HMDB31074
X1.palmitoylglycerol..16.0.	creatinine	0.155003	0.0240261	1	2460	1-palmitoylglycerol (16:0)	Lipid	Monoacylglycerol	21127	LC/MS Neg	100000827	6550	255.233	542-44-9	14900		HMDB31074
X1.palmitoylglycerol..16.0.	lactate	0.00273348	7.47192e-06	1	2460	1-palmitoylglycerol (16:0)	Lipid	Monoacylglycerol	21127	LC/MS Neg	100000827	6550	255.233	542-44-9	14900		HMDB31074
X1.palmitoylglycerol..16.0.	urea	0.167228	0.0279652	1	2460	1-palmitoylglycerol (16:0)	Lipid	Monoacylglycerol	21127	LC/MS Neg	100000827	6550	255.233	542-44-9	14900		HMDB31074
X1.palmitoyl.GPC..16.0.	RBC_Accuri	0.143832	0.0206875	1	2227	1-palmitoyl-GPC (16:0)	Lipid	Lysophospholipid	33955	LC/MS Pos Late	100001263	1525	496.34	17364-16-8	86554		HMDB10382
X1.palmitoyl.GPC..16.0.	Blood.Glucose	0.203667	0.0414803	1	2227	1-palmitoyl-GPC (16:0)	Lipid	Lysophospholipid	33955	LC/MS Pos Late	100001263	1525	496.34	17364-16-8	86554		HMDB10382
X1.palmitoyl.GPC..16.0.	Weight.Percent.Loss	0.253041	0.0640298	0.0811667	2227	1-palmitoyl-GPC (16:0)	Lipid	Lysophospholipid	33955	LC/MS Pos Late	100001263	1525	496.34	17364-16-8	86554		HMDB10382
X1.palmitoyl.GPC..16.0.	Temperature.Delta	0.238884	0.0570657	0.253371	2227	1-palmitoyl-GPC (16:0)	Lipid	Lysophospholipid	33955	LC/MS Pos Late	100001263	1525	496.34	17364-16-8	86554		HMDB10382
X1.palmitoyl.GPC..16.0.	Parasitemia	-0.183065	0.0335129	1	2227	1-palmitoyl-GPC (16:0)	Lipid	Lysophospholipid	33955	LC/MS Pos Late	100001263	1525	496.34	17364-16-8	86554		HMDB10382
X1.palmitoyl.GPC..16.0.	Parasite.Density	0.0174498	0.000304495	1	2227	1-palmitoyl-GPC (16:0)	Lipid	Lysophospholipid	33955	LC/MS Pos Late	100001263	1525	496.34	17364-16-8	86554		HMDB10382
X1.palmitoyl.GPC..16.0.	ALT	-0.215122	0.0462775	1	2227	1-palmitoyl-GPC (16:0)	Lipid	Lysophospholipid	33955	LC/MS Pos Late	100001263	1525	496.34	17364-16-8	86554		HMDB10382
X1.palmitoyl.GPC..16.0.	creatinine	-0.151785	0.0230386	1	2227	1-palmitoyl-GPC (16:0)	Lipid	Lysophospholipid	33955	LC/MS Pos Late	100001263	1525	496.34	17364-16-8	86554		HMDB10382
X1.palmitoyl.GPC..16.0.	lactate	-0.277183	0.0768306	0.00992698	2227	1-palmitoyl-GPC (16:0)	Lipid	Lysophospholipid	33955	LC/MS Pos Late	100001263	1525	496.34	17364-16-8	86554		HMDB10382
X1.palmitoyl.GPC..16.0.	urea	-0.266624	0.0710883	0.0255221	2227	1-palmitoyl-GPC (16:0)	Lipid	Lysophospholipid	33955	LC/MS Pos Late	100001263	1525	496.34	17364-16-8	86554		HMDB10382
X1.palmitoyl.GPE..16.0.	RBC_Accuri	-0.263193	0.0692704	0.034394	2280	1-palmitoyl-GPE (16:0)	Lipid	Lysophospholipid	35631	LC/MS Pos Late	100001567	1544	454.293	53862-35-4	9547069		HMDB11503
X1.palmitoyl.GPE..16.0.	Blood.Glucose	0.0304286	0.0009259	1	2280	1-palmitoyl-GPE (16:0)	Lipid	Lysophospholipid	35631	LC/MS Pos Late	100001567	1544	454.293	53862-35-4	9547069		HMDB11503
X1.palmitoyl.GPE..16.0.	Weight.Percent.Loss	-0.0601012	0.00361215	1	2280	1-palmitoyl-GPE (16:0)	Lipid	Lysophospholipid	35631	LC/MS Pos Late	100001567	1544	454.293	53862-35-4	9547069		HMDB11503
X1.palmitoyl.GPE..16.0.	Temperature.Delta	-0.0391509	0.00153279	1	2280	1-palmitoyl-GPE (16:0)	Lipid	Lysophospholipid	35631	LC/MS Pos Late	100001567	1544	454.293	53862-35-4	9547069		HMDB11503
X1.palmitoyl.GPE..16.0.	Parasitemia	0.0967938	0.00936904	1	2280	1-palmitoyl-GPE (16:0)	Lipid	Lysophospholipid	35631	LC/MS Pos Late	100001567	1544	454.293	53862-35-4	9547069		HMDB11503
X1.palmitoyl.GPE..16.0.	Parasite.Density	0.107367	0.0115277	1	2280	1-palmitoyl-GPE (16:0)	Lipid	Lysophospholipid	35631	LC/MS Pos Late	100001567	1544	454.293	53862-35-4	9547069		HMDB11503
X1.palmitoyl.GPE..16.0.	ALT	0.135195	0.0182777	1	2280	1-palmitoyl-GPE (16:0)	Lipid	Lysophospholipid	35631	LC/MS Pos Late	100001567	1544	454.293	53862-35-4	9547069		HMDB11503
X1.palmitoyl.GPE..16.0.	creatinine	0.0091023	8.28519e-05	1	2280	1-palmitoyl-GPE (16:0)	Lipid	Lysophospholipid	35631	LC/MS Pos Late	100001567	1544	454.293	53862-35-4	9547069		HMDB11503
X1.palmitoyl.GPE..16.0.	lactate	-0.418543	0.175178	4.57474e-10	2280	1-palmitoyl-GPE (16:0)	Lipid	Lysophospholipid	35631	LC/MS Pos Late	100001567	1544	454.293	53862-35-4	9547069		HMDB11503
X1.palmitoyl.GPE..16.0.	urea	0.0389589	0.0015178	1	2280	1-palmitoyl-GPE (16:0)	Lipid	Lysophospholipid	35631	LC/MS Pos Late	100001567	1544	454.293	53862-35-4	9547069		HMDB11503
X1.palmitoyl.GPG..16.0..	RBC_Accuri	0.184848	0.0341687	1	2322	1-palmitoyl-GPG (16:0)*	Lipid	Lysophospholipid	45970	LC/MS Neg	100005717	5570	483.273		3300276
X1.palmitoyl.GPG..16.0..	Blood.Glucose	0.0517699	0.00268012	1	2322	1-palmitoyl-GPG (16:0)*	Lipid	Lysophospholipid	45970	LC/MS Neg	100005717	5570	483.273		3300276
X1.palmitoyl.GPG..16.0..	Weight.Percent.Loss	0.0984355	0.00968955	1	2322	1-palmitoyl-GPG (16:0)*	Lipid	Lysophospholipid	45970	LC/MS Neg	100005717	5570	483.273		3300276
X1.palmitoyl.GPG..16.0..	Temperature.Delta	-0.00155922	2.43118e-06	1	2322	1-palmitoyl-GPG (16:0)*	Lipid	Lysophospholipid	45970	LC/MS Neg	100005717	5570	483.273		3300276
X1.palmitoyl.GPG..16.0..	Parasitemia	-0.237192	0.0562601	0.953385	2322	1-palmitoyl-GPG (16:0)*	Lipid	Lysophospholipid	45970	LC/MS Neg	100005717	5570	483.273		3300276
X1.palmitoyl.GPG..16.0..	Parasite.Density	-0.186767	0.034882	1	2322	1-palmitoyl-GPG (16:0)*	Lipid	Lysophospholipid	45970	LC/MS Neg	100005717	5570	483.273		3300276
X1.palmitoyl.GPG..16.0..	ALT	0.14272	0.0203689	1	2322	1-palmitoyl-GPG (16:0)*	Lipid	Lysophospholipid	45970	LC/MS Neg	100005717	5570	483.273		3300276
X1.palmitoyl.GPG..16.0..	creatinine	0.0588623	0.00346477	1	2322	1-palmitoyl-GPG (16:0)*	Lipid	Lysophospholipid	45970	LC/MS Neg	100005717	5570	483.273		3300276
X1.palmitoyl.GPG..16.0..	lactate	0.237187	0.0562575	0.289116	2322	1-palmitoyl-GPG (16:0)*	Lipid	Lysophospholipid	45970	LC/MS Neg	100005717	5570	483.273		3300276
X1.palmitoyl.GPG..16.0..	urea	0.00501219	2.51221e-05	1	2322	1-palmitoyl-GPG (16:0)*	Lipid	Lysophospholipid	45970	LC/MS Neg	100005717	5570	483.273		3300276
X1.palmitoyl.GPI..16.0.	RBC_Accuri	-0.294501	0.0867306	0.00193361	2329	1-palmitoyl-GPI (16:0)	Lipid	Lysophospholipid	35305	LC/MS Neg	100001655	5564	571.289				HMDB61695
X1.palmitoyl.GPI..16.0.	Blood.Glucose	-0.158132	0.0250058	1	2329	1-palmitoyl-GPI (16:0)	Lipid	Lysophospholipid	35305	LC/MS Neg	100001655	5564	571.289				HMDB61695
X1.palmitoyl.GPI..16.0.	Weight.Percent.Loss	-0.120098	0.0144236	1	2329	1-palmitoyl-GPI (16:0)	Lipid	Lysophospholipid	35305	LC/MS Neg	100001655	5564	571.289				HMDB61695
X1.palmitoyl.GPI..16.0.	Temperature.Delta	-0.44012	0.193706	1.5626e-11	2329	1-palmitoyl-GPI (16:0)	Lipid	Lysophospholipid	35305	LC/MS Neg	100001655	5564	571.289				HMDB61695
X1.palmitoyl.GPI..16.0.	Parasitemia	0.0956272	0.00914457	1	2329	1-palmitoyl-GPI (16:0)	Lipid	Lysophospholipid	35305	LC/MS Neg	100001655	5564	571.289				HMDB61695
X1.palmitoyl.GPI..16.0.	Parasite.Density	-0.0279972	0.000783842	1	2329	1-palmitoyl-GPI (16:0)	Lipid	Lysophospholipid	35305	LC/MS Neg	100001655	5564	571.289				HMDB61695
X1.palmitoyl.GPI..16.0.	ALT	0.353052	0.124646	1.46722e-05	2329	1-palmitoyl-GPI (16:0)	Lipid	Lysophospholipid	35305	LC/MS Neg	100001655	5564	571.289				HMDB61695
X1.palmitoyl.GPI..16.0.	creatinine	0.244341	0.0597025	0.164702	2329	1-palmitoyl-GPI (16:0)	Lipid	Lysophospholipid	35305	LC/MS Neg	100001655	5564	571.289				HMDB61695
X1.palmitoyl.GPI..16.0.	lactate	-0.0473991	0.00224668	1	2329	1-palmitoyl-GPI (16:0)	Lipid	Lysophospholipid	35305	LC/MS Neg	100001655	5564	571.289				HMDB61695
X1.palmitoyl.GPI..16.0.	urea	0.316553	0.100206	0.00020475	2329	1-palmitoyl-GPI (16:0)	Lipid	Lysophospholipid	35305	LC/MS Neg	100001655	5564	571.289				HMDB61695
X1.ribosyl.imidazoleacetate.	RBC_Accuri	0.100674	0.0101352	1	86	1-ribosyl-imidazoleacetate*	Amino Acid	Histidine Metabolism	61868	LC/MS Pos Early	100001668	2006	259.092	29605-99-0	5117448	C05131	HMDB02331
X1.ribosyl.imidazoleacetate.	Blood.Glucose	0.0575779	0.00331521	1	86	1-ribosyl-imidazoleacetate*	Amino Acid	Histidine Metabolism	61868	LC/MS Pos Early	100001668	2006	259.092	29605-99-0	5117448	C05131	HMDB02331
X1.ribosyl.imidazoleacetate.	Weight.Percent.Loss	0.140961	0.01987	1	86	1-ribosyl-imidazoleacetate*	Amino Acid	Histidine Metabolism	61868	LC/MS Pos Early	100001668	2006	259.092	29605-99-0	5117448	C05131	HMDB02331
X1.ribosyl.imidazoleacetate.	Temperature.Delta	-0.124655	0.0155389	1	86	1-ribosyl-imidazoleacetate*	Amino Acid	Histidine Metabolism	61868	LC/MS Pos Early	100001668	2006	259.092	29605-99-0	5117448	C05131	HMDB02331
X1.ribosyl.imidazoleacetate.	Parasitemia	0.0561087	0.00314819	1	86	1-ribosyl-imidazoleacetate*	Amino Acid	Histidine Metabolism	61868	LC/MS Pos Early	100001668	2006	259.092	29605-99-0	5117448	C05131	HMDB02331
X1.ribosyl.imidazoleacetate.	Parasite.Density	0.0518121	0.0026845	1	86	1-ribosyl-imidazoleacetate*	Amino Acid	Histidine Metabolism	61868	LC/MS Pos Early	100001668	2006	259.092	29605-99-0	5117448	C05131	HMDB02331
X1.ribosyl.imidazoleacetate.	ALT	-0.0551083	0.00303693	1	86	1-ribosyl-imidazoleacetate*	Amino Acid	Histidine Metabolism	61868	LC/MS Pos Early	100001668	2006	259.092	29605-99-0	5117448	C05131	HMDB02331
X1.ribosyl.imidazoleacetate.	creatinine	0.256425	0.0657538	0.0612066	86	1-ribosyl-imidazoleacetate*	Amino Acid	Histidine Metabolism	61868	LC/MS Pos Early	100001668	2006	259.092	29605-99-0	5117448	C05131	HMDB02331
X1.ribosyl.imidazoleacetate.	lactate	-0.103697	0.0107531	1	86	1-ribosyl-imidazoleacetate*	Amino Acid	Histidine Metabolism	61868	LC/MS Pos Early	100001668	2006	259.092	29605-99-0	5117448	C05131	HMDB02331
X1.ribosyl.imidazoleacetate.	urea	0.330925	0.109511	4.2817e-05	86	1-ribosyl-imidazoleacetate*	Amino Acid	Histidine Metabolism	61868	LC/MS Pos Early	100001668	2006	259.092	29605-99-0	5117448	C05131	HMDB02331
X1.stearoyl.2.arachidonoyl.GPC..18.0.20.4.	RBC_Accuri	-0.191696	0.0367475	1	1959	1-stearoyl-2-arachidonoyl-GPC (18:0/20:4)	Lipid	Phosphatidylcholine (PC)	42450	LC/MS Pos Late	100001869	2300	810.601	35418-59-8	16219824		HMDB08048
X1.stearoyl.2.arachidonoyl.GPC..18.0.20.4.	Blood.Glucose	-0.133849	0.0179157	1	1959	1-stearoyl-2-arachidonoyl-GPC (18:0/20:4)	Lipid	Phosphatidylcholine (PC)	42450	LC/MS Pos Late	100001869	2300	810.601	35418-59-8	16219824		HMDB08048
X1.stearoyl.2.arachidonoyl.GPC..18.0.20.4.	Weight.Percent.Loss	-0.101855	0.0103744	1	1959	1-stearoyl-2-arachidonoyl-GPC (18:0/20:4)	Lipid	Phosphatidylcholine (PC)	42450	LC/MS Pos Late	100001869	2300	810.601	35418-59-8	16219824		HMDB08048
X1.stearoyl.2.arachidonoyl.GPC..18.0.20.4.	Temperature.Delta	-0.127418	0.0162354	1	1959	1-stearoyl-2-arachidonoyl-GPC (18:0/20:4)	Lipid	Phosphatidylcholine (PC)	42450	LC/MS Pos Late	100001869	2300	810.601	35418-59-8	16219824		HMDB08048
X1.stearoyl.2.arachidonoyl.GPC..18.0.20.4.	Parasitemia	0.371521	0.138028	6.31895e-06	1959	1-stearoyl-2-arachidonoyl-GPC (18:0/20:4)	Lipid	Phosphatidylcholine (PC)	42450	LC/MS Pos Late	100001869	2300	810.601	35418-59-8	16219824		HMDB08048
X1.stearoyl.2.arachidonoyl.GPC..18.0.20.4.	Parasite.Density	0.329585	0.108626	0.000500805	1959	1-stearoyl-2-arachidonoyl-GPC (18:0/20:4)	Lipid	Phosphatidylcholine (PC)	42450	LC/MS Pos Late	100001869	2300	810.601	35418-59-8	16219824		HMDB08048
X1.stearoyl.2.arachidonoyl.GPC..18.0.20.4.	ALT	0.117053	0.0137014	1	1959	1-stearoyl-2-arachidonoyl-GPC (18:0/20:4)	Lipid	Phosphatidylcholine (PC)	42450	LC/MS Pos Late	100001869	2300	810.601	35418-59-8	16219824		HMDB08048
X1.stearoyl.2.arachidonoyl.GPC..18.0.20.4.	creatinine	0.252848	0.0639321	0.0824741	1959	1-stearoyl-2-arachidonoyl-GPC (18:0/20:4)	Lipid	Phosphatidylcholine (PC)	42450	LC/MS Pos Late	100001869	2300	810.601	35418-59-8	16219824		HMDB08048
X1.stearoyl.2.arachidonoyl.GPC..18.0.20.4.	lactate	-0.348075	0.121156	5.93375e-06	1959	1-stearoyl-2-arachidonoyl-GPC (18:0/20:4)	Lipid	Phosphatidylcholine (PC)	42450	LC/MS Pos Late	100001869	2300	810.601	35418-59-8	16219824		HMDB08048
X1.stearoyl.2.arachidonoyl.GPC..18.0.20.4.	urea	0.289407	0.0837564	0.00316441	1959	1-stearoyl-2-arachidonoyl-GPC (18:0/20:4)	Lipid	Phosphatidylcholine (PC)	42450	LC/MS Pos Late	100001869	2300	810.601	35418-59-8	16219824		HMDB08048
X1.stearoyl.2.arachidonoyl.GPE..18.0.20.4.	RBC_Accuri	-0.499111	0.249112	4.08612e-16	2051	1-stearoyl-2-arachidonoyl-GPE (18:0/20:4)	Lipid	Phosphatidylethanolamine (PE)	52447	LC/MS Pos Late	100008977	2424	768.554		5289133		HMDB09003
X1.stearoyl.2.arachidonoyl.GPE..18.0.20.4.	Blood.Glucose	-0.284795	0.0811084	0.00490221	2051	1-stearoyl-2-arachidonoyl-GPE (18:0/20:4)	Lipid	Phosphatidylethanolamine (PE)	52447	LC/MS Pos Late	100008977	2424	768.554		5289133		HMDB09003
X1.stearoyl.2.arachidonoyl.GPE..18.0.20.4.	Weight.Percent.Loss	-0.323988	0.104968	9.20647e-05	2051	1-stearoyl-2-arachidonoyl-GPE (18:0/20:4)	Lipid	Phosphatidylethanolamine (PE)	52447	LC/MS Pos Late	100008977	2424	768.554		5289133		HMDB09003
X1.stearoyl.2.arachidonoyl.GPE..18.0.20.4.	Temperature.Delta	-0.447723	0.200456	4.48517e-12	2051	1-stearoyl-2-arachidonoyl-GPE (18:0/20:4)	Lipid	Phosphatidylethanolamine (PE)	52447	LC/MS Pos Late	100008977	2424	768.554		5289133		HMDB09003
X1.stearoyl.2.arachidonoyl.GPE..18.0.20.4.	Parasitemia	0.431836	0.186483	3.52501e-09	2051	1-stearoyl-2-arachidonoyl-GPE (18:0/20:4)	Lipid	Phosphatidylethanolamine (PE)	52447	LC/MS Pos Late	100008977	2424	768.554		5289133		HMDB09003
X1.stearoyl.2.arachidonoyl.GPE..18.0.20.4.	Parasite.Density	0.166556	0.0277408	1	2051	1-stearoyl-2-arachidonoyl-GPE (18:0/20:4)	Lipid	Phosphatidylethanolamine (PE)	52447	LC/MS Pos Late	100008977	2424	768.554		5289133		HMDB09003
X1.stearoyl.2.arachidonoyl.GPE..18.0.20.4.	ALT	0.534027	0.285185	1.17687e-17	2051	1-stearoyl-2-arachidonoyl-GPE (18:0/20:4)	Lipid	Phosphatidylethanolamine (PE)	52447	LC/MS Pos Late	100008977	2424	768.554		5289133		HMDB09003
X1.stearoyl.2.arachidonoyl.GPE..18.0.20.4.	creatinine	0.339255	0.115094	1.66453e-05	2051	1-stearoyl-2-arachidonoyl-GPE (18:0/20:4)	Lipid	Phosphatidylethanolamine (PE)	52447	LC/MS Pos Late	100008977	2424	768.554		5289133		HMDB09003
X1.stearoyl.2.arachidonoyl.GPE..18.0.20.4.	lactate	-0.194471	0.0378191	1	2051	1-stearoyl-2-arachidonoyl-GPE (18:0/20:4)	Lipid	Phosphatidylethanolamine (PE)	52447	LC/MS Pos Late	100008977	2424	768.554		5289133		HMDB09003
X1.stearoyl.2.arachidonoyl.GPE..18.0.20.4.	urea	0.545821	0.297921	1.9822e-20	2051	1-stearoyl-2-arachidonoyl-GPE (18:0/20:4)	Lipid	Phosphatidylethanolamine (PE)	52447	LC/MS Pos Late	100008977	2424	768.554		5289133		HMDB09003
X1.stearoyl.2.arachidonoyl.GPI..18.0.20.4.	RBC_Accuri	-0.386583	0.149446	4.44707e-08	2189	1-stearoyl-2-arachidonoyl-GPI (18:0/20:4)	Lipid	Phosphatidylinositol (PI)	52449	LC/MS Pos Late	100000616	3000	904.591	383907-33-3			HMDB09815
X1.stearoyl.2.arachidonoyl.GPI..18.0.20.4.	Blood.Glucose	-0.401192	0.160955	5.83246e-09	2189	1-stearoyl-2-arachidonoyl-GPI (18:0/20:4)	Lipid	Phosphatidylinositol (PI)	52449	LC/MS Pos Late	100000616	3000	904.591	383907-33-3			HMDB09815
X1.stearoyl.2.arachidonoyl.GPI..18.0.20.4.	Weight.Percent.Loss	-0.273487	0.0747952	0.013878	2189	1-stearoyl-2-arachidonoyl-GPI (18:0/20:4)	Lipid	Phosphatidylinositol (PI)	52449	LC/MS Pos Late	100000616	3000	904.591	383907-33-3			HMDB09815
X1.stearoyl.2.arachidonoyl.GPI..18.0.20.4.	Temperature.Delta	-0.438733	0.192486	1.95583e-11	2189	1-stearoyl-2-arachidonoyl-GPI (18:0/20:4)	Lipid	Phosphatidylinositol (PI)	52449	LC/MS Pos Late	100000616	3000	904.591	383907-33-3			HMDB09815
X1.stearoyl.2.arachidonoyl.GPI..18.0.20.4.	Parasitemia	0.307689	0.0946727	0.00383935	2189	1-stearoyl-2-arachidonoyl-GPI (18:0/20:4)	Lipid	Phosphatidylinositol (PI)	52449	LC/MS Pos Late	100000616	3000	904.591	383907-33-3			HMDB09815
X1.stearoyl.2.arachidonoyl.GPI..18.0.20.4.	Parasite.Density	0.0298423	0.00089056	1	2189	1-stearoyl-2-arachidonoyl-GPI (18:0/20:4)	Lipid	Phosphatidylinositol (PI)	52449	LC/MS Pos Late	100000616	3000	904.591	383907-33-3			HMDB09815
X1.stearoyl.2.arachidonoyl.GPI..18.0.20.4.	ALT	0.380639	0.144886	5.7381e-07	2189	1-stearoyl-2-arachidonoyl-GPI (18:0/20:4)	Lipid	Phosphatidylinositol (PI)	52449	LC/MS Pos Late	100000616	3000	904.591	383907-33-3			HMDB09815
X1.stearoyl.2.arachidonoyl.GPI..18.0.20.4.	creatinine	0.402387	0.161915	4.91752e-09	2189	1-stearoyl-2-arachidonoyl-GPI (18:0/20:4)	Lipid	Phosphatidylinositol (PI)	52449	LC/MS Pos Late	100000616	3000	904.591	383907-33-3			HMDB09815
X1.stearoyl.2.arachidonoyl.GPI..18.0.20.4.	lactate	-0.12212	0.0149132	1	2189	1-stearoyl-2-arachidonoyl-GPI (18:0/20:4)	Lipid	Phosphatidylinositol (PI)	52449	LC/MS Pos Late	100000616	3000	904.591	383907-33-3			HMDB09815
X1.stearoyl.2.arachidonoyl.GPI..18.0.20.4.	urea	0.509488	0.259578	5.12258e-17	2189	1-stearoyl-2-arachidonoyl-GPI (18:0/20:4)	Lipid	Phosphatidylinositol (PI)	52449	LC/MS Pos Late	100000616	3000	904.591	383907-33-3			HMDB09815
X1.stearoyl.2.docosahexaenoyl.GPC..18.0.22.6.	RBC_Accuri	-0.606579	0.367938	3.69795e-27	1965	1-stearoyl-2-docosahexaenoyl-GPC (18:0/22:6)	Lipid	Phosphatidylcholine (PC)	52611	LC/MS Pos Late	100008916	2197	834.601	59403-52-0			HMDB08057
X1.stearoyl.2.docosahexaenoyl.GPC..18.0.22.6.	Blood.Glucose	-0.344383	0.1186	9.17344e-06	1965	1-stearoyl-2-docosahexaenoyl-GPC (18:0/22:6)	Lipid	Phosphatidylcholine (PC)	52611	LC/MS Pos Late	100008916	2197	834.601	59403-52-0			HMDB08057
X1.stearoyl.2.docosahexaenoyl.GPC..18.0.22.6.	Weight.Percent.Loss	-0.394675	0.155768	1.46141e-08	1965	1-stearoyl-2-docosahexaenoyl-GPC (18:0/22:6)	Lipid	Phosphatidylcholine (PC)	52611	LC/MS Pos Late	100008916	2197	834.601	59403-52-0			HMDB08057
X1.stearoyl.2.docosahexaenoyl.GPC..18.0.22.6.	Temperature.Delta	-0.435534	0.18969	3.26842e-11	1965	1-stearoyl-2-docosahexaenoyl-GPC (18:0/22:6)	Lipid	Phosphatidylcholine (PC)	52611	LC/MS Pos Late	100008916	2197	834.601	59403-52-0			HMDB08057
X1.stearoyl.2.docosahexaenoyl.GPC..18.0.22.6.	Parasitemia	0.44965	0.202185	2.85256e-10	1965	1-stearoyl-2-docosahexaenoyl-GPC (18:0/22:6)	Lipid	Phosphatidylcholine (PC)	52611	LC/MS Pos Late	100008916	2197	834.601	59403-52-0			HMDB08057
X1.stearoyl.2.docosahexaenoyl.GPC..18.0.22.6.	Parasite.Density	0.190468	0.0362781	1	1965	1-stearoyl-2-docosahexaenoyl-GPC (18:0/22:6)	Lipid	Phosphatidylcholine (PC)	52611	LC/MS Pos Late	100008916	2197	834.601	59403-52-0			HMDB08057
X1.stearoyl.2.docosahexaenoyl.GPC..18.0.22.6.	ALT	0.480263	0.230653	2.76645e-13	1965	1-stearoyl-2-docosahexaenoyl-GPC (18:0/22:6)	Lipid	Phosphatidylcholine (PC)	52611	LC/MS Pos Late	100008916	2197	834.601	59403-52-0			HMDB08057
X1.stearoyl.2.docosahexaenoyl.GPC..18.0.22.6.	creatinine	0.399814	0.159852	7.09434e-09	1965	1-stearoyl-2-docosahexaenoyl-GPC (18:0/22:6)	Lipid	Phosphatidylcholine (PC)	52611	LC/MS Pos Late	100008916	2197	834.601	59403-52-0			HMDB08057
X1.stearoyl.2.docosahexaenoyl.GPC..18.0.22.6.	lactate	-0.184654	0.0340972	1	1965	1-stearoyl-2-docosahexaenoyl-GPC (18:0/22:6)	Lipid	Phosphatidylcholine (PC)	52611	LC/MS Pos Late	100008916	2197	834.601	59403-52-0			HMDB08057
X1.stearoyl.2.docosahexaenoyl.GPC..18.0.22.6.	urea	0.485169	0.235389	5.96416e-15	1965	1-stearoyl-2-docosahexaenoyl-GPC (18:0/22:6)	Lipid	Phosphatidylcholine (PC)	52611	LC/MS Pos Late	100008916	2197	834.601	59403-52-0			HMDB08057
X1.stearoyl.2.docosahexaenoyl.GPE..18.0.22.6..	RBC_Accuri	-0.618891	0.383026	1.05229e-28	2055	1-stearoyl-2-docosahexaenoyl-GPE (18:0/22:6)*	Lipid	Phosphatidylethanolamine (PE)	52466	LC/MS Pos Late	100008992	2317	792.554		9546798		HMDB05334
X1.stearoyl.2.docosahexaenoyl.GPE..18.0.22.6..	Blood.Glucose	-0.30422	0.0925498	0.000735336	2055	1-stearoyl-2-docosahexaenoyl-GPE (18:0/22:6)*	Lipid	Phosphatidylethanolamine (PE)	52466	LC/MS Pos Late	100008992	2317	792.554		9546798		HMDB05334
X1.stearoyl.2.docosahexaenoyl.GPE..18.0.22.6..	Weight.Percent.Loss	-0.435163	0.189367	3.46777e-11	2055	1-stearoyl-2-docosahexaenoyl-GPE (18:0/22:6)*	Lipid	Phosphatidylethanolamine (PE)	52466	LC/MS Pos Late	100008992	2317	792.554		9546798		HMDB05334
X1.stearoyl.2.docosahexaenoyl.GPE..18.0.22.6..	Temperature.Delta	-0.435669	0.189807	3.19897e-11	2055	1-stearoyl-2-docosahexaenoyl-GPE (18:0/22:6)*	Lipid	Phosphatidylethanolamine (PE)	52466	LC/MS Pos Late	100008992	2317	792.554		9546798		HMDB05334
X1.stearoyl.2.docosahexaenoyl.GPE..18.0.22.6..	Parasitemia	0.422836	0.17879	1.18863e-08	2055	1-stearoyl-2-docosahexaenoyl-GPE (18:0/22:6)*	Lipid	Phosphatidylethanolamine (PE)	52466	LC/MS Pos Late	100008992	2317	792.554		9546798		HMDB05334
X1.stearoyl.2.docosahexaenoyl.GPE..18.0.22.6..	Parasite.Density	0.125538	0.0157599	1	2055	1-stearoyl-2-docosahexaenoyl-GPE (18:0/22:6)*	Lipid	Phosphatidylethanolamine (PE)	52466	LC/MS Pos Late	100008992	2317	792.554		9546798		HMDB05334
X1.stearoyl.2.docosahexaenoyl.GPE..18.0.22.6..	ALT	0.513315	0.263493	7.02625e-16	2055	1-stearoyl-2-docosahexaenoyl-GPE (18:0/22:6)*	Lipid	Phosphatidylethanolamine (PE)	52466	LC/MS Pos Late	100008992	2317	792.554		9546798		HMDB05334
X1.stearoyl.2.docosahexaenoyl.GPE..18.0.22.6..	creatinine	0.390241	0.152288	2.69907e-08	2055	1-stearoyl-2-docosahexaenoyl-GPE (18:0/22:6)*	Lipid	Phosphatidylethanolamine (PE)	52466	LC/MS Pos Late	100008992	2317	792.554		9546798		HMDB05334
X1.stearoyl.2.docosahexaenoyl.GPE..18.0.22.6..	lactate	-0.146102	0.0213457	1	2055	1-stearoyl-2-docosahexaenoyl-GPE (18:0/22:6)*	Lipid	Phosphatidylethanolamine (PE)	52466	LC/MS Pos Late	100008992	2317	792.554		9546798		HMDB05334
X1.stearoyl.2.docosahexaenoyl.GPE..18.0.22.6..	urea	0.493997	0.244033	1.10787e-15	2055	1-stearoyl-2-docosahexaenoyl-GPE (18:0/22:6)*	Lipid	Phosphatidylethanolamine (PE)	52466	LC/MS Pos Late	100008992	2317	792.554		9546798		HMDB05334
X1.stearoyl.2.linoleoyl.GPC..18.0.18.2..	RBC_Accuri	-0.123065	0.0151451	1	1951	1-stearoyl-2-linoleoyl-GPC (18:0/18:2)*	Lipid	Phosphatidylcholine (PC)	52452	LC/MS Pos Late	100008980	2380	786.601				HMDB08039
X1.stearoyl.2.linoleoyl.GPC..18.0.18.2..	Blood.Glucose	-0.162062	0.0262639	1	1951	1-stearoyl-2-linoleoyl-GPC (18:0/18:2)*	Lipid	Phosphatidylcholine (PC)	52452	LC/MS Pos Late	100008980	2380	786.601				HMDB08039
X1.stearoyl.2.linoleoyl.GPC..18.0.18.2..	Weight.Percent.Loss	0.0264735	0.000700845	1	1951	1-stearoyl-2-linoleoyl-GPC (18:0/18:2)*	Lipid	Phosphatidylcholine (PC)	52452	LC/MS Pos Late	100008980	2380	786.601				HMDB08039
X1.stearoyl.2.linoleoyl.GPC..18.0.18.2..	Temperature.Delta	-0.130179	0.0169465	1	1951	1-stearoyl-2-linoleoyl-GPC (18:0/18:2)*	Lipid	Phosphatidylcholine (PC)	52452	LC/MS Pos Late	100008980	2380	786.601				HMDB08039
X1.stearoyl.2.linoleoyl.GPC..18.0.18.2..	Parasitemia	0.111053	0.0123328	1	1951	1-stearoyl-2-linoleoyl-GPC (18:0/18:2)*	Lipid	Phosphatidylcholine (PC)	52452	LC/MS Pos Late	100008980	2380	786.601				HMDB08039
X1.stearoyl.2.linoleoyl.GPC..18.0.18.2..	Parasite.Density	-0.041445	0.00171768	1	1951	1-stearoyl-2-linoleoyl-GPC (18:0/18:2)*	Lipid	Phosphatidylcholine (PC)	52452	LC/MS Pos Late	100008980	2380	786.601				HMDB08039
X1.stearoyl.2.linoleoyl.GPC..18.0.18.2..	ALT	0.0738206	0.00544948	1	1951	1-stearoyl-2-linoleoyl-GPC (18:0/18:2)*	Lipid	Phosphatidylcholine (PC)	52452	LC/MS Pos Late	100008980	2380	786.601				HMDB08039
X1.stearoyl.2.linoleoyl.GPC..18.0.18.2..	creatinine	0.257823	0.0664728	0.0544066	1951	1-stearoyl-2-linoleoyl-GPC (18:0/18:2)*	Lipid	Phosphatidylcholine (PC)	52452	LC/MS Pos Late	100008980	2380	786.601				HMDB08039
X1.stearoyl.2.linoleoyl.GPC..18.0.18.2..	lactate	-0.112797	0.0127231	1	1951	1-stearoyl-2-linoleoyl-GPC (18:0/18:2)*	Lipid	Phosphatidylcholine (PC)	52452	LC/MS Pos Late	100008980	2380	786.601				HMDB08039
X1.stearoyl.2.linoleoyl.GPC..18.0.18.2..	urea	0.333289	0.111082	3.28401e-05	1951	1-stearoyl-2-linoleoyl-GPC (18:0/18:2)*	Lipid	Phosphatidylcholine (PC)	52452	LC/MS Pos Late	100008980	2380	786.601				HMDB08039
X1.stearoyl.2.linoleoyl.GPE..18.0.18.2..	RBC_Accuri	-0.301504	0.0909049	0.000966849	2046	1-stearoyl-2-linoleoyl-GPE (18:0/18:2)*	Lipid	Phosphatidylethanolamine (PE)	52446	LC/MS Pos Late	100008976	2522	744.554		9546749		HMDB08994
X1.stearoyl.2.linoleoyl.GPE..18.0.18.2..	Blood.Glucose	-0.181337	0.032883	1	2046	1-stearoyl-2-linoleoyl-GPE (18:0/18:2)*	Lipid	Phosphatidylethanolamine (PE)	52446	LC/MS Pos Late	100008976	2522	744.554		9546749		HMDB08994
X1.stearoyl.2.linoleoyl.GPE..18.0.18.2..	Weight.Percent.Loss	-0.153505	0.0235637	1	2046	1-stearoyl-2-linoleoyl-GPE (18:0/18:2)*	Lipid	Phosphatidylethanolamine (PE)	52446	LC/MS Pos Late	100008976	2522	744.554		9546749		HMDB08994
X1.stearoyl.2.linoleoyl.GPE..18.0.18.2..	Temperature.Delta	-0.28333	0.0802757	0.00562474	2046	1-stearoyl-2-linoleoyl-GPE (18:0/18:2)*	Lipid	Phosphatidylethanolamine (PE)	52446	LC/MS Pos Late	100008976	2522	744.554		9546749		HMDB08994
X1.stearoyl.2.linoleoyl.GPE..18.0.18.2..	Parasitemia	0.230377	0.0530737	1	2046	1-stearoyl-2-linoleoyl-GPE (18:0/18:2)*	Lipid	Phosphatidylethanolamine (PE)	52446	LC/MS Pos Late	100008976	2522	744.554		9546749		HMDB08994
X1.stearoyl.2.linoleoyl.GPE..18.0.18.2..	Parasite.Density	0.00682674	4.66044e-05	1	2046	1-stearoyl-2-linoleoyl-GPE (18:0/18:2)*	Lipid	Phosphatidylethanolamine (PE)	52446	LC/MS Pos Late	100008976	2522	744.554		9546749		HMDB08994
X1.stearoyl.2.linoleoyl.GPE..18.0.18.2..	ALT	0.426479	0.181884	1.28402e-09	2046	1-stearoyl-2-linoleoyl-GPE (18:0/18:2)*	Lipid	Phosphatidylethanolamine (PE)	52446	LC/MS Pos Late	100008976	2522	744.554		9546749		HMDB08994
X1.stearoyl.2.linoleoyl.GPE..18.0.18.2..	creatinine	0.206702	0.0427256	1	2046	1-stearoyl-2-linoleoyl-GPE (18:0/18:2)*	Lipid	Phosphatidylethanolamine (PE)	52446	LC/MS Pos Late	100008976	2522	744.554		9546749		HMDB08994
X1.stearoyl.2.linoleoyl.GPE..18.0.18.2..	lactate	-0.0925874	0.00857242	1	2046	1-stearoyl-2-linoleoyl-GPE (18:0/18:2)*	Lipid	Phosphatidylethanolamine (PE)	52446	LC/MS Pos Late	100008976	2522	744.554		9546749		HMDB08994
X1.stearoyl.2.linoleoyl.GPE..18.0.18.2..	urea	0.456982	0.208832	9.39857e-13	2046	1-stearoyl-2-linoleoyl-GPE (18:0/18:2)*	Lipid	Phosphatidylethanolamine (PE)	52446	LC/MS Pos Late	100008976	2522	744.554		9546749		HMDB08994
X1.stearoyl.2.linoleoyl.GPI..18.0.18.2.	RBC_Accuri	0.414482	0.171795	8.41126e-10	2178	1-stearoyl-2-linoleoyl-GPI (18:0/18:2)	Lipid	Phosphatidylinositol (PI)	52468	LC/MS Pos Late	100008994	3185	880.591				HMDB09809
X1.stearoyl.2.linoleoyl.GPI..18.0.18.2.	Blood.Glucose	0.221423	0.0490283	0.94063	2178	1-stearoyl-2-linoleoyl-GPI (18:0/18:2)	Lipid	Phosphatidylinositol (PI)	52468	LC/MS Pos Late	100008994	3185	880.591				HMDB09809
X1.stearoyl.2.linoleoyl.GPI..18.0.18.2.	Weight.Percent.Loss	0.384014	0.147467	6.29189e-08	2178	1-stearoyl-2-linoleoyl-GPI (18:0/18:2)	Lipid	Phosphatidylinositol (PI)	52468	LC/MS Pos Late	100008994	3185	880.591				HMDB09809
X1.stearoyl.2.linoleoyl.GPI..18.0.18.2.	Temperature.Delta	0.279694	0.0782286	0.00788431	2178	1-stearoyl-2-linoleoyl-GPI (18:0/18:2)	Lipid	Phosphatidylinositol (PI)	52468	LC/MS Pos Late	100008994	3185	880.591				HMDB09809
X1.stearoyl.2.linoleoyl.GPI..18.0.18.2.	Parasitemia	-0.351792	0.123757	5.35464e-05	2178	1-stearoyl-2-linoleoyl-GPI (18:0/18:2)	Lipid	Phosphatidylinositol (PI)	52468	LC/MS Pos Late	100008994	3185	880.591				HMDB09809
X1.stearoyl.2.linoleoyl.GPI..18.0.18.2.	Parasite.Density	-0.104372	0.0108934	1	2178	1-stearoyl-2-linoleoyl-GPI (18:0/18:2)	Lipid	Phosphatidylinositol (PI)	52468	LC/MS Pos Late	100008994	3185	880.591				HMDB09809
X1.stearoyl.2.linoleoyl.GPI..18.0.18.2.	ALT	-0.239523	0.0573713	0.478311	2178	1-stearoyl-2-linoleoyl-GPI (18:0/18:2)	Lipid	Phosphatidylinositol (PI)	52468	LC/MS Pos Late	100008994	3185	880.591				HMDB09809
X1.stearoyl.2.linoleoyl.GPI..18.0.18.2.	creatinine	-0.31257	0.0976998	0.000311421	2178	1-stearoyl-2-linoleoyl-GPI (18:0/18:2)	Lipid	Phosphatidylinositol (PI)	52468	LC/MS Pos Late	100008994	3185	880.591				HMDB09809
X1.stearoyl.2.linoleoyl.GPI..18.0.18.2.	lactate	-0.162562	0.0264264	1	2178	1-stearoyl-2-linoleoyl-GPI (18:0/18:2)	Lipid	Phosphatidylinositol (PI)	52468	LC/MS Pos Late	100008994	3185	880.591				HMDB09809
X1.stearoyl.2.linoleoyl.GPI..18.0.18.2.	urea	-0.296022	0.087629	0.00166594	2178	1-stearoyl-2-linoleoyl-GPI (18:0/18:2)	Lipid	Phosphatidylinositol (PI)	52468	LC/MS Pos Late	100008994	3185	880.591				HMDB09809
X1.stearoyl.2.oleoyl.GPC..18.0.18.1.	RBC_Accuri	0.119332	0.0142401	1	1948	1-stearoyl-2-oleoyl-GPC (18:0/18:1)	Lipid	Phosphatidylcholine (PC)	52438	LC/MS Pos Late	100008904	2644	788.616	56421-10-4			HMDB08038
X1.stearoyl.2.oleoyl.GPC..18.0.18.1.	Blood.Glucose	-0.0278498	0.00077561	1	1948	1-stearoyl-2-oleoyl-GPC (18:0/18:1)	Lipid	Phosphatidylcholine (PC)	52438	LC/MS Pos Late	100008904	2644	788.616	56421-10-4			HMDB08038
X1.stearoyl.2.oleoyl.GPC..18.0.18.1.	Weight.Percent.Loss	0.190288	0.0362096	1	1948	1-stearoyl-2-oleoyl-GPC (18:0/18:1)	Lipid	Phosphatidylcholine (PC)	52438	LC/MS Pos Late	100008904	2644	788.616	56421-10-4			HMDB08038
X1.stearoyl.2.oleoyl.GPC..18.0.18.1.	Temperature.Delta	0.0167577	0.000280822	1	1948	1-stearoyl-2-oleoyl-GPC (18:0/18:1)	Lipid	Phosphatidylcholine (PC)	52438	LC/MS Pos Late	100008904	2644	788.616	56421-10-4			HMDB08038
X1.stearoyl.2.oleoyl.GPC..18.0.18.1.	Parasitemia	0.0862125	0.0074326	1	1948	1-stearoyl-2-oleoyl-GPC (18:0/18:1)	Lipid	Phosphatidylcholine (PC)	52438	LC/MS Pos Late	100008904	2644	788.616	56421-10-4			HMDB08038
X1.stearoyl.2.oleoyl.GPC..18.0.18.1.	Parasite.Density	0.106361	0.0113127	1	1948	1-stearoyl-2-oleoyl-GPC (18:0/18:1)	Lipid	Phosphatidylcholine (PC)	52438	LC/MS Pos Late	100008904	2644	788.616	56421-10-4			HMDB08038
X1.stearoyl.2.oleoyl.GPC..18.0.18.1.	ALT	0.138144	0.0190838	1	1948	1-stearoyl-2-oleoyl-GPC (18:0/18:1)	Lipid	Phosphatidylcholine (PC)	52438	LC/MS Pos Late	100008904	2644	788.616	56421-10-4			HMDB08038
X1.stearoyl.2.oleoyl.GPC..18.0.18.1.	creatinine	-0.00372653	1.38871e-05	1	1948	1-stearoyl-2-oleoyl-GPC (18:0/18:1)	Lipid	Phosphatidylcholine (PC)	52438	LC/MS Pos Late	100008904	2644	788.616	56421-10-4			HMDB08038
X1.stearoyl.2.oleoyl.GPC..18.0.18.1.	lactate	-0.15569	0.0242395	1	1948	1-stearoyl-2-oleoyl-GPC (18:0/18:1)	Lipid	Phosphatidylcholine (PC)	52438	LC/MS Pos Late	100008904	2644	788.616	56421-10-4			HMDB08038
X1.stearoyl.2.oleoyl.GPC..18.0.18.1.	urea	0.128815	0.0165932	1	1948	1-stearoyl-2-oleoyl-GPC (18:0/18:1)	Lipid	Phosphatidylcholine (PC)	52438	LC/MS Pos Late	100008904	2644	788.616	56421-10-4			HMDB08038
X1.stearoyl.2.oleoyl.GPE..18.0.18.1.	RBC_Accuri	0.0612263	0.00374866	1	2043	1-stearoyl-2-oleoyl-GPE (18:0/18:1)	Lipid	Phosphatidylethanolamine (PE)	42448	LC/MS Pos Late	100001856	2858	746.569				HMDB08993
X1.stearoyl.2.oleoyl.GPE..18.0.18.1.	Blood.Glucose	0.0346126	0.00119803	1	2043	1-stearoyl-2-oleoyl-GPE (18:0/18:1)	Lipid	Phosphatidylethanolamine (PE)	42448	LC/MS Pos Late	100001856	2858	746.569				HMDB08993
X1.stearoyl.2.oleoyl.GPE..18.0.18.1.	Weight.Percent.Loss	0.12714	0.0161645	1	2043	1-stearoyl-2-oleoyl-GPE (18:0/18:1)	Lipid	Phosphatidylethanolamine (PE)	42448	LC/MS Pos Late	100001856	2858	746.569				HMDB08993
X1.stearoyl.2.oleoyl.GPE..18.0.18.1.	Temperature.Delta	5.95646e-05	3.54794e-09	1	2043	1-stearoyl-2-oleoyl-GPE (18:0/18:1)	Lipid	Phosphatidylethanolamine (PE)	42448	LC/MS Pos Late	100001856	2858	746.569				HMDB08993
X1.stearoyl.2.oleoyl.GPE..18.0.18.1.	Parasitemia	0.0322305	0.0010388	1	2043	1-stearoyl-2-oleoyl-GPE (18:0/18:1)	Lipid	Phosphatidylethanolamine (PE)	42448	LC/MS Pos Late	100001856	2858	746.569				HMDB08993
X1.stearoyl.2.oleoyl.GPE..18.0.18.1.	Parasite.Density	0.0290474	0.00084375	1	2043	1-stearoyl-2-oleoyl-GPE (18:0/18:1)	Lipid	Phosphatidylethanolamine (PE)	42448	LC/MS Pos Late	100001856	2858	746.569				HMDB08993
X1.stearoyl.2.oleoyl.GPE..18.0.18.1.	ALT	0.102599	0.0105265	1	2043	1-stearoyl-2-oleoyl-GPE (18:0/18:1)	Lipid	Phosphatidylethanolamine (PE)	42448	LC/MS Pos Late	100001856	2858	746.569				HMDB08993
X1.stearoyl.2.oleoyl.GPE..18.0.18.1.	creatinine	-0.0860656	0.00740728	1	2043	1-stearoyl-2-oleoyl-GPE (18:0/18:1)	Lipid	Phosphatidylethanolamine (PE)	42448	LC/MS Pos Late	100001856	2858	746.569				HMDB08993
X1.stearoyl.2.oleoyl.GPE..18.0.18.1.	lactate	-0.219253	0.0480717	1	2043	1-stearoyl-2-oleoyl-GPE (18:0/18:1)	Lipid	Phosphatidylethanolamine (PE)	42448	LC/MS Pos Late	100001856	2858	746.569				HMDB08993
X1.stearoyl.2.oleoyl.GPE..18.0.18.1.	urea	0.118639	0.0140753	1	2043	1-stearoyl-2-oleoyl-GPE (18:0/18:1)	Lipid	Phosphatidylethanolamine (PE)	42448	LC/MS Pos Late	100001856	2858	746.569				HMDB08993
X1.stearoyl.2.oleoyl.GPG..18.0.18.1.	RBC_Accuri	0.214515	0.0460165	1	2136	1-stearoyl-2-oleoyl-GPG (18:0/18:1)	Lipid	Phosphatidylglycerol (PG)	52623	LC/MS Polar	100001866	717	775.549	322647-48-3
X1.stearoyl.2.oleoyl.GPG..18.0.18.1.	Blood.Glucose	0.147099	0.0216381	1	2136	1-stearoyl-2-oleoyl-GPG (18:0/18:1)	Lipid	Phosphatidylglycerol (PG)	52623	LC/MS Polar	100001866	717	775.549	322647-48-3
X1.stearoyl.2.oleoyl.GPG..18.0.18.1.	Weight.Percent.Loss	0.11391	0.0129756	1	2136	1-stearoyl-2-oleoyl-GPG (18:0/18:1)	Lipid	Phosphatidylglycerol (PG)	52623	LC/MS Polar	100001866	717	775.549	322647-48-3
X1.stearoyl.2.oleoyl.GPG..18.0.18.1.	Temperature.Delta	0.251951	0.0634793	0.0888175	2136	1-stearoyl-2-oleoyl-GPG (18:0/18:1)	Lipid	Phosphatidylglycerol (PG)	52623	LC/MS Polar	100001866	717	775.549	322647-48-3
X1.stearoyl.2.oleoyl.GPG..18.0.18.1.	Parasitemia	-0.266567	0.0710578	0.115308	2136	1-stearoyl-2-oleoyl-GPG (18:0/18:1)	Lipid	Phosphatidylglycerol (PG)	52623	LC/MS Polar	100001866	717	775.549	322647-48-3
X1.stearoyl.2.oleoyl.GPG..18.0.18.1.	Parasite.Density	-0.0717542	0.00514866	1	2136	1-stearoyl-2-oleoyl-GPG (18:0/18:1)	Lipid	Phosphatidylglycerol (PG)	52623	LC/MS Polar	100001866	717	775.549	322647-48-3
X1.stearoyl.2.oleoyl.GPG..18.0.18.1.	ALT	-0.108798	0.0118371	1	2136	1-stearoyl-2-oleoyl-GPG (18:0/18:1)	Lipid	Phosphatidylglycerol (PG)	52623	LC/MS Polar	100001866	717	775.549	322647-48-3
X1.stearoyl.2.oleoyl.GPG..18.0.18.1.	creatinine	-0.14094	0.0198641	1	2136	1-stearoyl-2-oleoyl-GPG (18:0/18:1)	Lipid	Phosphatidylglycerol (PG)	52623	LC/MS Polar	100001866	717	775.549	322647-48-3
X1.stearoyl.2.oleoyl.GPG..18.0.18.1.	lactate	-0.103377	0.0106868	1	2136	1-stearoyl-2-oleoyl-GPG (18:0/18:1)	Lipid	Phosphatidylglycerol (PG)	52623	LC/MS Polar	100001866	717	775.549	322647-48-3
X1.stearoyl.2.oleoyl.GPG..18.0.18.1.	urea	-0.304476	0.0927054	0.000716529	2136	1-stearoyl-2-oleoyl-GPG (18:0/18:1)	Lipid	Phosphatidylglycerol (PG)	52623	LC/MS Polar	100001866	717	775.549	322647-48-3
X1.stearoyl.GPC..18.0.	RBC_Accuri	0.231368	0.0535312	0.451162	2236	1-stearoyl-GPC (18:0)	Lipid	Lysophospholipid	33961	LC/MS Pos Late	100001271	1606	524.371	19420-57-6	497299		HMDB10384
X1.stearoyl.GPC..18.0.	Blood.Glucose	0.173184	0.0299925	1	2236	1-stearoyl-GPC (18:0)	Lipid	Lysophospholipid	33961	LC/MS Pos Late	100001271	1606	524.371	19420-57-6	497299		HMDB10384
X1.stearoyl.GPC..18.0.	Weight.Percent.Loss	0.29184	0.0851704	0.00250408	2236	1-stearoyl-GPC (18:0)	Lipid	Lysophospholipid	33961	LC/MS Pos Late	100001271	1606	524.371	19420-57-6	497299		HMDB10384
X1.stearoyl.GPC..18.0.	Temperature.Delta	0.241278	0.058215	0.210011	2236	1-stearoyl-GPC (18:0)	Lipid	Lysophospholipid	33961	LC/MS Pos Late	100001271	1606	524.371	19420-57-6	497299		HMDB10384
X1.stearoyl.GPC..18.0.	Parasitemia	-0.118015	0.0139275	1	2236	1-stearoyl-GPC (18:0)	Lipid	Lysophospholipid	33961	LC/MS Pos Late	100001271	1606	524.371	19420-57-6	497299		HMDB10384
X1.stearoyl.GPC..18.0.	Parasite.Density	0.0256971	0.000660339	1	2236	1-stearoyl-GPC (18:0)	Lipid	Lysophospholipid	33961	LC/MS Pos Late	100001271	1606	524.371	19420-57-6	497299		HMDB10384
X1.stearoyl.GPC..18.0.	ALT	-0.322287	0.103869	0.000383936	2236	1-stearoyl-GPC (18:0)	Lipid	Lysophospholipid	33961	LC/MS Pos Late	100001271	1606	524.371	19420-57-6	497299		HMDB10384
X1.stearoyl.GPC..18.0.	creatinine	-0.0680964	0.00463712	1	2236	1-stearoyl-GPC (18:0)	Lipid	Lysophospholipid	33961	LC/MS Pos Late	100001271	1606	524.371	19420-57-6	497299		HMDB10384
X1.stearoyl.GPC..18.0.	lactate	-0.243755	0.0594167	0.172576	2236	1-stearoyl-GPC (18:0)	Lipid	Lysophospholipid	33961	LC/MS Pos Late	100001271	1606	524.371	19420-57-6	497299		HMDB10384
X1.stearoyl.GPC..18.0.	urea	-0.159877	0.0255607	1	2236	1-stearoyl-GPC (18:0)	Lipid	Lysophospholipid	33961	LC/MS Pos Late	100001271	1606	524.371	19420-57-6	497299		HMDB10384
X1.stearoyl.GPE..18.0.	RBC_Accuri	-0.208728	0.0435675	1	2287	1-stearoyl-GPE (18:0)	Lipid	Lysophospholipid	42398	LC/MS Pos Late	100001461	1626	482.324	69747-55-3	9547068		HMDB11130
X1.stearoyl.GPE..18.0.	Blood.Glucose	-0.0298869	0.000893228	1	2287	1-stearoyl-GPE (18:0)	Lipid	Lysophospholipid	42398	LC/MS Pos Late	100001461	1626	482.324	69747-55-3	9547068		HMDB11130
X1.stearoyl.GPE..18.0.	Weight.Percent.Loss	-0.0192023	0.00036873	1	2287	1-stearoyl-GPE (18:0)	Lipid	Lysophospholipid	42398	LC/MS Pos Late	100001461	1626	482.324	69747-55-3	9547068		HMDB11130
X1.stearoyl.GPE..18.0.	Temperature.Delta	-0.0642143	0.00412348	1	2287	1-stearoyl-GPE (18:0)	Lipid	Lysophospholipid	42398	LC/MS Pos Late	100001461	1626	482.324	69747-55-3	9547068		HMDB11130
X1.stearoyl.GPE..18.0.	Parasitemia	0.1528	0.0233477	1	2287	1-stearoyl-GPE (18:0)	Lipid	Lysophospholipid	42398	LC/MS Pos Late	100001461	1626	482.324	69747-55-3	9547068		HMDB11130
X1.stearoyl.GPE..18.0.	Parasite.Density	0.116736	0.0136272	1	2287	1-stearoyl-GPE (18:0)	Lipid	Lysophospholipid	42398	LC/MS Pos Late	100001461	1626	482.324	69747-55-3	9547068		HMDB11130
X1.stearoyl.GPE..18.0.	ALT	0.122449	0.0149937	1	2287	1-stearoyl-GPE (18:0)	Lipid	Lysophospholipid	42398	LC/MS Pos Late	100001461	1626	482.324	69747-55-3	9547068		HMDB11130
X1.stearoyl.GPE..18.0.	creatinine	0.0755935	0.00571438	1	2287	1-stearoyl-GPE (18:0)	Lipid	Lysophospholipid	42398	LC/MS Pos Late	100001461	1626	482.324	69747-55-3	9547068		HMDB11130
X1.stearoyl.GPE..18.0.	lactate	-0.307649	0.0946478	0.000518391	2287	1-stearoyl-GPE (18:0)	Lipid	Lysophospholipid	42398	LC/MS Pos Late	100001461	1626	482.324	69747-55-3	9547068		HMDB11130
X1.stearoyl.GPE..18.0.	urea	0.135285	0.0183021	1	2287	1-stearoyl-GPE (18:0)	Lipid	Lysophospholipid	42398	LC/MS Pos Late	100001461	1626	482.324	69747-55-3	9547068		HMDB11130
X1.stearoyl.GPI..18.0.	RBC_Accuri	-0.552179	0.304902	4.53339e-21	2332	1-stearoyl-GPI (18:0)	Lipid	Lysophospholipid	19324	LC/MS Neg	100000656	5794	599.32	796963-93-4			HMDB61696
X1.stearoyl.GPI..18.0.	Blood.Glucose	-0.369573	0.136584	4.18538e-07	2332	1-stearoyl-GPI (18:0)	Lipid	Lysophospholipid	19324	LC/MS Neg	100000656	5794	599.32	796963-93-4			HMDB61696
X1.stearoyl.GPI..18.0.	Weight.Percent.Loss	-0.419415	0.175909	4.00987e-10	2332	1-stearoyl-GPI (18:0)	Lipid	Lysophospholipid	19324	LC/MS Neg	100000656	5794	599.32	796963-93-4			HMDB61696
X1.stearoyl.GPI..18.0.	Temperature.Delta	-0.626469	0.392464	1.08698e-29	2332	1-stearoyl-GPI (18:0)	Lipid	Lysophospholipid	19324	LC/MS Neg	100000656	5794	599.32	796963-93-4			HMDB61696
X1.stearoyl.GPI..18.0.	Parasitemia	0.283232	0.0802201	0.0309781	2332	1-stearoyl-GPI (18:0)	Lipid	Lysophospholipid	19324	LC/MS Neg	100000656	5794	599.32	796963-93-4			HMDB61696
X1.stearoyl.GPI..18.0.	Parasite.Density	-0.0281152	0.000790465	1	2332	1-stearoyl-GPI (18:0)	Lipid	Lysophospholipid	19324	LC/MS Neg	100000656	5794	599.32	796963-93-4			HMDB61696
X1.stearoyl.GPI..18.0.	ALT	0.60142	0.361706	2.27689e-24	2332	1-stearoyl-GPI (18:0)	Lipid	Lysophospholipid	19324	LC/MS Neg	100000656	5794	599.32	796963-93-4			HMDB61696
X1.stearoyl.GPI..18.0.	creatinine	0.469693	0.220611	1.01659e-13	2332	1-stearoyl-GPI (18:0)	Lipid	Lysophospholipid	19324	LC/MS Neg	100000656	5794	599.32	796963-93-4			HMDB61696
X1.stearoyl.GPI..18.0.	lactate	-0.0192138	0.000369169	1	2332	1-stearoyl-GPI (18:0)	Lipid	Lysophospholipid	19324	LC/MS Neg	100000656	5794	599.32	796963-93-4			HMDB61696
X1.stearoyl.GPI..18.0.	urea	0.58732	0.344944	7.16412e-25	2332	1-stearoyl-GPI (18:0)	Lipid	Lysophospholipid	19324	LC/MS Neg	100000656	5794	599.32	796963-93-4			HMDB61696
X2..4.hydroxyphenyl.propionate	RBC_Accuri	0.45648	0.208374	1.02416e-12	3994	2-(4-hydroxyphenyl)propionate	Xenobiotics	Benzoate Metabolism	35632	LC/MS Neg	100001622	1797.3	165.056	938-96-5	102526	C03080	HMDB41683
X2..4.hydroxyphenyl.propionate	Blood.Glucose	0.330589	0.109289	4.44526e-05	3994	2-(4-hydroxyphenyl)propionate	Xenobiotics	Benzoate Metabolism	35632	LC/MS Neg	100001622	1797.3	165.056	938-96-5	102526	C03080	HMDB41683
X2..4.hydroxyphenyl.propionate	Weight.Percent.Loss	0.365255	0.133411	7.24424e-07	3994	2-(4-hydroxyphenyl)propionate	Xenobiotics	Benzoate Metabolism	35632	LC/MS Neg	100001622	1797.3	165.056	938-96-5	102526	C03080	HMDB41683
X2..4.hydroxyphenyl.propionate	Temperature.Delta	0.369853	0.136791	4.03761e-07	3994	2-(4-hydroxyphenyl)propionate	Xenobiotics	Benzoate Metabolism	35632	LC/MS Neg	100001622	1797.3	165.056	938-96-5	102526	C03080	HMDB41683
X2..4.hydroxyphenyl.propionate	Parasitemia	-0.224448	0.0503767	1	3994	2-(4-hydroxyphenyl)propionate	Xenobiotics	Benzoate Metabolism	35632	LC/MS Neg	100001622	1797.3	165.056	938-96-5	102526	C03080	HMDB41683
X2..4.hydroxyphenyl.propionate	Parasite.Density	-0.0624918	0.00390522	1	3994	2-(4-hydroxyphenyl)propionate	Xenobiotics	Benzoate Metabolism	35632	LC/MS Neg	100001622	1797.3	165.056	938-96-5	102526	C03080	HMDB41683
X2..4.hydroxyphenyl.propionate	ALT	-0.504264	0.254282	3.85104e-15	3994	2-(4-hydroxyphenyl)propionate	Xenobiotics	Benzoate Metabolism	35632	LC/MS Neg	100001622	1797.3	165.056	938-96-5	102526	C03080	HMDB41683
X2..4.hydroxyphenyl.propionate	creatinine	-0.244338	0.0597011	0.16474	3994	2-(4-hydroxyphenyl)propionate	Xenobiotics	Benzoate Metabolism	35632	LC/MS Neg	100001622	1797.3	165.056	938-96-5	102526	C03080	HMDB41683
X2..4.hydroxyphenyl.propionate	lactate	0.0247885	0.000614471	1	3994	2-(4-hydroxyphenyl)propionate	Xenobiotics	Benzoate Metabolism	35632	LC/MS Neg	100001622	1797.3	165.056	938-96-5	102526	C03080	HMDB41683
X2..4.hydroxyphenyl.propionate	urea	-0.229077	0.0524764	0.535908	3994	2-(4-hydroxyphenyl)propionate	Xenobiotics	Benzoate Metabolism	35632	LC/MS Neg	100001622	1797.3	165.056	938-96-5	102526	C03080	HMDB41683
X2.2..Methylenebis.6.tert.butyl.p.cresol.	RBC_Accuri	0.385235	0.148406	5.33706e-08	5137	2,2'-Methylenebis(6-tert-butyl-p-cresol)	Xenobiotics	Chemical	62885	LC/MS Polar	100020373	703	339.233	119-47-1	8398
X2.2..Methylenebis.6.tert.butyl.p.cresol.	Blood.Glucose	0.257904	0.0665146	0.0540358	5137	2,2'-Methylenebis(6-tert-butyl-p-cresol)	Xenobiotics	Chemical	62885	LC/MS Polar	100020373	703	339.233	119-47-1	8398
X2.2..Methylenebis.6.tert.butyl.p.cresol.	Weight.Percent.Loss	0.267191	0.071391	0.0242847	5137	2,2'-Methylenebis(6-tert-butyl-p-cresol)	Xenobiotics	Chemical	62885	LC/MS Polar	100020373	703	339.233	119-47-1	8398
X2.2..Methylenebis.6.tert.butyl.p.cresol.	Temperature.Delta	0.303094	0.0918661	0.00082398	5137	2,2'-Methylenebis(6-tert-butyl-p-cresol)	Xenobiotics	Chemical	62885	LC/MS Polar	100020373	703	339.233	119-47-1	8398
X2.2..Methylenebis.6.tert.butyl.p.cresol.	Parasitemia	-0.318757	0.101606	0.00139934	5137	2,2'-Methylenebis(6-tert-butyl-p-cresol)	Xenobiotics	Chemical	62885	LC/MS Polar	100020373	703	339.233	119-47-1	8398
X2.2..Methylenebis.6.tert.butyl.p.cresol.	Parasite.Density	-0.116586	0.0135924	1	5137	2,2'-Methylenebis(6-tert-butyl-p-cresol)	Xenobiotics	Chemical	62885	LC/MS Polar	100020373	703	339.233	119-47-1	8398
X2.2..Methylenebis.6.tert.butyl.p.cresol.	ALT	-0.214136	0.045854	1	5137	2,2'-Methylenebis(6-tert-butyl-p-cresol)	Xenobiotics	Chemical	62885	LC/MS Polar	100020373	703	339.233	119-47-1	8398
X2.2..Methylenebis.6.tert.butyl.p.cresol.	creatinine	-0.194749	0.0379272	1	5137	2,2'-Methylenebis(6-tert-butyl-p-cresol)	Xenobiotics	Chemical	62885	LC/MS Polar	100020373	703	339.233	119-47-1	8398
X2.2..Methylenebis.6.tert.butyl.p.cresol.	lactate	0.0473261	0.00223976	1	5137	2,2'-Methylenebis(6-tert-butyl-p-cresol)	Xenobiotics	Chemical	62885	LC/MS Polar	100020373	703	339.233	119-47-1	8398
X2.2..Methylenebis.6.tert.butyl.p.cresol.	urea	-0.279912	0.0783508	0.00772713	5137	2,2'-Methylenebis(6-tert-butyl-p-cresol)	Xenobiotics	Chemical	62885	LC/MS Polar	100020373	703	339.233	119-47-1	8398
X2.3.dihydroxy.5.methylthio.4.pentenoate..DMTPA..	RBC_Accuri	-0.32613	0.106361	7.28297e-05	356	2,3-dihydroxy-5-methylthio-4-pentenoate (DMTPA)*	Amino Acid	Methionine, Cysteine, SAM and Taurine Metabolism	62805	LC/MS Neg	100020893	1156	177.023
X2.3.dihydroxy.5.methylthio.4.pentenoate..DMTPA..	Blood.Glucose	-0.323947	0.104942	9.24759e-05	356	2,3-dihydroxy-5-methylthio-4-pentenoate (DMTPA)*	Amino Acid	Methionine, Cysteine, SAM and Taurine Metabolism	62805	LC/MS Neg	100020893	1156	177.023
X2.3.dihydroxy.5.methylthio.4.pentenoate..DMTPA..	Weight.Percent.Loss	-0.209911	0.0440627	1	356	2,3-dihydroxy-5-methylthio-4-pentenoate (DMTPA)*	Amino Acid	Methionine, Cysteine, SAM and Taurine Metabolism	62805	LC/MS Neg	100020893	1156	177.023
X2.3.dihydroxy.5.methylthio.4.pentenoate..DMTPA..	Temperature.Delta	-0.3917	0.153429	2.20814e-08	356	2,3-dihydroxy-5-methylthio-4-pentenoate (DMTPA)*	Amino Acid	Methionine, Cysteine, SAM and Taurine Metabolism	62805	LC/MS Neg	100020893	1156	177.023
X2.3.dihydroxy.5.methylthio.4.pentenoate..DMTPA..	Parasitemia	0.312789	0.0978369	0.00242383	356	2,3-dihydroxy-5-methylthio-4-pentenoate (DMTPA)*	Amino Acid	Methionine, Cysteine, SAM and Taurine Metabolism	62805	LC/MS Neg	100020893	1156	177.023
X2.3.dihydroxy.5.methylthio.4.pentenoate..DMTPA..	Parasite.Density	0.14833	0.0220019	1	356	2,3-dihydroxy-5-methylthio-4-pentenoate (DMTPA)*	Amino Acid	Methionine, Cysteine, SAM and Taurine Metabolism	62805	LC/MS Neg	100020893	1156	177.023
X2.3.dihydroxy.5.methylthio.4.pentenoate..DMTPA..	ALT	0.258266	0.0667014	0.116071	356	2,3-dihydroxy-5-methylthio-4-pentenoate (DMTPA)*	Amino Acid	Methionine, Cysteine, SAM and Taurine Metabolism	62805	LC/MS Neg	100020893	1156	177.023
X2.3.dihydroxy.5.methylthio.4.pentenoate..DMTPA..	creatinine	0.666304	0.443961	2.36862e-35	356	2,3-dihydroxy-5-methylthio-4-pentenoate (DMTPA)*	Amino Acid	Methionine, Cysteine, SAM and Taurine Metabolism	62805	LC/MS Neg	100020893	1156	177.023
X2.3.dihydroxy.5.methylthio.4.pentenoate..DMTPA..	lactate	0.0210371	0.000442561	1	356	2,3-dihydroxy-5-methylthio-4-pentenoate (DMTPA)*	Amino Acid	Methionine, Cysteine, SAM and Taurine Metabolism	62805	LC/MS Neg	100020893	1156	177.023
X2.3.dihydroxy.5.methylthio.4.pentenoate..DMTPA..	urea	0.689692	0.475675	4.19993e-39	356	2,3-dihydroxy-5-methylthio-4-pentenoate (DMTPA)*	Amino Acid	Methionine, Cysteine, SAM and Taurine Metabolism	62805	LC/MS Neg	100020893	1156	177.023
X2.3.dihydroxyisovalerate	RBC_Accuri	-0.0291049	0.000847097	1	4118	2,3-dihydroxyisovalerate	Xenobiotics	Food Component/Plant	38276	LC/MS Polar	100002417	1050	133.051	1756-18-9	677	C04039	HMDB12141
X2.3.dihydroxyisovalerate	Blood.Glucose	-0.0661037	0.0043697	1	4118	2,3-dihydroxyisovalerate	Xenobiotics	Food Component/Plant	38276	LC/MS Polar	100002417	1050	133.051	1756-18-9	677	C04039	HMDB12141
X2.3.dihydroxyisovalerate	Weight.Percent.Loss	0.0571201	0.00326271	1	4118	2,3-dihydroxyisovalerate	Xenobiotics	Food Component/Plant	38276	LC/MS Polar	100002417	1050	133.051	1756-18-9	677	C04039	HMDB12141
X2.3.dihydroxyisovalerate	Temperature.Delta	-0.000924528	8.54752e-07	1	4118	2,3-dihydroxyisovalerate	Xenobiotics	Food Component/Plant	38276	LC/MS Polar	100002417	1050	133.051	1756-18-9	677	C04039	HMDB12141
X2.3.dihydroxyisovalerate	Parasitemia	0.0900005	0.00810008	1	4118	2,3-dihydroxyisovalerate	Xenobiotics	Food Component/Plant	38276	LC/MS Polar	100002417	1050	133.051	1756-18-9	677	C04039	HMDB12141
X2.3.dihydroxyisovalerate	Parasite.Density	0.0942724	0.00888728	1	4118	2,3-dihydroxyisovalerate	Xenobiotics	Food Component/Plant	38276	LC/MS Polar	100002417	1050	133.051	1756-18-9	677	C04039	HMDB12141
X2.3.dihydroxyisovalerate	ALT	-0.130132	0.0169343	1	4118	2,3-dihydroxyisovalerate	Xenobiotics	Food Component/Plant	38276	LC/MS Polar	100002417	1050	133.051	1756-18-9	677	C04039	HMDB12141
X2.3.dihydroxyisovalerate	creatinine	0.22227	0.049404	0.884708	4118	2,3-dihydroxyisovalerate	Xenobiotics	Food Component/Plant	38276	LC/MS Polar	100002417	1050	133.051	1756-18-9	677	C04039	HMDB12141
X2.3.dihydroxyisovalerate	lactate	0.123534	0.0152606	1	4118	2,3-dihydroxyisovalerate	Xenobiotics	Food Component/Plant	38276	LC/MS Polar	100002417	1050	133.051	1756-18-9	677	C04039	HMDB12141
X2.3.dihydroxyisovalerate	urea	0.230175	0.0529804	0.493597	4118	2,3-dihydroxyisovalerate	Xenobiotics	Food Component/Plant	38276	LC/MS Polar	100002417	1050	133.051	1756-18-9	677	C04039	HMDB12141
X2.6.dihydroxybenzoic.acid	RBC_Accuri	0.189635	0.0359614	1	4913	2,6-dihydroxybenzoic acid	Xenobiotics	Drug - Topical Agents	63042	LC/MS Neg	100020837	2575	153.019	303-07-1	9338		HMDB13676
X2.6.dihydroxybenzoic.acid	Blood.Glucose	0.316225	0.0999984	0.000211986	4913	2,6-dihydroxybenzoic acid	Xenobiotics	Drug - Topical Agents	63042	LC/MS Neg	100020837	2575	153.019	303-07-1	9338		HMDB13676
X2.6.dihydroxybenzoic.acid	Weight.Percent.Loss	0.156347	0.0244444	1	4913	2,6-dihydroxybenzoic acid	Xenobiotics	Drug - Topical Agents	63042	LC/MS Neg	100020837	2575	153.019	303-07-1	9338		HMDB13676
X2.6.dihydroxybenzoic.acid	Temperature.Delta	0.2398	0.0575041	0.235868	4913	2,6-dihydroxybenzoic acid	Xenobiotics	Drug - Topical Agents	63042	LC/MS Neg	100020837	2575	153.019	303-07-1	9338		HMDB13676
X2.6.dihydroxybenzoic.acid	Parasitemia	-0.247393	0.0612035	0.471213	4913	2,6-dihydroxybenzoic acid	Xenobiotics	Drug - Topical Agents	63042	LC/MS Neg	100020837	2575	153.019	303-07-1	9338		HMDB13676
X2.6.dihydroxybenzoic.acid	Parasite.Density	-0.116964	0.0136806	1	4913	2,6-dihydroxybenzoic acid	Xenobiotics	Drug - Topical Agents	63042	LC/MS Neg	100020837	2575	153.019	303-07-1	9338		HMDB13676
X2.6.dihydroxybenzoic.acid	ALT	-0.336376	0.113149	8.99965e-05	4913	2,6-dihydroxybenzoic acid	Xenobiotics	Drug - Topical Agents	63042	LC/MS Neg	100020837	2575	153.019	303-07-1	9338		HMDB13676
X2.6.dihydroxybenzoic.acid	creatinine	-0.285587	0.0815602	0.00454974	4913	2,6-dihydroxybenzoic acid	Xenobiotics	Drug - Topical Agents	63042	LC/MS Neg	100020837	2575	153.019	303-07-1	9338		HMDB13676
X2.6.dihydroxybenzoic.acid	lactate	-0.1846	0.0340771	1	4913	2,6-dihydroxybenzoic acid	Xenobiotics	Drug - Topical Agents	63042	LC/MS Neg	100020837	2575	153.019	303-07-1	9338		HMDB13676
X2.6.dihydroxybenzoic.acid	urea	-0.229611	0.0527212	0.514919	4913	2,6-dihydroxybenzoic acid	Xenobiotics	Drug - Topical Agents	63042	LC/MS Neg	100020837	2575	153.019	303-07-1	9338		HMDB13676
X2.8.quinolinediol.sulfate	RBC_Accuri	0.222623	0.0495611	0.862324	4123	2,8-quinolinediol sulfate	Xenobiotics	Food Component/Plant	48691	LC/MS Neg	100004321	2612	239.997
X2.8.quinolinediol.sulfate	Blood.Glucose	0.278066	0.0773209	0.00915656	4123	2,8-quinolinediol sulfate	Xenobiotics	Food Component/Plant	48691	LC/MS Neg	100004321	2612	239.997
X2.8.quinolinediol.sulfate	Weight.Percent.Loss	0.320394	0.102653	0.000135846	4123	2,8-quinolinediol sulfate	Xenobiotics	Food Component/Plant	48691	LC/MS Neg	100004321	2612	239.997
X2.8.quinolinediol.sulfate	Temperature.Delta	0.268138	0.0718982	0.0223438	4123	2,8-quinolinediol sulfate	Xenobiotics	Food Component/Plant	48691	LC/MS Neg	100004321	2612	239.997
X2.8.quinolinediol.sulfate	Parasitemia	-0.239521	0.0573702	0.813886	4123	2,8-quinolinediol sulfate	Xenobiotics	Food Component/Plant	48691	LC/MS Neg	100004321	2612	239.997
X2.8.quinolinediol.sulfate	Parasite.Density	-0.0420388	0.00176726	1	4123	2,8-quinolinediol sulfate	Xenobiotics	Food Component/Plant	48691	LC/MS Neg	100004321	2612	239.997
X2.8.quinolinediol.sulfate	ALT	-0.351748	0.123727	1.69732e-05	4123	2,8-quinolinediol sulfate	Xenobiotics	Food Component/Plant	48691	LC/MS Neg	100004321	2612	239.997
X2.8.quinolinediol.sulfate	creatinine	-0.297378	0.0884339	0.00145764	4123	2,8-quinolinediol sulfate	Xenobiotics	Food Component/Plant	48691	LC/MS Neg	100004321	2612	239.997
X2.8.quinolinediol.sulfate	lactate	-0.383867	0.147354	6.41732e-08	4123	2,8-quinolinediol sulfate	Xenobiotics	Food Component/Plant	48691	LC/MS Neg	100004321	2612	239.997
X2.8.quinolinediol.sulfate	urea	-0.299556	0.089734	0.00117458	4123	2,8-quinolinediol sulfate	Xenobiotics	Food Component/Plant	48691	LC/MS Neg	100004321	2612	239.997
X2.aminoadipate	RBC_Accuri	-0.236606	0.0559823	0.302403	110	2-aminoadipate	Amino Acid	Lysine Metabolism	6146	LC/MS Polar	381	3500	160.062	542-32-5;1118-90-7	469	C00956	HMDB00510
X2.aminoadipate	Blood.Glucose	-0.359305	0.1291	1.52232e-06	110	2-aminoadipate	Amino Acid	Lysine Metabolism	6146	LC/MS Polar	381	3500	160.062	542-32-5;1118-90-7	469	C00956	HMDB00510
X2.aminoadipate	Weight.Percent.Loss	-0.241129	0.0581432	0.212489	110	2-aminoadipate	Amino Acid	Lysine Metabolism	6146	LC/MS Polar	381	3500	160.062	542-32-5;1118-90-7	469	C00956	HMDB00510
X2.aminoadipate	Temperature.Delta	-0.393567	0.154895	1.705e-08	110	2-aminoadipate	Amino Acid	Lysine Metabolism	6146	LC/MS Polar	381	3500	160.062	542-32-5;1118-90-7	469	C00956	HMDB00510
X2.aminoadipate	Parasitemia	0.256389	0.0657353	0.246789	110	2-aminoadipate	Amino Acid	Lysine Metabolism	6146	LC/MS Polar	381	3500	160.062	542-32-5;1118-90-7	469	C00956	HMDB00510
X2.aminoadipate	Parasite.Density	0.0490218	0.00240314	1	110	2-aminoadipate	Amino Acid	Lysine Metabolism	6146	LC/MS Polar	381	3500	160.062	542-32-5;1118-90-7	469	C00956	HMDB00510
X2.aminoadipate	ALT	0.496237	0.246251	1.67012e-14	110	2-aminoadipate	Amino Acid	Lysine Metabolism	6146	LC/MS Polar	381	3500	160.062	542-32-5;1118-90-7	469	C00956	HMDB00510
X2.aminoadipate	creatinine	0.18704	0.0349841	1	110	2-aminoadipate	Amino Acid	Lysine Metabolism	6146	LC/MS Polar	381	3500	160.062	542-32-5;1118-90-7	469	C00956	HMDB00510
X2.aminoadipate	lactate	0.324644	0.105394	8.56993e-05	110	2-aminoadipate	Amino Acid	Lysine Metabolism	6146	LC/MS Polar	381	3500	160.062	542-32-5;1118-90-7	469	C00956	HMDB00510
X2.aminoadipate	urea	0.310558	0.0964461	0.000383989	110	2-aminoadipate	Amino Acid	Lysine Metabolism	6146	LC/MS Polar	381	3500	160.062	542-32-5;1118-90-7	469	C00956	HMDB00510
X2.aminoheptanoate	RBC_Accuri	-0.27057	0.073208	0.018017	1501	2-aminoheptanoate	Lipid	Fatty Acid, Amino	43761	LC/MS Pos Early	100004542	3160	146.118	1115-90-8	227939
X2.aminoheptanoate	Blood.Glucose	-0.0693005	0.00480256	1	1501	2-aminoheptanoate	Lipid	Fatty Acid, Amino	43761	LC/MS Pos Early	100004542	3160	146.118	1115-90-8	227939
X2.aminoheptanoate	Weight.Percent.Loss	-0.346618	0.120144	7.05204e-06	1501	2-aminoheptanoate	Lipid	Fatty Acid, Amino	43761	LC/MS Pos Early	100004542	3160	146.118	1115-90-8	227939
X2.aminoheptanoate	Temperature.Delta	-0.210175	0.0441734	1	1501	2-aminoheptanoate	Lipid	Fatty Acid, Amino	43761	LC/MS Pos Early	100004542	3160	146.118	1115-90-8	227939
X2.aminoheptanoate	Parasitemia	0.0763102	0.00582325	1	1501	2-aminoheptanoate	Lipid	Fatty Acid, Amino	43761	LC/MS Pos Early	100004542	3160	146.118	1115-90-8	227939
X2.aminoheptanoate	Parasite.Density	-0.0332813	0.00110764	1	1501	2-aminoheptanoate	Lipid	Fatty Acid, Amino	43761	LC/MS Pos Early	100004542	3160	146.118	1115-90-8	227939
X2.aminoheptanoate	ALT	0.406807	0.165492	1.97578e-08	1501	2-aminoheptanoate	Lipid	Fatty Acid, Amino	43761	LC/MS Pos Early	100004542	3160	146.118	1115-90-8	227939
X2.aminoheptanoate	creatinine	-0.0162974	0.000265606	1	1501	2-aminoheptanoate	Lipid	Fatty Acid, Amino	43761	LC/MS Pos Early	100004542	3160	146.118	1115-90-8	227939
X2.aminoheptanoate	lactate	0.0238329	0.000568005	1	1501	2-aminoheptanoate	Lipid	Fatty Acid, Amino	43761	LC/MS Pos Early	100004542	3160	146.118	1115-90-8	227939
X2.aminoheptanoate	urea	0.0919245	0.00845012	1	1501	2-aminoheptanoate	Lipid	Fatty Acid, Amino	43761	LC/MS Pos Early	100004542	3160	146.118	1115-90-8	227939
X2.aminooctanoate	RBC_Accuri	-0.0623952	0.00389316	1	1506	2-aminooctanoate	Lipid	Fatty Acid, Amino	43343	LC/MS Pos Late	100004227	750	160.133	644-90-6	69522		HMDB00991
X2.aminooctanoate	Blood.Glucose	-0.0898669	0.00807606	1	1506	2-aminooctanoate	Lipid	Fatty Acid, Amino	43343	LC/MS Pos Late	100004227	750	160.133	644-90-6	69522		HMDB00991
X2.aminooctanoate	Weight.Percent.Loss	-0.170521	0.0290773	1	1506	2-aminooctanoate	Lipid	Fatty Acid, Amino	43343	LC/MS Pos Late	100004227	750	160.133	644-90-6	69522		HMDB00991
X2.aminooctanoate	Temperature.Delta	-0.0942957	0.00889167	1	1506	2-aminooctanoate	Lipid	Fatty Acid, Amino	43343	LC/MS Pos Late	100004227	750	160.133	644-90-6	69522		HMDB00991
X2.aminooctanoate	Parasitemia	-0.191161	0.0365425	1	1506	2-aminooctanoate	Lipid	Fatty Acid, Amino	43343	LC/MS Pos Late	100004227	750	160.133	644-90-6	69522		HMDB00991
X2.aminooctanoate	Parasite.Density	-0.320494	0.102716	0.00118996	1506	2-aminooctanoate	Lipid	Fatty Acid, Amino	43343	LC/MS Pos Late	100004227	750	160.133	644-90-6	69522		HMDB00991
X2.aminooctanoate	ALT	0.311503	0.0970343	0.00110976	1506	2-aminooctanoate	Lipid	Fatty Acid, Amino	43343	LC/MS Pos Late	100004227	750	160.133	644-90-6	69522		HMDB00991
X2.aminooctanoate	creatinine	0.127036	0.0161383	1	1506	2-aminooctanoate	Lipid	Fatty Acid, Amino	43343	LC/MS Pos Late	100004227	750	160.133	644-90-6	69522		HMDB00991
X2.aminooctanoate	lactate	0.423101	0.179015	2.28673e-10	1506	2-aminooctanoate	Lipid	Fatty Acid, Amino	43343	LC/MS Pos Late	100004227	750	160.133	644-90-6	69522		HMDB00991
X2.aminooctanoate	urea	0.0848878	0.00720595	1	1506	2-aminooctanoate	Lipid	Fatty Acid, Amino	43343	LC/MS Pos Late	100004227	750	160.133	644-90-6	69522		HMDB00991
X2.aminophenol.sulfate	RBC_Accuri	0.359235	0.12905	1.53555e-06	5012	2-aminophenol sulfate	Xenobiotics	Chemical	43266	LC/MS Neg	100004322	1677	188.002		181670		HMDB61116
X2.aminophenol.sulfate	Blood.Glucose	0.373238	0.139307	2.61031e-07	5012	2-aminophenol sulfate	Xenobiotics	Chemical	43266	LC/MS Neg	100004322	1677	188.002		181670		HMDB61116
X2.aminophenol.sulfate	Weight.Percent.Loss	0.384051	0.147495	6.26057e-08	5012	2-aminophenol sulfate	Xenobiotics	Chemical	43266	LC/MS Neg	100004322	1677	188.002		181670		HMDB61116
X2.aminophenol.sulfate	Temperature.Delta	0.37681	0.141986	1.6383e-07	5012	2-aminophenol sulfate	Xenobiotics	Chemical	43266	LC/MS Neg	100004322	1677	188.002		181670		HMDB61116
X2.aminophenol.sulfate	Parasitemia	-0.275152	0.0757089	0.0592165	5012	2-aminophenol sulfate	Xenobiotics	Chemical	43266	LC/MS Neg	100004322	1677	188.002		181670		HMDB61116
X2.aminophenol.sulfate	Parasite.Density	-0.0123986	0.000153725	1	5012	2-aminophenol sulfate	Xenobiotics	Chemical	43266	LC/MS Neg	100004322	1677	188.002		181670		HMDB61116
X2.aminophenol.sulfate	ALT	-0.459772	0.21139	8.23181e-12	5012	2-aminophenol sulfate	Xenobiotics	Chemical	43266	LC/MS Neg	100004322	1677	188.002		181670		HMDB61116
X2.aminophenol.sulfate	creatinine	-0.343159	0.117758	1.05857e-05	5012	2-aminophenol sulfate	Xenobiotics	Chemical	43266	LC/MS Neg	100004322	1677	188.002		181670		HMDB61116
X2.aminophenol.sulfate	lactate	-0.185536	0.0344238	1	5012	2-aminophenol sulfate	Xenobiotics	Chemical	43266	LC/MS Neg	100004322	1677	188.002		181670		HMDB61116
X2.aminophenol.sulfate	urea	-0.315405	0.0994806	0.000231188	5012	2-aminophenol sulfate	Xenobiotics	Chemical	43266	LC/MS Neg	100004322	1677	188.002		181670		HMDB61116
X2.arachidonoylglycerol..20.4.	RBC_Accuri	-0.229586	0.0527098	0.51588	2481	2-arachidonoylglycerol (20:4)	Lipid	Monoacylglycerol	19266	LC/MS Neg	100000584	6170	303.233	53847-30-6	5282280	C13856	HMDB04666
X2.arachidonoylglycerol..20.4.	Blood.Glucose	-0.173784	0.030201	1	2481	2-arachidonoylglycerol (20:4)	Lipid	Monoacylglycerol	19266	LC/MS Neg	100000584	6170	303.233	53847-30-6	5282280	C13856	HMDB04666
X2.arachidonoylglycerol..20.4.	Weight.Percent.Loss	-0.247077	0.0610468	0.132212	2481	2-arachidonoylglycerol (20:4)	Lipid	Monoacylglycerol	19266	LC/MS Neg	100000584	6170	303.233	53847-30-6	5282280	C13856	HMDB04666
X2.arachidonoylglycerol..20.4.	Temperature.Delta	-0.165005	0.0272266	1	2481	2-arachidonoylglycerol (20:4)	Lipid	Monoacylglycerol	19266	LC/MS Neg	100000584	6170	303.233	53847-30-6	5282280	C13856	HMDB04666
X2.arachidonoylglycerol..20.4.	Parasitemia	0.190426	0.036262	1	2481	2-arachidonoylglycerol (20:4)	Lipid	Monoacylglycerol	19266	LC/MS Neg	100000584	6170	303.233	53847-30-6	5282280	C13856	HMDB04666
X2.arachidonoylglycerol..20.4.	Parasite.Density	0.133714	0.0178796	1	2481	2-arachidonoylglycerol (20:4)	Lipid	Monoacylglycerol	19266	LC/MS Neg	100000584	6170	303.233	53847-30-6	5282280	C13856	HMDB04666
X2.arachidonoylglycerol..20.4.	ALT	0.282936	0.0800529	0.0151515	2481	2-arachidonoylglycerol (20:4)	Lipid	Monoacylglycerol	19266	LC/MS Neg	100000584	6170	303.233	53847-30-6	5282280	C13856	HMDB04666
X2.arachidonoylglycerol..20.4.	creatinine	0.156061	0.0243551	1	2481	2-arachidonoylglycerol (20:4)	Lipid	Monoacylglycerol	19266	LC/MS Neg	100000584	6170	303.233	53847-30-6	5282280	C13856	HMDB04666
X2.arachidonoylglycerol..20.4.	lactate	0.0383754	0.00147267	1	2481	2-arachidonoylglycerol (20:4)	Lipid	Monoacylglycerol	19266	LC/MS Neg	100000584	6170	303.233	53847-30-6	5282280	C13856	HMDB04666
X2.arachidonoylglycerol..20.4.	urea	0.159725	0.0255122	1	2481	2-arachidonoylglycerol (20:4)	Lipid	Monoacylglycerol	19266	LC/MS Neg	100000584	6170	303.233	53847-30-6	5282280	C13856	HMDB04666
X2.butenoylglycine	RBC_Accuri	-0.282476	0.0797925	0.00609176	1547	2-butenoylglycine	Lipid	Fatty Acid Metabolism(Acyl Glycine)	61785	LC/MS Neg	100016110	1380	142.051	71428-89-2	6303498
X2.butenoylglycine	Blood.Glucose	-0.225222	0.0507249	0.713191	1547	2-butenoylglycine	Lipid	Fatty Acid Metabolism(Acyl Glycine)	61785	LC/MS Neg	100016110	1380	142.051	71428-89-2	6303498
X2.butenoylglycine	Weight.Percent.Loss	-0.324138	0.105065	9.05742e-05	1547	2-butenoylglycine	Lipid	Fatty Acid Metabolism(Acyl Glycine)	61785	LC/MS Neg	100016110	1380	142.051	71428-89-2	6303498
X2.butenoylglycine	Temperature.Delta	-0.504202	0.25422	1.48831e-16	1547	2-butenoylglycine	Lipid	Fatty Acid Metabolism(Acyl Glycine)	61785	LC/MS Neg	100016110	1380	142.051	71428-89-2	6303498
X2.butenoylglycine	Parasitemia	0.16621	0.0276259	1	1547	2-butenoylglycine	Lipid	Fatty Acid Metabolism(Acyl Glycine)	61785	LC/MS Neg	100016110	1380	142.051	71428-89-2	6303498
X2.butenoylglycine	Parasite.Density	0.0221754	0.000491749	1	1547	2-butenoylglycine	Lipid	Fatty Acid Metabolism(Acyl Glycine)	61785	LC/MS Neg	100016110	1380	142.051	71428-89-2	6303498
X2.butenoylglycine	ALT	0.418199	0.17489	4.14658e-09	1547	2-butenoylglycine	Lipid	Fatty Acid Metabolism(Acyl Glycine)	61785	LC/MS Neg	100016110	1380	142.051	71428-89-2	6303498
X2.butenoylglycine	creatinine	0.578758	0.334961	6.66408e-24	1547	2-butenoylglycine	Lipid	Fatty Acid Metabolism(Acyl Glycine)	61785	LC/MS Neg	100016110	1380	142.051	71428-89-2	6303498
X2.butenoylglycine	lactate	-0.147539	0.0217677	1	1547	2-butenoylglycine	Lipid	Fatty Acid Metabolism(Acyl Glycine)	61785	LC/MS Neg	100016110	1380	142.051	71428-89-2	6303498
X2.butenoylglycine	urea	0.477576	0.228079	2.44113e-14	1547	2-butenoylglycine	Lipid	Fatty Acid Metabolism(Acyl Glycine)	61785	LC/MS Neg	100016110	1380	142.051	71428-89-2	6303498
X2..deoxycytidine	RBC_Accuri	-0.54975	0.302225	7.99501e-21	3735	2'-deoxycytidine	Nucleotide	Pyrimidine Metabolism, Cytidine containing	15949	LC/MS Pos Early	100000125	2193	228.098	951-77-9	13711	C00881	HMDB00014
X2..deoxycytidine	Blood.Glucose	-0.249304	0.0621527	0.110342	3735	2'-deoxycytidine	Nucleotide	Pyrimidine Metabolism, Cytidine containing	15949	LC/MS Pos Early	100000125	2193	228.098	951-77-9	13711	C00881	HMDB00014
X2..deoxycytidine	Weight.Percent.Loss	-0.168876	0.0285191	1	3735	2'-deoxycytidine	Nucleotide	Pyrimidine Metabolism, Cytidine containing	15949	LC/MS Pos Early	100000125	2193	228.098	951-77-9	13711	C00881	HMDB00014
X2..deoxycytidine	Temperature.Delta	-0.166899	0.0278554	1	3735	2'-deoxycytidine	Nucleotide	Pyrimidine Metabolism, Cytidine containing	15949	LC/MS Pos Early	100000125	2193	228.098	951-77-9	13711	C00881	HMDB00014
X2..deoxycytidine	Parasitemia	0.150738	0.022722	1	3735	2'-deoxycytidine	Nucleotide	Pyrimidine Metabolism, Cytidine containing	15949	LC/MS Pos Early	100000125	2193	228.098	951-77-9	13711	C00881	HMDB00014
X2..deoxycytidine	Parasite.Density	-0.0263109	0.000692264	1	3735	2'-deoxycytidine	Nucleotide	Pyrimidine Metabolism, Cytidine containing	15949	LC/MS Pos Early	100000125	2193	228.098	951-77-9	13711	C00881	HMDB00014
X2..deoxycytidine	ALT	0.158028	0.0249727	1	3735	2'-deoxycytidine	Nucleotide	Pyrimidine Metabolism, Cytidine containing	15949	LC/MS Pos Early	100000125	2193	228.098	951-77-9	13711	C00881	HMDB00014
X2..deoxycytidine	creatinine	0.236763	0.0560565	0.29876	3735	2'-deoxycytidine	Nucleotide	Pyrimidine Metabolism, Cytidine containing	15949	LC/MS Pos Early	100000125	2193	228.098	951-77-9	13711	C00881	HMDB00014
X2..deoxycytidine	lactate	-0.0680748	0.00463418	1	3735	2'-deoxycytidine	Nucleotide	Pyrimidine Metabolism, Cytidine containing	15949	LC/MS Pos Early	100000125	2193	228.098	951-77-9	13711	C00881	HMDB00014
X2..deoxycytidine	urea	0.133326	0.0177759	1	3735	2'-deoxycytidine	Nucleotide	Pyrimidine Metabolism, Cytidine containing	15949	LC/MS Pos Early	100000125	2193	228.098	951-77-9	13711	C00881	HMDB00014
X2..deoxyuridine	RBC_Accuri	-0.397348	0.157885	1.00512e-08	3710	2'-deoxyuridine	Nucleotide	Pyrimidine Metabolism, Uracil containing	1412	LC/MS Neg	536	1586	111.02	951-78-0	13712	C00526	HMDB00012
X2..deoxyuridine	Blood.Glucose	-0.0827516	0.00684783	1	3710	2'-deoxyuridine	Nucleotide	Pyrimidine Metabolism, Uracil containing	1412	LC/MS Neg	536	1586	111.02	951-78-0	13712	C00526	HMDB00012
X2..deoxyuridine	Weight.Percent.Loss	-0.14498	0.0210192	1	3710	2'-deoxyuridine	Nucleotide	Pyrimidine Metabolism, Uracil containing	1412	LC/MS Neg	536	1586	111.02	951-78-0	13712	C00526	HMDB00012
X2..deoxyuridine	Temperature.Delta	-0.0478734	0.00229186	1	3710	2'-deoxyuridine	Nucleotide	Pyrimidine Metabolism, Uracil containing	1412	LC/MS Neg	536	1586	111.02	951-78-0	13712	C00526	HMDB00012
X2..deoxyuridine	Parasitemia	0.232118	0.0538788	1	3710	2'-deoxyuridine	Nucleotide	Pyrimidine Metabolism, Uracil containing	1412	LC/MS Neg	536	1586	111.02	951-78-0	13712	C00526	HMDB00012
X2..deoxyuridine	Parasite.Density	0.0959013	0.00919706	1	3710	2'-deoxyuridine	Nucleotide	Pyrimidine Metabolism, Uracil containing	1412	LC/MS Neg	536	1586	111.02	951-78-0	13712	C00526	HMDB00012
X2..deoxyuridine	ALT	0.073301	0.00537303	1	3710	2'-deoxyuridine	Nucleotide	Pyrimidine Metabolism, Uracil containing	1412	LC/MS Neg	536	1586	111.02	951-78-0	13712	C00526	HMDB00012
X2..deoxyuridine	creatinine	0.134791	0.0181686	1	3710	2'-deoxyuridine	Nucleotide	Pyrimidine Metabolism, Uracil containing	1412	LC/MS Neg	536	1586	111.02	951-78-0	13712	C00526	HMDB00012
X2..deoxyuridine	lactate	-0.0340161	0.00115709	1	3710	2'-deoxyuridine	Nucleotide	Pyrimidine Metabolism, Uracil containing	1412	LC/MS Neg	536	1586	111.02	951-78-0	13712	C00526	HMDB00012
X2..deoxyuridine	urea	0.220625	0.0486752	0.996419	3710	2'-deoxyuridine	Nucleotide	Pyrimidine Metabolism, Uracil containing	1412	LC/MS Neg	536	1586	111.02	951-78-0	13712	C00526	HMDB00012
X2.dihomo.linoleoylglycerol..20.2..	RBC_Accuri	-0.154867	0.0239839	1	2469	2-dihomo-linoleoylglycerol (20:2)*	Lipid	Monoacylglycerol	62450	LC/MS Neg	100020771	6700	307.264
X2.dihomo.linoleoylglycerol..20.2..	Blood.Glucose	-0.0223842	0.000501053	1	2469	2-dihomo-linoleoylglycerol (20:2)*	Lipid	Monoacylglycerol	62450	LC/MS Neg	100020771	6700	307.264
X2.dihomo.linoleoylglycerol..20.2..	Weight.Percent.Loss	-0.0373217	0.00139291	1	2469	2-dihomo-linoleoylglycerol (20:2)*	Lipid	Monoacylglycerol	62450	LC/MS Neg	100020771	6700	307.264
X2.dihomo.linoleoylglycerol..20.2..	Temperature.Delta	-0.00991622	9.83314e-05	1	2469	2-dihomo-linoleoylglycerol (20:2)*	Lipid	Monoacylglycerol	62450	LC/MS Neg	100020771	6700	307.264
X2.dihomo.linoleoylglycerol..20.2..	Parasitemia	0.243316	0.0592029	0.626769	2469	2-dihomo-linoleoylglycerol (20:2)*	Lipid	Monoacylglycerol	62450	LC/MS Neg	100020771	6700	307.264
X2.dihomo.linoleoylglycerol..20.2..	Parasite.Density	0.305755	0.0934861	0.0045609	2469	2-dihomo-linoleoylglycerol (20:2)*	Lipid	Monoacylglycerol	62450	LC/MS Neg	100020771	6700	307.264
X2.dihomo.linoleoylglycerol..20.2..	ALT	0.0542895	0.00294735	1	2469	2-dihomo-linoleoylglycerol (20:2)*	Lipid	Monoacylglycerol	62450	LC/MS Neg	100020771	6700	307.264
X2.dihomo.linoleoylglycerol..20.2..	creatinine	0.0791939	0.00627167	1	2469	2-dihomo-linoleoylglycerol (20:2)*	Lipid	Monoacylglycerol	62450	LC/MS Neg	100020771	6700	307.264
X2.dihomo.linoleoylglycerol..20.2..	lactate	-0.0139943	0.000195842	1	2469	2-dihomo-linoleoylglycerol (20:2)*	Lipid	Monoacylglycerol	62450	LC/MS Neg	100020771	6700	307.264
X2.dihomo.linoleoylglycerol..20.2..	urea	0.0700386	0.00490541	1	2469	2-dihomo-linoleoylglycerol (20:2)*	Lipid	Monoacylglycerol	62450	LC/MS Neg	100020771	6700	307.264
X2.docosahexaenoylglycerol..22.6..	RBC_Accuri	-0.385533	0.148636	5.12648e-08	2483	2-docosahexaenoylglycerol (22:6)*	Lipid	Monoacylglycerol	48675	LC/MS Neg	100006352	6050	309.222				HMDB11557
X2.docosahexaenoylglycerol..22.6..	Blood.Glucose	-0.176566	0.0311754	1	2483	2-docosahexaenoylglycerol (22:6)*	Lipid	Monoacylglycerol	48675	LC/MS Neg	100006352	6050	309.222				HMDB11557
X2.docosahexaenoylglycerol..22.6..	Weight.Percent.Loss	-0.414215	0.171574	8.75211e-10	2483	2-docosahexaenoylglycerol (22:6)*	Lipid	Monoacylglycerol	48675	LC/MS Neg	100006352	6050	309.222				HMDB11557
X2.docosahexaenoylglycerol..22.6..	Temperature.Delta	-0.245688	0.0603628	0.147853	2483	2-docosahexaenoylglycerol (22:6)*	Lipid	Monoacylglycerol	48675	LC/MS Neg	100006352	6050	309.222				HMDB11557
X2.docosahexaenoylglycerol..22.6..	Parasitemia	0.148976	0.0221939	1	2483	2-docosahexaenoylglycerol (22:6)*	Lipid	Monoacylglycerol	48675	LC/MS Neg	100006352	6050	309.222				HMDB11557
X2.docosahexaenoylglycerol..22.6..	Parasite.Density	0.049552	0.0024554	1	2483	2-docosahexaenoylglycerol (22:6)*	Lipid	Monoacylglycerol	48675	LC/MS Neg	100006352	6050	309.222				HMDB11557
X2.docosahexaenoylglycerol..22.6..	ALT	0.459404	0.211052	8.73035e-12	2483	2-docosahexaenoylglycerol (22:6)*	Lipid	Monoacylglycerol	48675	LC/MS Neg	100006352	6050	309.222				HMDB11557
X2.docosahexaenoylglycerol..22.6..	creatinine	0.223496	0.0499503	0.809259	2483	2-docosahexaenoylglycerol (22:6)*	Lipid	Monoacylglycerol	48675	LC/MS Neg	100006352	6050	309.222				HMDB11557
X2.docosahexaenoylglycerol..22.6..	lactate	-0.163912	0.0268673	1	2483	2-docosahexaenoylglycerol (22:6)*	Lipid	Monoacylglycerol	48675	LC/MS Neg	100006352	6050	309.222				HMDB11557
X2.docosahexaenoylglycerol..22.6..	urea	0.195578	0.0382508	1	2483	2-docosahexaenoylglycerol (22:6)*	Lipid	Monoacylglycerol	48675	LC/MS Neg	100006352	6050	309.222				HMDB11557
X2.hydroxy.3.methylvalerate	RBC_Accuri	-0.571503	0.326616	4.19328e-23	335	2-hydroxy-3-methylvalerate	Amino Acid	Leucine, Isoleucine and Valine Metabolism	36746	LC/MS Neg	100001541	1800	131.071	488-15-3	164623		HMDB00317
X2.hydroxy.3.methylvalerate	Blood.Glucose	-0.546808	0.298999	1.57962e-20	335	2-hydroxy-3-methylvalerate	Amino Acid	Leucine, Isoleucine and Valine Metabolism	36746	LC/MS Neg	100001541	1800	131.071	488-15-3	164623		HMDB00317
X2.hydroxy.3.methylvalerate	Weight.Percent.Loss	-0.506021	0.256057	1.03338e-16	335	2-hydroxy-3-methylvalerate	Amino Acid	Leucine, Isoleucine and Valine Metabolism	36746	LC/MS Neg	100001541	1800	131.071	488-15-3	164623		HMDB00317
X2.hydroxy.3.methylvalerate	Temperature.Delta	-0.629333	0.396059	4.53512e-30	335	2-hydroxy-3-methylvalerate	Amino Acid	Leucine, Isoleucine and Valine Metabolism	36746	LC/MS Neg	100001541	1800	131.071	488-15-3	164623		HMDB00317
X2.hydroxy.3.methylvalerate	Parasitemia	0.334024	0.111572	0.000324832	335	2-hydroxy-3-methylvalerate	Amino Acid	Leucine, Isoleucine and Valine Metabolism	36746	LC/MS Neg	100001541	1800	131.071	488-15-3	164623		HMDB00317
X2.hydroxy.3.methylvalerate	Parasite.Density	-0.100126	0.0100252	1	335	2-hydroxy-3-methylvalerate	Amino Acid	Leucine, Isoleucine and Valine Metabolism	36746	LC/MS Neg	100001541	1800	131.071	488-15-3	164623		HMDB00317
X2.hydroxy.3.methylvalerate	ALT	0.430699	0.185502	6.97712e-10	335	2-hydroxy-3-methylvalerate	Amino Acid	Leucine, Isoleucine and Valine Metabolism	36746	LC/MS Neg	100001541	1800	131.071	488-15-3	164623		HMDB00317
X2.hydroxy.3.methylvalerate	creatinine	0.631227	0.398448	2.53036e-30	335	2-hydroxy-3-methylvalerate	Amino Acid	Leucine, Isoleucine and Valine Metabolism	36746	LC/MS Neg	100001541	1800	131.071	488-15-3	164623		HMDB00317
X2.hydroxy.3.methylvalerate	lactate	0.100099	0.0100199	1	335	2-hydroxy-3-methylvalerate	Amino Acid	Leucine, Isoleucine and Valine Metabolism	36746	LC/MS Neg	100001541	1800	131.071	488-15-3	164623		HMDB00317
X2.hydroxy.3.methylvalerate	urea	0.778228	0.605638	2.80914e-57	335	2-hydroxy-3-methylvalerate	Amino Acid	Leucine, Isoleucine and Valine Metabolism	36746	LC/MS Neg	100001541	1800	131.071	488-15-3	164623		HMDB00317
X2.hydroxyadipate	RBC_Accuri	-0.312125	0.097422	0.000326223	1424	2-hydroxyadipate	Lipid	Fatty Acid, Dicarboxylate	31934	LC/MS Polar	100001153	3000	161.046	18294-85-4	193530	C02360	HMDB00321
X2.hydroxyadipate	Blood.Glucose	-0.337588	0.113966	2.01546e-05	1424	2-hydroxyadipate	Lipid	Fatty Acid, Dicarboxylate	31934	LC/MS Polar	100001153	3000	161.046	18294-85-4	193530	C02360	HMDB00321
X2.hydroxyadipate	Weight.Percent.Loss	-0.310778	0.0965828	0.000375321	1424	2-hydroxyadipate	Lipid	Fatty Acid, Dicarboxylate	31934	LC/MS Polar	100001153	3000	161.046	18294-85-4	193530	C02360	HMDB00321
X2.hydroxyadipate	Temperature.Delta	-0.448812	0.201432	3.74099e-12	1424	2-hydroxyadipate	Lipid	Fatty Acid, Dicarboxylate	31934	LC/MS Polar	100001153	3000	161.046	18294-85-4	193530	C02360	HMDB00321
X2.hydroxyadipate	Parasitemia	0.223478	0.0499424	1	1424	2-hydroxyadipate	Lipid	Fatty Acid, Dicarboxylate	31934	LC/MS Polar	100001153	3000	161.046	18294-85-4	193530	C02360	HMDB00321
X2.hydroxyadipate	Parasite.Density	0.0111099	0.000123431	1	1424	2-hydroxyadipate	Lipid	Fatty Acid, Dicarboxylate	31934	LC/MS Polar	100001153	3000	161.046	18294-85-4	193530	C02360	HMDB00321
X2.hydroxyadipate	ALT	0.465952	0.217112	3.02962e-12	1424	2-hydroxyadipate	Lipid	Fatty Acid, Dicarboxylate	31934	LC/MS Polar	100001153	3000	161.046	18294-85-4	193530	C02360	HMDB00321
X2.hydroxyadipate	creatinine	0.269538	0.0726505	0.0197458	1424	2-hydroxyadipate	Lipid	Fatty Acid, Dicarboxylate	31934	LC/MS Polar	100001153	3000	161.046	18294-85-4	193530	C02360	HMDB00321
X2.hydroxyadipate	lactate	0.349348	0.122044	5.0995e-06	1424	2-hydroxyadipate	Lipid	Fatty Acid, Dicarboxylate	31934	LC/MS Polar	100001153	3000	161.046	18294-85-4	193530	C02360	HMDB00321
X2.hydroxyadipate	urea	0.375696	0.141148	1.89545e-07	1424	2-hydroxyadipate	Lipid	Fatty Acid, Dicarboxylate	31934	LC/MS Polar	100001153	3000	161.046	18294-85-4	193530	C02360	HMDB00321
X2.hydroxybutyrate.2.hydroxyisobutyrate	RBC_Accuri	-0.591662	0.350063	2.2536e-25	469	2-hydroxybutyrate/2-hydroxyisobutyrate	Amino Acid	Glutathione Metabolism	52281	LC/MS Polar	100008928	1258	103.04
X2.hydroxybutyrate.2.hydroxyisobutyrate	Blood.Glucose	-0.552197	0.304921	4.51451e-21	469	2-hydroxybutyrate/2-hydroxyisobutyrate	Amino Acid	Glutathione Metabolism	52281	LC/MS Polar	100008928	1258	103.04
X2.hydroxybutyrate.2.hydroxyisobutyrate	Weight.Percent.Loss	-0.516328	0.266595	1.2532e-17	469	2-hydroxybutyrate/2-hydroxyisobutyrate	Amino Acid	Glutathione Metabolism	52281	LC/MS Polar	100008928	1258	103.04
X2.hydroxybutyrate.2.hydroxyisobutyrate	Temperature.Delta	-0.649574	0.421946	7.17454e-33	469	2-hydroxybutyrate/2-hydroxyisobutyrate	Amino Acid	Glutathione Metabolism	52281	LC/MS Polar	100008928	1258	103.04
X2.hydroxybutyrate.2.hydroxyisobutyrate	Parasitemia	0.435772	0.189897	2.04819e-09	469	2-hydroxybutyrate/2-hydroxyisobutyrate	Amino Acid	Glutathione Metabolism	52281	LC/MS Polar	100008928	1258	103.04
X2.hydroxybutyrate.2.hydroxyisobutyrate	Parasite.Density	0.0189593	0.000359457	1	469	2-hydroxybutyrate/2-hydroxyisobutyrate	Amino Acid	Glutathione Metabolism	52281	LC/MS Polar	100008928	1258	103.04
X2.hydroxybutyrate.2.hydroxyisobutyrate	ALT	0.784324	0.615163	2.94049e-54	469	2-hydroxybutyrate/2-hydroxyisobutyrate	Amino Acid	Glutathione Metabolism	52281	LC/MS Polar	100008928	1258	103.04
X2.hydroxybutyrate.2.hydroxyisobutyrate	creatinine	0.395362	0.156311	1.32785e-08	469	2-hydroxybutyrate/2-hydroxyisobutyrate	Amino Acid	Glutathione Metabolism	52281	LC/MS Polar	100008928	1258	103.04
X2.hydroxybutyrate.2.hydroxyisobutyrate	lactate	0.203127	0.0412606	1	469	2-hydroxybutyrate/2-hydroxyisobutyrate	Amino Acid	Glutathione Metabolism	52281	LC/MS Polar	100008928	1258	103.04
X2.hydroxybutyrate.2.hydroxyisobutyrate	urea	0.696396	0.484968	3.02943e-40	469	2-hydroxybutyrate/2-hydroxyisobutyrate	Amino Acid	Glutathione Metabolism	52281	LC/MS Polar	100008928	1258	103.04
X2.hydroxydecanoate	RBC_Accuri	0.171933	0.0295609	1	1643	2-hydroxydecanoate	Lipid	Fatty Acid, Monohydroxy	42489	LC/MS Neg	100004089	4840	187.134	5393-81-7	21488
X2.hydroxydecanoate	Blood.Glucose	-0.0321876	0.00103604	1	1643	2-hydroxydecanoate	Lipid	Fatty Acid, Monohydroxy	42489	LC/MS Neg	100004089	4840	187.134	5393-81-7	21488
X2.hydroxydecanoate	Weight.Percent.Loss	0.186789	0.0348902	1	1643	2-hydroxydecanoate	Lipid	Fatty Acid, Monohydroxy	42489	LC/MS Neg	100004089	4840	187.134	5393-81-7	21488
X2.hydroxydecanoate	Temperature.Delta	-0.00551784	3.04466e-05	1	1643	2-hydroxydecanoate	Lipid	Fatty Acid, Monohydroxy	42489	LC/MS Neg	100004089	4840	187.134	5393-81-7	21488
X2.hydroxydecanoate	Parasitemia	-0.191564	0.0366966	1	1643	2-hydroxydecanoate	Lipid	Fatty Acid, Monohydroxy	42489	LC/MS Neg	100004089	4840	187.134	5393-81-7	21488
X2.hydroxydecanoate	Parasite.Density	-0.205571	0.0422596	1	1643	2-hydroxydecanoate	Lipid	Fatty Acid, Monohydroxy	42489	LC/MS Neg	100004089	4840	187.134	5393-81-7	21488
X2.hydroxydecanoate	ALT	-0.0940151	0.00883884	1	1643	2-hydroxydecanoate	Lipid	Fatty Acid, Monohydroxy	42489	LC/MS Neg	100004089	4840	187.134	5393-81-7	21488
X2.hydroxydecanoate	creatinine	-0.00707884	5.011e-05	1	1643	2-hydroxydecanoate	Lipid	Fatty Acid, Monohydroxy	42489	LC/MS Neg	100004089	4840	187.134	5393-81-7	21488
X2.hydroxydecanoate	lactate	0.369844	0.136785	4.04238e-07	1643	2-hydroxydecanoate	Lipid	Fatty Acid, Monohydroxy	42489	LC/MS Neg	100004089	4840	187.134	5393-81-7	21488
X2.hydroxydecanoate	urea	-0.0449323	0.00201892	1	1643	2-hydroxydecanoate	Lipid	Fatty Acid, Monohydroxy	42489	LC/MS Neg	100004089	4840	187.134	5393-81-7	21488
X2.hydroxyglutarate	RBC_Accuri	0.0973905	0.00948491	1	1420	2-hydroxyglutarate	Lipid	Fatty Acid, Dicarboxylate	37253	LC/MS Pos Early	100002070	958	131.034	40951-21-1	43	C02630	HMDB0059655
X2.hydroxyglutarate	Blood.Glucose	-0.117709	0.0138553	1	1420	2-hydroxyglutarate	Lipid	Fatty Acid, Dicarboxylate	37253	LC/MS Pos Early	100002070	958	131.034	40951-21-1	43	C02630	HMDB0059655
X2.hydroxyglutarate	Weight.Percent.Loss	-0.101847	0.0103728	1	1420	2-hydroxyglutarate	Lipid	Fatty Acid, Dicarboxylate	37253	LC/MS Pos Early	100002070	958	131.034	40951-21-1	43	C02630	HMDB0059655
X2.hydroxyglutarate	Temperature.Delta	-0.0767289	0.00588733	1	1420	2-hydroxyglutarate	Lipid	Fatty Acid, Dicarboxylate	37253	LC/MS Pos Early	100002070	958	131.034	40951-21-1	43	C02630	HMDB0059655
X2.hydroxyglutarate	Parasitemia	-0.144816	0.0209717	1	1420	2-hydroxyglutarate	Lipid	Fatty Acid, Dicarboxylate	37253	LC/MS Pos Early	100002070	958	131.034	40951-21-1	43	C02630	HMDB0059655
X2.hydroxyglutarate	Parasite.Density	-0.240944	0.0580541	0.738294	1420	2-hydroxyglutarate	Lipid	Fatty Acid, Dicarboxylate	37253	LC/MS Pos Early	100002070	958	131.034	40951-21-1	43	C02630	HMDB0059655
X2.hydroxyglutarate	ALT	0.0496276	0.0024629	1	1420	2-hydroxyglutarate	Lipid	Fatty Acid, Dicarboxylate	37253	LC/MS Pos Early	100002070	958	131.034	40951-21-1	43	C02630	HMDB0059655
X2.hydroxyglutarate	creatinine	0.240303	0.0577456	0.226743	1420	2-hydroxyglutarate	Lipid	Fatty Acid, Dicarboxylate	37253	LC/MS Pos Early	100002070	958	131.034	40951-21-1	43	C02630	HMDB0059655
X2.hydroxyglutarate	lactate	0.488959	0.239081	2.91242e-15	1420	2-hydroxyglutarate	Lipid	Fatty Acid, Dicarboxylate	37253	LC/MS Pos Early	100002070	958	131.034	40951-21-1	43	C02630	HMDB0059655
X2.hydroxyglutarate	urea	0.0776659	0.00603199	1	1420	2-hydroxyglutarate	Lipid	Fatty Acid, Dicarboxylate	37253	LC/MS Pos Early	100002070	958	131.034	40951-21-1	43	C02630	HMDB0059655
X2.hydroxyhippurate..salicylurate.	RBC_Accuri	0.17273	0.0298356	1	3910	2-hydroxyhippurate (salicylurate)	Xenobiotics	Benzoate Metabolism	18281	LC/MS Polar	1869	1123.9	194.046	487-54-7	10253	C07588	HMDB00840
X2.hydroxyhippurate..salicylurate.	Blood.Glucose	0.174528	0.0304601	1	3910	2-hydroxyhippurate (salicylurate)	Xenobiotics	Benzoate Metabolism	18281	LC/MS Polar	1869	1123.9	194.046	487-54-7	10253	C07588	HMDB00840
X2.hydroxyhippurate..salicylurate.	Weight.Percent.Loss	0.066548	0.00442863	1	3910	2-hydroxyhippurate (salicylurate)	Xenobiotics	Benzoate Metabolism	18281	LC/MS Polar	1869	1123.9	194.046	487-54-7	10253	C07588	HMDB00840
X2.hydroxyhippurate..salicylurate.	Temperature.Delta	0.118763	0.0141046	1	3910	2-hydroxyhippurate (salicylurate)	Xenobiotics	Benzoate Metabolism	18281	LC/MS Polar	1869	1123.9	194.046	487-54-7	10253	C07588	HMDB00840
X2.hydroxyhippurate..salicylurate.	Parasitemia	-0.145854	0.0212733	1	3910	2-hydroxyhippurate (salicylurate)	Xenobiotics	Benzoate Metabolism	18281	LC/MS Polar	1869	1123.9	194.046	487-54-7	10253	C07588	HMDB00840
X2.hydroxyhippurate..salicylurate.	Parasite.Density	-0.0834443	0.00696295	1	3910	2-hydroxyhippurate (salicylurate)	Xenobiotics	Benzoate Metabolism	18281	LC/MS Polar	1869	1123.9	194.046	487-54-7	10253	C07588	HMDB00840
X2.hydroxyhippurate..salicylurate.	ALT	-0.155444	0.0241629	1	3910	2-hydroxyhippurate (salicylurate)	Xenobiotics	Benzoate Metabolism	18281	LC/MS Polar	1869	1123.9	194.046	487-54-7	10253	C07588	HMDB00840
X2.hydroxyhippurate..salicylurate.	creatinine	-0.106158	0.0112696	1	3910	2-hydroxyhippurate (salicylurate)	Xenobiotics	Benzoate Metabolism	18281	LC/MS Polar	1869	1123.9	194.046	487-54-7	10253	C07588	HMDB00840
X2.hydroxyhippurate..salicylurate.	lactate	-0.104168	0.0108511	1	3910	2-hydroxyhippurate (salicylurate)	Xenobiotics	Benzoate Metabolism	18281	LC/MS Polar	1869	1123.9	194.046	487-54-7	10253	C07588	HMDB00840
X2.hydroxyhippurate..salicylurate.	urea	-0.07121	0.00507086	1	3910	2-hydroxyhippurate (salicylurate)	Xenobiotics	Benzoate Metabolism	18281	LC/MS Polar	1869	1123.9	194.046	487-54-7	10253	C07588	HMDB00840
X2.hydroxylaurate	RBC_Accuri	-0.361413	0.130619	1.17214e-06	1644	2-hydroxylaurate	Lipid	Fatty Acid, Monohydroxy	52916	LC/MS Neg	100008934	5211	215.165	2984-55-6	97783
X2.hydroxylaurate	Blood.Glucose	-0.505564	0.255595	1.13286e-16	1644	2-hydroxylaurate	Lipid	Fatty Acid, Monohydroxy	52916	LC/MS Neg	100008934	5211	215.165	2984-55-6	97783
X2.hydroxylaurate	Weight.Percent.Loss	-0.324574	0.105348	8.63611e-05	1644	2-hydroxylaurate	Lipid	Fatty Acid, Monohydroxy	52916	LC/MS Neg	100008934	5211	215.165	2984-55-6	97783
X2.hydroxylaurate	Temperature.Delta	-0.5371	0.288476	1.42627e-19	1644	2-hydroxylaurate	Lipid	Fatty Acid, Monohydroxy	52916	LC/MS Neg	100008934	5211	215.165	2984-55-6	97783
X2.hydroxylaurate	Parasitemia	0.187375	0.0351093	1	1644	2-hydroxylaurate	Lipid	Fatty Acid, Monohydroxy	52916	LC/MS Neg	100008934	5211	215.165	2984-55-6	97783
X2.hydroxylaurate	Parasite.Density	-0.1075	0.0115562	1	1644	2-hydroxylaurate	Lipid	Fatty Acid, Monohydroxy	52916	LC/MS Neg	100008934	5211	215.165	2984-55-6	97783
X2.hydroxylaurate	ALT	0.493972	0.244008	2.50921e-14	1644	2-hydroxylaurate	Lipid	Fatty Acid, Monohydroxy	52916	LC/MS Neg	100008934	5211	215.165	2984-55-6	97783
X2.hydroxylaurate	creatinine	0.37629	0.141594	1.75377e-07	1644	2-hydroxylaurate	Lipid	Fatty Acid, Monohydroxy	52916	LC/MS Neg	100008934	5211	215.165	2984-55-6	97783
X2.hydroxylaurate	lactate	0.384826	0.148091	5.63993e-08	1644	2-hydroxylaurate	Lipid	Fatty Acid, Monohydroxy	52916	LC/MS Neg	100008934	5211	215.165	2984-55-6	97783
X2.hydroxylaurate	urea	0.451012	0.203412	2.58825e-12	1644	2-hydroxylaurate	Lipid	Fatty Acid, Monohydroxy	52916	LC/MS Neg	100008934	5211	215.165	2984-55-6	97783
X2.hydroxyoctanoate	RBC_Accuri	0.366405	0.134252	6.26438e-07	1642	2-hydroxyoctanoate	Lipid	Fatty Acid, Monohydroxy	22036	LC/MS Neg	100000743	3736.8	159.103	617-73-2	94180		HMDB02264
X2.hydroxyoctanoate	Blood.Glucose	0.412319	0.170007	1.15952e-09	1642	2-hydroxyoctanoate	Lipid	Fatty Acid, Monohydroxy	22036	LC/MS Neg	100000743	3736.8	159.103	617-73-2	94180		HMDB02264
X2.hydroxyoctanoate	Weight.Percent.Loss	0.312984	0.0979588	0.000298223	1642	2-hydroxyoctanoate	Lipid	Fatty Acid, Monohydroxy	22036	LC/MS Neg	100000743	3736.8	159.103	617-73-2	94180		HMDB02264
X2.hydroxyoctanoate	Temperature.Delta	0.401867	0.161497	5.29724e-09	1642	2-hydroxyoctanoate	Lipid	Fatty Acid, Monohydroxy	22036	LC/MS Neg	100000743	3736.8	159.103	617-73-2	94180		HMDB02264
X2.hydroxyoctanoate	Parasitemia	-0.476799	0.227338	4.61068e-12	1642	2-hydroxyoctanoate	Lipid	Fatty Acid, Monohydroxy	22036	LC/MS Neg	100000743	3736.8	159.103	617-73-2	94180		HMDB02264
X2.hydroxyoctanoate	Parasite.Density	-0.261987	0.0686372	0.16302	1642	2-hydroxyoctanoate	Lipid	Fatty Acid, Monohydroxy	22036	LC/MS Neg	100000743	3736.8	159.103	617-73-2	94180		HMDB02264
X2.hydroxyoctanoate	ALT	-0.325953	0.106246	0.000265085	1642	2-hydroxyoctanoate	Lipid	Fatty Acid, Monohydroxy	22036	LC/MS Neg	100000743	3736.8	159.103	617-73-2	94180		HMDB02264
X2.hydroxyoctanoate	creatinine	-0.277319	0.0769056	0.00980495	1642	2-hydroxyoctanoate	Lipid	Fatty Acid, Monohydroxy	22036	LC/MS Neg	100000743	3736.8	159.103	617-73-2	94180		HMDB02264
X2.hydroxyoctanoate	lactate	0.0961937	0.00925322	1	1642	2-hydroxyoctanoate	Lipid	Fatty Acid, Monohydroxy	22036	LC/MS Neg	100000743	3736.8	159.103	617-73-2	94180		HMDB02264
X2.hydroxyoctanoate	urea	-0.430242	0.185108	7.55512e-11	1642	2-hydroxyoctanoate	Lipid	Fatty Acid, Monohydroxy	22036	LC/MS Neg	100000743	3736.8	159.103	617-73-2	94180		HMDB02264
X2.hydroxypalmitate	RBC_Accuri	-0.239478	0.0573499	0.241882	1646	2-hydroxypalmitate	Lipid	Fatty Acid, Monohydroxy	35675	LC/MS Neg	100001579	5511.2	271.228	764-67-0	92836		HMDB31057
X2.hydroxypalmitate	Blood.Glucose	-0.451035	0.203432	2.57857e-12	1646	2-hydroxypalmitate	Lipid	Fatty Acid, Monohydroxy	35675	LC/MS Neg	100001579	5511.2	271.228	764-67-0	92836		HMDB31057
X2.hydroxypalmitate	Weight.Percent.Loss	-0.25741	0.0662598	0.0563387	1646	2-hydroxypalmitate	Lipid	Fatty Acid, Monohydroxy	35675	LC/MS Neg	100001579	5511.2	271.228	764-67-0	92836		HMDB31057
X2.hydroxypalmitate	Temperature.Delta	-0.522809	0.27333	3.20472e-18	1646	2-hydroxypalmitate	Lipid	Fatty Acid, Monohydroxy	35675	LC/MS Neg	100001579	5511.2	271.228	764-67-0	92836		HMDB31057
X2.hydroxypalmitate	Parasitemia	0.195646	0.0382775	1	1646	2-hydroxypalmitate	Lipid	Fatty Acid, Monohydroxy	35675	LC/MS Neg	100001579	5511.2	271.228	764-67-0	92836		HMDB31057
X2.hydroxypalmitate	Parasite.Density	-0.0761385	0.00579707	1	1646	2-hydroxypalmitate	Lipid	Fatty Acid, Monohydroxy	35675	LC/MS Neg	100001579	5511.2	271.228	764-67-0	92836		HMDB31057
X2.hydroxypalmitate	ALT	0.44984	0.202356	3.93502e-11	1646	2-hydroxypalmitate	Lipid	Fatty Acid, Monohydroxy	35675	LC/MS Neg	100001579	5511.2	271.228	764-67-0	92836		HMDB31057
X2.hydroxypalmitate	creatinine	0.36072	0.130119	1.27754e-06	1646	2-hydroxypalmitate	Lipid	Fatty Acid, Monohydroxy	35675	LC/MS Neg	100001579	5511.2	271.228	764-67-0	92836		HMDB31057
X2.hydroxypalmitate	lactate	0.317055	0.100524	0.000194124	1646	2-hydroxypalmitate	Lipid	Fatty Acid, Monohydroxy	35675	LC/MS Neg	100001579	5511.2	271.228	764-67-0	92836		HMDB31057
X2.hydroxypalmitate	urea	0.425388	0.180955	1.60837e-10	1646	2-hydroxypalmitate	Lipid	Fatty Acid, Monohydroxy	35675	LC/MS Neg	100001579	5511.2	271.228	764-67-0	92836		HMDB31057
X2.hydroxyphenylacetate	RBC_Accuri	-0.0414478	0.00171792	1	137	2-hydroxyphenylacetate	Amino Acid	Phenylalanine Metabolism	1432	LC/MS Polar	235	858.6	151.04	614-75-5	11970	C05852	HMDB00669
X2.hydroxyphenylacetate	Blood.Glucose	-0.136431	0.0186135	1	137	2-hydroxyphenylacetate	Amino Acid	Phenylalanine Metabolism	1432	LC/MS Polar	235	858.6	151.04	614-75-5	11970	C05852	HMDB00669
X2.hydroxyphenylacetate	Weight.Percent.Loss	-0.17545	0.0307829	1	137	2-hydroxyphenylacetate	Amino Acid	Phenylalanine Metabolism	1432	LC/MS Polar	235	858.6	151.04	614-75-5	11970	C05852	HMDB00669
X2.hydroxyphenylacetate	Temperature.Delta	-0.22896	0.0524227	0.54062	137	2-hydroxyphenylacetate	Amino Acid	Phenylalanine Metabolism	1432	LC/MS Polar	235	858.6	151.04	614-75-5	11970	C05852	HMDB00669
X2.hydroxyphenylacetate	Parasitemia	0.0407983	0.0016645	1	137	2-hydroxyphenylacetate	Amino Acid	Phenylalanine Metabolism	1432	LC/MS Polar	235	858.6	151.04	614-75-5	11970	C05852	HMDB00669
X2.hydroxyphenylacetate	Parasite.Density	-0.162422	0.0263808	1	137	2-hydroxyphenylacetate	Amino Acid	Phenylalanine Metabolism	1432	LC/MS Polar	235	858.6	151.04	614-75-5	11970	C05852	HMDB00669
X2.hydroxyphenylacetate	ALT	0.243864	0.0594695	0.347976	137	2-hydroxyphenylacetate	Amino Acid	Phenylalanine Metabolism	1432	LC/MS Polar	235	858.6	151.04	614-75-5	11970	C05852	HMDB00669
X2.hydroxyphenylacetate	creatinine	0.17945	0.0322025	1	137	2-hydroxyphenylacetate	Amino Acid	Phenylalanine Metabolism	1432	LC/MS Polar	235	858.6	151.04	614-75-5	11970	C05852	HMDB00669
X2.hydroxyphenylacetate	lactate	0.0600805	0.00360966	1	137	2-hydroxyphenylacetate	Amino Acid	Phenylalanine Metabolism	1432	LC/MS Polar	235	858.6	151.04	614-75-5	11970	C05852	HMDB00669
X2.hydroxyphenylacetate	urea	0.251535	0.0632699	0.0919127	137	2-hydroxyphenylacetate	Amino Acid	Phenylalanine Metabolism	1432	LC/MS Polar	235	858.6	151.04	614-75-5	11970	C05852	HMDB00669
X2.hydroxystearate	RBC_Accuri	-0.323971	0.104957	9.22308e-05	1648	2-hydroxystearate	Lipid	Fatty Acid, Monohydroxy	17945	LC/MS Neg	1239	5695	299.259	629-22-1	69417	C03045
X2.hydroxystearate	Blood.Glucose	-0.285003	0.081227	0.00480718	1648	2-hydroxystearate	Lipid	Fatty Acid, Monohydroxy	17945	LC/MS Neg	1239	5695	299.259	629-22-1	69417	C03045
X2.hydroxystearate	Weight.Percent.Loss	-0.242877	0.0589892	0.185061	1648	2-hydroxystearate	Lipid	Fatty Acid, Monohydroxy	17945	LC/MS Neg	1239	5695	299.259	629-22-1	69417	C03045
X2.hydroxystearate	Temperature.Delta	-0.487003	0.237172	4.22045e-15	1648	2-hydroxystearate	Lipid	Fatty Acid, Monohydroxy	17945	LC/MS Neg	1239	5695	299.259	629-22-1	69417	C03045
X2.hydroxystearate	Parasitemia	0.126401	0.0159773	1	1648	2-hydroxystearate	Lipid	Fatty Acid, Monohydroxy	17945	LC/MS Neg	1239	5695	299.259	629-22-1	69417	C03045
X2.hydroxystearate	Parasite.Density	-0.0354982	0.00126012	1	1648	2-hydroxystearate	Lipid	Fatty Acid, Monohydroxy	17945	LC/MS Neg	1239	5695	299.259	629-22-1	69417	C03045
X2.hydroxystearate	ALT	0.406697	0.165402	2.00524e-08	1648	2-hydroxystearate	Lipid	Fatty Acid, Monohydroxy	17945	LC/MS Neg	1239	5695	299.259	629-22-1	69417	C03045
X2.hydroxystearate	creatinine	0.231034	0.0533768	0.462678	1648	2-hydroxystearate	Lipid	Fatty Acid, Monohydroxy	17945	LC/MS Neg	1239	5695	299.259	629-22-1	69417	C03045
X2.hydroxystearate	lactate	-0.0447598	0.00200344	1	1648	2-hydroxystearate	Lipid	Fatty Acid, Monohydroxy	17945	LC/MS Neg	1239	5695	299.259	629-22-1	69417	C03045
X2.hydroxystearate	urea	0.251632	0.0633184	0.0911865	1648	2-hydroxystearate	Lipid	Fatty Acid, Monohydroxy	17945	LC/MS Neg	1239	5695	299.259	629-22-1	69417	C03045
X2.isopropylmalate	RBC_Accuri	0.326369	0.106517	7.09456e-05	4126	2-isopropylmalate	Xenobiotics	Food Component/Plant	15667	LC/MS Polar	100000409	2605	175.061	3237-44-3	77	C02504	HMDB00402
X2.isopropylmalate	Blood.Glucose	0.17577	0.0308951	1	4126	2-isopropylmalate	Xenobiotics	Food Component/Plant	15667	LC/MS Polar	100000409	2605	175.061	3237-44-3	77	C02504	HMDB00402
X2.isopropylmalate	Weight.Percent.Loss	0.271034	0.0734592	0.0172882	4126	2-isopropylmalate	Xenobiotics	Food Component/Plant	15667	LC/MS Polar	100000409	2605	175.061	3237-44-3	77	C02504	HMDB00402
X2.isopropylmalate	Temperature.Delta	0.272358	0.0741789	0.0153588	4126	2-isopropylmalate	Xenobiotics	Food Component/Plant	15667	LC/MS Polar	100000409	2605	175.061	3237-44-3	77	C02504	HMDB00402
X2.isopropylmalate	Parasitemia	-0.243384	0.0592357	0.623845	4126	2-isopropylmalate	Xenobiotics	Food Component/Plant	15667	LC/MS Polar	100000409	2605	175.061	3237-44-3	77	C02504	HMDB00402
X2.isopropylmalate	Parasite.Density	-0.0453784	0.0020592	1	4126	2-isopropylmalate	Xenobiotics	Food Component/Plant	15667	LC/MS Polar	100000409	2605	175.061	3237-44-3	77	C02504	HMDB00402
X2.isopropylmalate	ALT	-0.278557	0.0775938	0.0220697	4126	2-isopropylmalate	Xenobiotics	Food Component/Plant	15667	LC/MS Polar	100000409	2605	175.061	3237-44-3	77	C02504	HMDB00402
X2.isopropylmalate	creatinine	-0.115279	0.0132892	1	4126	2-isopropylmalate	Xenobiotics	Food Component/Plant	15667	LC/MS Polar	100000409	2605	175.061	3237-44-3	77	C02504	HMDB00402
X2.isopropylmalate	lactate	0.268602	0.0721469	0.0214493	4126	2-isopropylmalate	Xenobiotics	Food Component/Plant	15667	LC/MS Polar	100000409	2605	175.061	3237-44-3	77	C02504	HMDB00402
X2.isopropylmalate	urea	-0.225535	0.0508661	0.696946	4126	2-isopropylmalate	Xenobiotics	Food Component/Plant	15667	LC/MS Polar	100000409	2605	175.061	3237-44-3	77	C02504	HMDB00402
X2.linoleoylglycerol..18.2.	RBC_Accuri	0.0844454	0.00713102	1	2480	2-linoleoylglycerol (18:2)	Lipid	Monoacylglycerol	32506	LC/MS Neg	100000987	6250	279.233	3443-82-1	5365676		HMDB11538
X2.linoleoylglycerol..18.2.	Blood.Glucose	0.0624854	0.00390443	1	2480	2-linoleoylglycerol (18:2)	Lipid	Monoacylglycerol	32506	LC/MS Neg	100000987	6250	279.233	3443-82-1	5365676		HMDB11538
X2.linoleoylglycerol..18.2.	Weight.Percent.Loss	0.0832347	0.00692801	1	2480	2-linoleoylglycerol (18:2)	Lipid	Monoacylglycerol	32506	LC/MS Neg	100000987	6250	279.233	3443-82-1	5365676		HMDB11538
X2.linoleoylglycerol..18.2.	Temperature.Delta	0.149148	0.0222451	1	2480	2-linoleoylglycerol (18:2)	Lipid	Monoacylglycerol	32506	LC/MS Neg	100000987	6250	279.233	3443-82-1	5365676		HMDB11538
X2.linoleoylglycerol..18.2.	Parasitemia	0.0754223	0.00568853	1	2480	2-linoleoylglycerol (18:2)	Lipid	Monoacylglycerol	32506	LC/MS Neg	100000987	6250	279.233	3443-82-1	5365676		HMDB11538
X2.linoleoylglycerol..18.2.	Parasite.Density	0.226202	0.0511674	1	2480	2-linoleoylglycerol (18:2)	Lipid	Monoacylglycerol	32506	LC/MS Neg	100000987	6250	279.233	3443-82-1	5365676		HMDB11538
X2.linoleoylglycerol..18.2.	ALT	-0.043193	0.00186564	1	2480	2-linoleoylglycerol (18:2)	Lipid	Monoacylglycerol	32506	LC/MS Neg	100000987	6250	279.233	3443-82-1	5365676		HMDB11538
X2.linoleoylglycerol..18.2.	creatinine	0.0017841	3.183e-06	1	2480	2-linoleoylglycerol (18:2)	Lipid	Monoacylglycerol	32506	LC/MS Neg	100000987	6250	279.233	3443-82-1	5365676		HMDB11538
X2.linoleoylglycerol..18.2.	lactate	-0.0614518	0.00377632	1	2480	2-linoleoylglycerol (18:2)	Lipid	Monoacylglycerol	32506	LC/MS Neg	100000987	6250	279.233	3443-82-1	5365676		HMDB11538
X2.linoleoylglycerol..18.2.	urea	-0.0722249	0.00521644	1	2480	2-linoleoylglycerol (18:2)	Lipid	Monoacylglycerol	32506	LC/MS Neg	100000987	6250	279.233	3443-82-1	5365676		HMDB11538
X2.methylbutyrylcarnitine..C5.	RBC_Accuri	-0.470715	0.221573	8.46628e-14	313	2-methylbutyrylcarnitine (C5)	Amino Acid	Leucine, Isoleucine and Valine Metabolism	45095	LC/MS Pos Early	100001509	3050	246.17	31023-25-3	6426901		HMDB00378
X2.methylbutyrylcarnitine..C5.	Blood.Glucose	-0.614628	0.377767	3.6739e-28	313	2-methylbutyrylcarnitine (C5)	Amino Acid	Leucine, Isoleucine and Valine Metabolism	45095	LC/MS Pos Early	100001509	3050	246.17	31023-25-3	6426901		HMDB00378
X2.methylbutyrylcarnitine..C5.	Weight.Percent.Loss	-0.333064	0.110932	3.36835e-05	313	2-methylbutyrylcarnitine (C5)	Amino Acid	Leucine, Isoleucine and Valine Metabolism	45095	LC/MS Pos Early	100001509	3050	246.17	31023-25-3	6426901		HMDB00378
X2.methylbutyrylcarnitine..C5.	Temperature.Delta	-0.634352	0.402402	9.58292e-31	313	2-methylbutyrylcarnitine (C5)	Amino Acid	Leucine, Isoleucine and Valine Metabolism	45095	LC/MS Pos Early	100001509	3050	246.17	31023-25-3	6426901		HMDB00378
X2.methylbutyrylcarnitine..C5.	Parasitemia	0.398244	0.158598	2.75225e-07	313	2-methylbutyrylcarnitine (C5)	Amino Acid	Leucine, Isoleucine and Valine Metabolism	45095	LC/MS Pos Early	100001509	3050	246.17	31023-25-3	6426901		HMDB00378
X2.methylbutyrylcarnitine..C5.	Parasite.Density	0.0081354	6.61847e-05	1	313	2-methylbutyrylcarnitine (C5)	Amino Acid	Leucine, Isoleucine and Valine Metabolism	45095	LC/MS Pos Early	100001509	3050	246.17	31023-25-3	6426901		HMDB00378
X2.methylbutyrylcarnitine..C5.	ALT	0.42501	0.180634	1.58455e-09	313	2-methylbutyrylcarnitine (C5)	Amino Acid	Leucine, Isoleucine and Valine Metabolism	45095	LC/MS Pos Early	100001509	3050	246.17	31023-25-3	6426901		HMDB00378
X2.methylbutyrylcarnitine..C5.	creatinine	0.427081	0.182398	1.2375e-10	313	2-methylbutyrylcarnitine (C5)	Amino Acid	Leucine, Isoleucine and Valine Metabolism	45095	LC/MS Pos Early	100001509	3050	246.17	31023-25-3	6426901		HMDB00378
X2.methylbutyrylcarnitine..C5.	lactate	0.443933	0.197076	8.3886e-12	313	2-methylbutyrylcarnitine (C5)	Amino Acid	Leucine, Isoleucine and Valine Metabolism	45095	LC/MS Pos Early	100001509	3050	246.17	31023-25-3	6426901		HMDB00378
X2.methylbutyrylcarnitine..C5.	urea	0.601433	0.361721	1.56425e-26	313	2-methylbutyrylcarnitine (C5)	Amino Acid	Leucine, Isoleucine and Valine Metabolism	45095	LC/MS Pos Early	100001509	3050	246.17	31023-25-3	6426901		HMDB00378
X2.methylbutyrylglycine	RBC_Accuri	-0.454105	0.206211	1.53518e-12	315	2-methylbutyrylglycine	Amino Acid	Leucine, Isoleucine and Valine Metabolism	31928	LC/MS Neg	100001155	1884	158.082	52320-67-9	193872		HMDB00339
X2.methylbutyrylglycine	Blood.Glucose	-0.545314	0.297367	2.22703e-20	315	2-methylbutyrylglycine	Amino Acid	Leucine, Isoleucine and Valine Metabolism	31928	LC/MS Neg	100001155	1884	158.082	52320-67-9	193872		HMDB00339
X2.methylbutyrylglycine	Weight.Percent.Loss	-0.356801	0.127307	2.07147e-06	315	2-methylbutyrylglycine	Amino Acid	Leucine, Isoleucine and Valine Metabolism	31928	LC/MS Neg	100001155	1884	158.082	52320-67-9	193872		HMDB00339
X2.methylbutyrylglycine	Temperature.Delta	-0.711844	0.506722	5.32291e-43	315	2-methylbutyrylglycine	Amino Acid	Leucine, Isoleucine and Valine Metabolism	31928	LC/MS Neg	100001155	1884	158.082	52320-67-9	193872		HMDB00339
X2.methylbutyrylglycine	Parasitemia	0.301954	0.091176	0.00637481	315	2-methylbutyrylglycine	Amino Acid	Leucine, Isoleucine and Valine Metabolism	31928	LC/MS Neg	100001155	1884	158.082	52320-67-9	193872		HMDB00339
X2.methylbutyrylglycine	Parasite.Density	-0.0311962	0.000973202	1	315	2-methylbutyrylglycine	Amino Acid	Leucine, Isoleucine and Valine Metabolism	31928	LC/MS Neg	100001155	1884	158.082	52320-67-9	193872		HMDB00339
X2.methylbutyrylglycine	ALT	0.459822	0.211436	8.16588e-12	315	2-methylbutyrylglycine	Amino Acid	Leucine, Isoleucine and Valine Metabolism	31928	LC/MS Neg	100001155	1884	158.082	52320-67-9	193872		HMDB00339
X2.methylbutyrylglycine	creatinine	0.596785	0.356152	5.62792e-26	315	2-methylbutyrylglycine	Amino Acid	Leucine, Isoleucine and Valine Metabolism	31928	LC/MS Neg	100001155	1884	158.082	52320-67-9	193872		HMDB00339
X2.methylbutyrylglycine	lactate	0.369125	0.136253	4.43196e-07	315	2-methylbutyrylglycine	Amino Acid	Leucine, Isoleucine and Valine Metabolism	31928	LC/MS Neg	100001155	1884	158.082	52320-67-9	193872		HMDB00339
X2.methylbutyrylglycine	urea	0.663425	0.440132	6.49975e-35	315	2-methylbutyrylglycine	Amino Acid	Leucine, Isoleucine and Valine Metabolism	31928	LC/MS Neg	100001155	1884	158.082	52320-67-9	193872		HMDB00339
X2.oleoylglycerol..18.1.	RBC_Accuri	0.303772	0.0922777	0.00076942	2479	2-oleoylglycerol (18:1)	Lipid	Monoacylglycerol	21232	LC/MS Neg	100000943	6500	281.249	3443-84-3	5319879		HMDB11537
X2.oleoylglycerol..18.1.	Blood.Glucose	0.152951	0.0233939	1	2479	2-oleoylglycerol (18:1)	Lipid	Monoacylglycerol	21232	LC/MS Neg	100000943	6500	281.249	3443-84-3	5319879		HMDB11537
X2.oleoylglycerol..18.1.	Weight.Percent.Loss	0.308354	0.0950821	0.000482166	2479	2-oleoylglycerol (18:1)	Lipid	Monoacylglycerol	21232	LC/MS Neg	100000943	6500	281.249	3443-84-3	5319879		HMDB11537
X2.oleoylglycerol..18.1.	Temperature.Delta	0.259629	0.0674074	0.0466811	2479	2-oleoylglycerol (18:1)	Lipid	Monoacylglycerol	21232	LC/MS Neg	100000943	6500	281.249	3443-84-3	5319879		HMDB11537
X2.oleoylglycerol..18.1.	Parasitemia	-0.037735	0.00142393	1	2479	2-oleoylglycerol (18:1)	Lipid	Monoacylglycerol	21232	LC/MS Neg	100000943	6500	281.249	3443-84-3	5319879		HMDB11537
X2.oleoylglycerol..18.1.	Parasite.Density	0.201511	0.0406067	1	2479	2-oleoylglycerol (18:1)	Lipid	Monoacylglycerol	21232	LC/MS Neg	100000943	6500	281.249	3443-84-3	5319879		HMDB11537
X2.oleoylglycerol..18.1.	ALT	-0.166679	0.027782	1	2479	2-oleoylglycerol (18:1)	Lipid	Monoacylglycerol	21232	LC/MS Neg	100000943	6500	281.249	3443-84-3	5319879		HMDB11537
X2.oleoylglycerol..18.1.	creatinine	-0.1092	0.0119245	1	2479	2-oleoylglycerol (18:1)	Lipid	Monoacylglycerol	21232	LC/MS Neg	100000943	6500	281.249	3443-84-3	5319879		HMDB11537
X2.oleoylglycerol..18.1.	lactate	-0.117672	0.0138466	1	2479	2-oleoylglycerol (18:1)	Lipid	Monoacylglycerol	21232	LC/MS Neg	100000943	6500	281.249	3443-84-3	5319879		HMDB11537
X2.oleoylglycerol..18.1.	urea	-0.187651	0.0352128	1	2479	2-oleoylglycerol (18:1)	Lipid	Monoacylglycerol	21232	LC/MS Neg	100000943	6500	281.249	3443-84-3	5319879		HMDB11537
X2..O.methylcytidine	RBC_Accuri	-0.328528	0.107931	5.59043e-05	3736	2'-O-methylcytidine	Nucleotide	Pyrimidine Metabolism, Cytidine containing	57554	LC/MS Pos Early	100010895	2411	258.108	2140-72-9	150971
X2..O.methylcytidine	Blood.Glucose	-0.224706	0.050493	0.740686	3736	2'-O-methylcytidine	Nucleotide	Pyrimidine Metabolism, Cytidine containing	57554	LC/MS Pos Early	100010895	2411	258.108	2140-72-9	150971
X2..O.methylcytidine	Weight.Percent.Loss	-0.164705	0.0271278	1	3736	2'-O-methylcytidine	Nucleotide	Pyrimidine Metabolism, Cytidine containing	57554	LC/MS Pos Early	100010895	2411	258.108	2140-72-9	150971
X2..O.methylcytidine	Temperature.Delta	-0.0524972	0.00275595	1	3736	2'-O-methylcytidine	Nucleotide	Pyrimidine Metabolism, Cytidine containing	57554	LC/MS Pos Early	100010895	2411	258.108	2140-72-9	150971
X2..O.methylcytidine	Parasitemia	-0.00287305	8.2544e-06	1	3736	2'-O-methylcytidine	Nucleotide	Pyrimidine Metabolism, Cytidine containing	57554	LC/MS Pos Early	100010895	2411	258.108	2140-72-9	150971
X2..O.methylcytidine	Parasite.Density	-0.228707	0.0523071	1	3736	2'-O-methylcytidine	Nucleotide	Pyrimidine Metabolism, Cytidine containing	57554	LC/MS Pos Early	100010895	2411	258.108	2140-72-9	150971
X2..O.methylcytidine	ALT	0.097323	0.00947176	1	3736	2'-O-methylcytidine	Nucleotide	Pyrimidine Metabolism, Cytidine containing	57554	LC/MS Pos Early	100010895	2411	258.108	2140-72-9	150971
X2..O.methylcytidine	creatinine	0.402008	0.161611	5.19115e-09	3736	2'-O-methylcytidine	Nucleotide	Pyrimidine Metabolism, Cytidine containing	57554	LC/MS Pos Early	100010895	2411	258.108	2140-72-9	150971
X2..O.methylcytidine	lactate	0.487873	0.23802	3.5796e-15	3736	2'-O-methylcytidine	Nucleotide	Pyrimidine Metabolism, Cytidine containing	57554	LC/MS Pos Early	100010895	2411	258.108	2140-72-9	150971
X2..O.methylcytidine	urea	0.235344	0.0553868	0.333272	3736	2'-O-methylcytidine	Nucleotide	Pyrimidine Metabolism, Cytidine containing	57554	LC/MS Pos Early	100010895	2411	258.108	2140-72-9	150971
X2..O.methyluridine	RBC_Accuri	0.094018	0.00883938	1	3698	2'-O-methyluridine	Nucleotide	Pyrimidine Metabolism, Uracil containing	57655	LC/MS Neg	100010896	1831	257.078	2140-76-3	102212
X2..O.methyluridine	Blood.Glucose	0.118205	0.0139724	1	3698	2'-O-methyluridine	Nucleotide	Pyrimidine Metabolism, Uracil containing	57655	LC/MS Neg	100010896	1831	257.078	2140-76-3	102212
X2..O.methyluridine	Weight.Percent.Loss	0.0859192	0.0073821	1	3698	2'-O-methyluridine	Nucleotide	Pyrimidine Metabolism, Uracil containing	57655	LC/MS Neg	100010896	1831	257.078	2140-76-3	102212
X2..O.methyluridine	Temperature.Delta	0.247357	0.0611854	0.129251	3698	2'-O-methyluridine	Nucleotide	Pyrimidine Metabolism, Uracil containing	57655	LC/MS Neg	100010896	1831	257.078	2140-76-3	102212
X2..O.methyluridine	Parasitemia	-0.230487	0.0531241	1	3698	2'-O-methyluridine	Nucleotide	Pyrimidine Metabolism, Uracil containing	57655	LC/MS Neg	100010896	1831	257.078	2140-76-3	102212
X2..O.methyluridine	Parasite.Density	-0.236049	0.0557193	1	3698	2'-O-methyluridine	Nucleotide	Pyrimidine Metabolism, Uracil containing	57655	LC/MS Neg	100010896	1831	257.078	2140-76-3	102212
X2..O.methyluridine	ALT	-0.286938	0.0823336	0.0106842	3698	2'-O-methyluridine	Nucleotide	Pyrimidine Metabolism, Uracil containing	57655	LC/MS Neg	100010896	1831	257.078	2140-76-3	102212
X2..O.methyluridine	creatinine	-0.0130144	0.000169374	1	3698	2'-O-methyluridine	Nucleotide	Pyrimidine Metabolism, Uracil containing	57655	LC/MS Neg	100010896	1831	257.078	2140-76-3	102212
X2..O.methyluridine	lactate	0.14954	0.0223621	1	3698	2'-O-methyluridine	Nucleotide	Pyrimidine Metabolism, Uracil containing	57655	LC/MS Neg	100010896	1831	257.078	2140-76-3	102212
X2..O.methyluridine	urea	-0.119704	0.014329	1	3698	2'-O-methyluridine	Nucleotide	Pyrimidine Metabolism, Uracil containing	57655	LC/MS Neg	100010896	1831	257.078	2140-76-3	102212
X2.oxindole.3.acetate	RBC_Accuri	0.334388	0.111815	2.9009e-05	4127	2-oxindole-3-acetate	Xenobiotics	Food Component/Plant	40479	LC/MS Neg	100003109	2076	190.051	2971-31-5	3080590		HMDB35514
X2.oxindole.3.acetate	Blood.Glucose	0.0560361	0.00314004	1	4127	2-oxindole-3-acetate	Xenobiotics	Food Component/Plant	40479	LC/MS Neg	100003109	2076	190.051	2971-31-5	3080590		HMDB35514
X2.oxindole.3.acetate	Weight.Percent.Loss	0.258897	0.0670276	0.0496791	4127	2-oxindole-3-acetate	Xenobiotics	Food Component/Plant	40479	LC/MS Neg	100003109	2076	190.051	2971-31-5	3080590		HMDB35514
X2.oxindole.3.acetate	Temperature.Delta	0.259015	0.0670886	0.049185	4127	2-oxindole-3-acetate	Xenobiotics	Food Component/Plant	40479	LC/MS Neg	100003109	2076	190.051	2971-31-5	3080590		HMDB35514
X2.oxindole.3.acetate	Parasitemia	-0.185558	0.0344319	1	4127	2-oxindole-3-acetate	Xenobiotics	Food Component/Plant	40479	LC/MS Neg	100003109	2076	190.051	2971-31-5	3080590		HMDB35514
X2.oxindole.3.acetate	Parasite.Density	-0.11912	0.0141896	1	4127	2-oxindole-3-acetate	Xenobiotics	Food Component/Plant	40479	LC/MS Neg	100003109	2076	190.051	2971-31-5	3080590		HMDB35514
X2.oxindole.3.acetate	ALT	-0.307703	0.0946813	0.00159718	4127	2-oxindole-3-acetate	Xenobiotics	Food Component/Plant	40479	LC/MS Neg	100003109	2076	190.051	2971-31-5	3080590		HMDB35514
X2.oxindole.3.acetate	creatinine	-0.0101414	0.000102849	1	4127	2-oxindole-3-acetate	Xenobiotics	Food Component/Plant	40479	LC/MS Neg	100003109	2076	190.051	2971-31-5	3080590		HMDB35514
X2.oxindole.3.acetate	lactate	0.356766	0.127282	2.08035e-06	4127	2-oxindole-3-acetate	Xenobiotics	Food Component/Plant	40479	LC/MS Neg	100003109	2076	190.051	2971-31-5	3080590		HMDB35514
X2.oxindole.3.acetate	urea	-0.0290093	0.000841537	1	4127	2-oxindole-3-acetate	Xenobiotics	Food Component/Plant	40479	LC/MS Neg	100003109	2076	190.051	2971-31-5	3080590		HMDB35514
X2.oxoadipate	RBC_Accuri	-0.0816424	0.00666547	1	112	2-oxoadipate	Amino Acid	Lysine Metabolism	38347	LC/MS Polar	92	2635	159.03	3184-35-8	71	C00322	HMDB00225
X2.oxoadipate	Blood.Glucose	-0.212589	0.045194	1	112	2-oxoadipate	Amino Acid	Lysine Metabolism	38347	LC/MS Polar	92	2635	159.03	3184-35-8	71	C00322	HMDB00225
X2.oxoadipate	Weight.Percent.Loss	-0.143664	0.0206393	1	112	2-oxoadipate	Amino Acid	Lysine Metabolism	38347	LC/MS Polar	92	2635	159.03	3184-35-8	71	C00322	HMDB00225
X2.oxoadipate	Temperature.Delta	-0.268136	0.071897	0.0223482	112	2-oxoadipate	Amino Acid	Lysine Metabolism	38347	LC/MS Polar	92	2635	159.03	3184-35-8	71	C00322	HMDB00225
X2.oxoadipate	Parasitemia	0.13285	0.0176491	1	112	2-oxoadipate	Amino Acid	Lysine Metabolism	38347	LC/MS Polar	92	2635	159.03	3184-35-8	71	C00322	HMDB00225
X2.oxoadipate	Parasite.Density	0.0162055	0.00026262	1	112	2-oxoadipate	Amino Acid	Lysine Metabolism	38347	LC/MS Polar	92	2635	159.03	3184-35-8	71	C00322	HMDB00225
X2.oxoadipate	ALT	0.340529	0.11596	5.78548e-05	112	2-oxoadipate	Amino Acid	Lysine Metabolism	38347	LC/MS Polar	92	2635	159.03	3184-35-8	71	C00322	HMDB00225
X2.oxoadipate	creatinine	0.137456	0.0188941	1	112	2-oxoadipate	Amino Acid	Lysine Metabolism	38347	LC/MS Polar	92	2635	159.03	3184-35-8	71	C00322	HMDB00225
X2.oxoadipate	lactate	0.40087	0.160697	6.10637e-09	112	2-oxoadipate	Amino Acid	Lysine Metabolism	38347	LC/MS Polar	92	2635	159.03	3184-35-8	71	C00322	HMDB00225
X2.oxoadipate	urea	0.114579	0.0131283	1	112	2-oxoadipate	Amino Acid	Lysine Metabolism	38347	LC/MS Polar	92	2635	159.03	3184-35-8	71	C00322	HMDB00225
X2.oxoarginine.	RBC_Accuri	0.216329	0.0467981	1	392	2-oxoarginine*	Amino Acid	Urea cycle; Arginine and Proline Metabolism	55072	LC/MS Pos Early	100002784	1760	174.087	663193	558	C03771	HMDB04225
X2.oxoarginine.	Blood.Glucose	0.210504	0.0443119	1	392	2-oxoarginine*	Amino Acid	Urea cycle; Arginine and Proline Metabolism	55072	LC/MS Pos Early	100002784	1760	174.087	663193	558	C03771	HMDB04225
X2.oxoarginine.	Weight.Percent.Loss	0.214648	0.0460739	1	392	2-oxoarginine*	Amino Acid	Urea cycle; Arginine and Proline Metabolism	55072	LC/MS Pos Early	100002784	1760	174.087	663193	558	C03771	HMDB04225
X2.oxoarginine.	Temperature.Delta	0.149836	0.0224509	1	392	2-oxoarginine*	Amino Acid	Urea cycle; Arginine and Proline Metabolism	55072	LC/MS Pos Early	100002784	1760	174.087	663193	558	C03771	HMDB04225
X2.oxoarginine.	Parasitemia	0.0240538	0.000578586	1	392	2-oxoarginine*	Amino Acid	Urea cycle; Arginine and Proline Metabolism	55072	LC/MS Pos Early	100002784	1760	174.087	663193	558	C03771	HMDB04225
X2.oxoarginine.	Parasite.Density	0.141672	0.0200711	1	392	2-oxoarginine*	Amino Acid	Urea cycle; Arginine and Proline Metabolism	55072	LC/MS Pos Early	100002784	1760	174.087	663193	558	C03771	HMDB04225
X2.oxoarginine.	ALT	-0.326375	0.106521	0.000253944	392	2-oxoarginine*	Amino Acid	Urea cycle; Arginine and Proline Metabolism	55072	LC/MS Pos Early	100002784	1760	174.087	663193	558	C03771	HMDB04225
X2.oxoarginine.	creatinine	0.0440521	0.00194059	1	392	2-oxoarginine*	Amino Acid	Urea cycle; Arginine and Proline Metabolism	55072	LC/MS Pos Early	100002784	1760	174.087	663193	558	C03771	HMDB04225
X2.oxoarginine.	lactate	0.0521801	0.00272276	1	392	2-oxoarginine*	Amino Acid	Urea cycle; Arginine and Proline Metabolism	55072	LC/MS Pos Early	100002784	1760	174.087	663193	558	C03771	HMDB04225
X2.oxoarginine.	urea	0.0303188	0.000919229	1	392	2-oxoarginine*	Amino Acid	Urea cycle; Arginine and Proline Metabolism	55072	LC/MS Pos Early	100002784	1760	174.087	663193	558	C03771	HMDB04225
X2.palmitoleoylglycerol..16.1..	RBC_Accuri	0.360301	0.129817	1.34571e-06	2477	2-palmitoleoylglycerol (16:1)*	Lipid	Monoacylglycerol	52432	LC/MS Neg	100008953	6016	253.217				HMDB11565
X2.palmitoleoylglycerol..16.1..	Blood.Glucose	0.145359	0.0211293	1	2477	2-palmitoleoylglycerol (16:1)*	Lipid	Monoacylglycerol	52432	LC/MS Neg	100008953	6016	253.217				HMDB11565
X2.palmitoleoylglycerol..16.1..	Weight.Percent.Loss	0.315921	0.0998058	0.000218935	2477	2-palmitoleoylglycerol (16:1)*	Lipid	Monoacylglycerol	52432	LC/MS Neg	100008953	6016	253.217				HMDB11565
X2.palmitoleoylglycerol..16.1..	Temperature.Delta	0.245802	0.0604188	0.146505	2477	2-palmitoleoylglycerol (16:1)*	Lipid	Monoacylglycerol	52432	LC/MS Neg	100008953	6016	253.217				HMDB11565
X2.palmitoleoylglycerol..16.1..	Parasitemia	-0.146689	0.0215176	1	2477	2-palmitoleoylglycerol (16:1)*	Lipid	Monoacylglycerol	52432	LC/MS Neg	100008953	6016	253.217				HMDB11565
X2.palmitoleoylglycerol..16.1..	Parasite.Density	0.085987	0.00739376	1	2477	2-palmitoleoylglycerol (16:1)*	Lipid	Monoacylglycerol	52432	LC/MS Neg	100008953	6016	253.217				HMDB11565
X2.palmitoleoylglycerol..16.1..	ALT	-0.166835	0.027834	1	2477	2-palmitoleoylglycerol (16:1)*	Lipid	Monoacylglycerol	52432	LC/MS Neg	100008953	6016	253.217				HMDB11565
X2.palmitoleoylglycerol..16.1..	creatinine	-0.164116	0.026934	1	2477	2-palmitoleoylglycerol (16:1)*	Lipid	Monoacylglycerol	52432	LC/MS Neg	100008953	6016	253.217				HMDB11565
X2.palmitoleoylglycerol..16.1..	lactate	-0.140531	0.019749	1	2477	2-palmitoleoylglycerol (16:1)*	Lipid	Monoacylglycerol	52432	LC/MS Neg	100008953	6016	253.217				HMDB11565
X2.palmitoleoylglycerol..16.1..	urea	-0.224167	0.0502509	0.77053	2477	2-palmitoleoylglycerol (16:1)*	Lipid	Monoacylglycerol	52432	LC/MS Neg	100008953	6016	253.217				HMDB11565
X2.palmitoleoyl.GPC..16.1..	RBC_Accuri	0.347282	0.120605	6.51862e-06	2230	2-palmitoleoyl-GPC (16:1)*	Lipid	Lysophospholipid	47118	LC/MS Neg	100001561	5720	568.326				HMDB10383
X2.palmitoleoyl.GPC..16.1..	Blood.Glucose	0.193775	0.0375486	1	2230	2-palmitoleoyl-GPC (16:1)*	Lipid	Lysophospholipid	47118	LC/MS Neg	100001561	5720	568.326				HMDB10383
X2.palmitoleoyl.GPC..16.1..	Weight.Percent.Loss	0.273369	0.0747305	0.0140266	2230	2-palmitoleoyl-GPC (16:1)*	Lipid	Lysophospholipid	47118	LC/MS Neg	100001561	5720	568.326				HMDB10383
X2.palmitoleoyl.GPC..16.1..	Temperature.Delta	0.209379	0.0438394	1	2230	2-palmitoleoyl-GPC (16:1)*	Lipid	Lysophospholipid	47118	LC/MS Neg	100001561	5720	568.326				HMDB10383
X2.palmitoleoyl.GPC..16.1..	Parasitemia	-0.311809	0.0972248	0.0026496	2230	2-palmitoleoyl-GPC (16:1)*	Lipid	Lysophospholipid	47118	LC/MS Neg	100001561	5720	568.326				HMDB10383
X2.palmitoleoyl.GPC..16.1..	Parasite.Density	-0.0853462	0.00728398	1	2230	2-palmitoleoyl-GPC (16:1)*	Lipid	Lysophospholipid	47118	LC/MS Neg	100001561	5720	568.326				HMDB10383
X2.palmitoleoyl.GPC..16.1..	ALT	-0.15271	0.0233204	1	2230	2-palmitoleoyl-GPC (16:1)*	Lipid	Lysophospholipid	47118	LC/MS Neg	100001561	5720	568.326				HMDB10383
X2.palmitoleoyl.GPC..16.1..	creatinine	-0.195523	0.0382293	1	2230	2-palmitoleoyl-GPC (16:1)*	Lipid	Lysophospholipid	47118	LC/MS Neg	100001561	5720	568.326				HMDB10383
X2.palmitoleoyl.GPC..16.1..	lactate	-0.218233	0.0476257	1	2230	2-palmitoleoyl-GPC (16:1)*	Lipid	Lysophospholipid	47118	LC/MS Neg	100001561	5720	568.326				HMDB10383
X2.palmitoleoyl.GPC..16.1..	urea	-0.264371	0.0698921	0.0310589	2230	2-palmitoleoyl-GPC (16:1)*	Lipid	Lysophospholipid	47118	LC/MS Neg	100001561	5720	568.326				HMDB10383
X2.palmitoylglycerol..16.0.	RBC_Accuri	-0.0511505	0.00261638	1	2476	2-palmitoylglycerol (16:0)	Lipid	Monoacylglycerol	33419	LC/MS Neg	100001048	6400	255.233	23470-00-0	123409		HMDB11533
X2.palmitoylglycerol..16.0.	Blood.Glucose	-0.073145	0.0053502	1	2476	2-palmitoylglycerol (16:0)	Lipid	Monoacylglycerol	33419	LC/MS Neg	100001048	6400	255.233	23470-00-0	123409		HMDB11533
X2.palmitoylglycerol..16.0.	Weight.Percent.Loss	-0.0616931	0.00380603	1	2476	2-palmitoylglycerol (16:0)	Lipid	Monoacylglycerol	33419	LC/MS Neg	100001048	6400	255.233	23470-00-0	123409		HMDB11533
X2.palmitoylglycerol..16.0.	Temperature.Delta	-0.054862	0.00300984	1	2476	2-palmitoylglycerol (16:0)	Lipid	Monoacylglycerol	33419	LC/MS Neg	100001048	6400	255.233	23470-00-0	123409		HMDB11533
X2.palmitoylglycerol..16.0.	Parasitemia	0.0542711	0.00294535	1	2476	2-palmitoylglycerol (16:0)	Lipid	Monoacylglycerol	33419	LC/MS Neg	100001048	6400	255.233	23470-00-0	123409		HMDB11533
X2.palmitoylglycerol..16.0.	Parasite.Density	0.0365204	0.00133374	1	2476	2-palmitoylglycerol (16:0)	Lipid	Monoacylglycerol	33419	LC/MS Neg	100001048	6400	255.233	23470-00-0	123409		HMDB11533
X2.palmitoylglycerol..16.0.	ALT	0.143814	0.0206825	1	2476	2-palmitoylglycerol (16:0)	Lipid	Monoacylglycerol	33419	LC/MS Neg	100001048	6400	255.233	23470-00-0	123409		HMDB11533
X2.palmitoylglycerol..16.0.	creatinine	0.136347	0.0185904	1	2476	2-palmitoylglycerol (16:0)	Lipid	Monoacylglycerol	33419	LC/MS Neg	100001048	6400	255.233	23470-00-0	123409		HMDB11533
X2.palmitoylglycerol..16.0.	lactate	0.14358	0.0206153	1	2476	2-palmitoylglycerol (16:0)	Lipid	Monoacylglycerol	33419	LC/MS Neg	100001048	6400	255.233	23470-00-0	123409		HMDB11533
X2.palmitoylglycerol..16.0.	urea	0.0305247	0.000931758	1	2476	2-palmitoylglycerol (16:0)	Lipid	Monoacylglycerol	33419	LC/MS Neg	100001048	6400	255.233	23470-00-0	123409		HMDB11533
X2.palmitoyl.GPC..16.0..	RBC_Accuri	0.108236	0.0117149	1	2228	2-palmitoyl-GPC (16:0)*	Lipid	Lysophospholipid	35253	LC/MS Neg	100001562	6215	570.341		15061532		HMDB61702
X2.palmitoyl.GPC..16.0..	Blood.Glucose	0.173554	0.0301212	1	2228	2-palmitoyl-GPC (16:0)*	Lipid	Lysophospholipid	35253	LC/MS Neg	100001562	6215	570.341		15061532		HMDB61702
X2.palmitoyl.GPC..16.0..	Weight.Percent.Loss	0.152389	0.0232225	1	2228	2-palmitoyl-GPC (16:0)*	Lipid	Lysophospholipid	35253	LC/MS Neg	100001562	6215	570.341		15061532		HMDB61702
X2.palmitoyl.GPC..16.0..	Temperature.Delta	0.135965	0.0184864	1	2228	2-palmitoyl-GPC (16:0)*	Lipid	Lysophospholipid	35253	LC/MS Neg	100001562	6215	570.341		15061532		HMDB61702
X2.palmitoyl.GPC..16.0..	Parasitemia	-0.154546	0.0238844	1	2228	2-palmitoyl-GPC (16:0)*	Lipid	Lysophospholipid	35253	LC/MS Neg	100001562	6215	570.341		15061532		HMDB61702
X2.palmitoyl.GPC..16.0..	Parasite.Density	0.00409669	1.67829e-05	1	2228	2-palmitoyl-GPC (16:0)*	Lipid	Lysophospholipid	35253	LC/MS Neg	100001562	6215	570.341		15061532		HMDB61702
X2.palmitoyl.GPC..16.0..	ALT	-0.160317	0.0257017	1	2228	2-palmitoyl-GPC (16:0)*	Lipid	Lysophospholipid	35253	LC/MS Neg	100001562	6215	570.341		15061532		HMDB61702
X2.palmitoyl.GPC..16.0..	creatinine	-0.0818964	0.00670701	1	2228	2-palmitoyl-GPC (16:0)*	Lipid	Lysophospholipid	35253	LC/MS Neg	100001562	6215	570.341		15061532		HMDB61702
X2.palmitoyl.GPC..16.0..	lactate	-0.301994	0.0912005	0.00092047	2228	2-palmitoyl-GPC (16:0)*	Lipid	Lysophospholipid	35253	LC/MS Neg	100001562	6215	570.341		15061532		HMDB61702
X2.palmitoyl.GPC..16.0..	urea	-0.170807	0.0291751	1	2228	2-palmitoyl-GPC (16:0)*	Lipid	Lysophospholipid	35253	LC/MS Neg	100001562	6215	570.341		15061532		HMDB61702
X2S.3R.dihydroxybutyrate	RBC_Accuri	-0.476982	0.227512	2.72171e-14	1700	2S,3R-dihydroxybutyrate	Lipid	Fatty Acid, Dihydroxy	62950	LC/MS Polar	100002284	1660	119.035	5057-93-2	10964471		HMDB02453
X2S.3R.dihydroxybutyrate	Blood.Glucose	-0.445738	0.198683	6.23135e-12	1700	2S,3R-dihydroxybutyrate	Lipid	Fatty Acid, Dihydroxy	62950	LC/MS Polar	100002284	1660	119.035	5057-93-2	10964471		HMDB02453
X2S.3R.dihydroxybutyrate	Weight.Percent.Loss	-0.43859	0.192361	2.00136e-11	1700	2S,3R-dihydroxybutyrate	Lipid	Fatty Acid, Dihydroxy	62950	LC/MS Polar	100002284	1660	119.035	5057-93-2	10964471		HMDB02453
X2S.3R.dihydroxybutyrate	Temperature.Delta	-0.45124	0.203617	2.49117e-12	1700	2S,3R-dihydroxybutyrate	Lipid	Fatty Acid, Dihydroxy	62950	LC/MS Polar	100002284	1660	119.035	5057-93-2	10964471		HMDB02453
X2S.3R.dihydroxybutyrate	Parasitemia	0.349561	0.122193	6.75627e-05	1700	2S,3R-dihydroxybutyrate	Lipid	Fatty Acid, Dihydroxy	62950	LC/MS Polar	100002284	1660	119.035	5057-93-2	10964471		HMDB02453
X2S.3R.dihydroxybutyrate	Parasite.Density	0.022131	0.00048978	1	1700	2S,3R-dihydroxybutyrate	Lipid	Fatty Acid, Dihydroxy	62950	LC/MS Polar	100002284	1660	119.035	5057-93-2	10964471		HMDB02453
X2S.3R.dihydroxybutyrate	ALT	0.644423	0.415281	1.47527e-29	1700	2S,3R-dihydroxybutyrate	Lipid	Fatty Acid, Dihydroxy	62950	LC/MS Polar	100002284	1660	119.035	5057-93-2	10964471		HMDB02453
X2S.3R.dihydroxybutyrate	creatinine	0.407371	0.165951	2.39612e-09	1700	2S,3R-dihydroxybutyrate	Lipid	Fatty Acid, Dihydroxy	62950	LC/MS Polar	100002284	1660	119.035	5057-93-2	10964471		HMDB02453
X2S.3R.dihydroxybutyrate	lactate	0.00758276	5.74983e-05	1	1700	2S,3R-dihydroxybutyrate	Lipid	Fatty Acid, Dihydroxy	62950	LC/MS Polar	100002284	1660	119.035	5057-93-2	10964471		HMDB02453
X2S.3R.dihydroxybutyrate	urea	0.638197	0.407296	2.85573e-31	1700	2S,3R-dihydroxybutyrate	Lipid	Fatty Acid, Dihydroxy	62950	LC/MS Polar	100002284	1660	119.035	5057-93-2	10964471		HMDB02453
X2.stearoyl.GPE..18.0..	RBC_Accuri	-0.233103	0.054337	0.395566	2288	2-stearoyl-GPE (18:0)*	Lipid	Lysophospholipid	41220	LC/MS Neg	100003901	6350	480.31				HMDB11129
X2.stearoyl.GPE..18.0..	Blood.Glucose	-0.0515871	0.00266122	1	2288	2-stearoyl-GPE (18:0)*	Lipid	Lysophospholipid	41220	LC/MS Neg	100003901	6350	480.31				HMDB11129
X2.stearoyl.GPE..18.0..	Weight.Percent.Loss	-0.0455328	0.00207323	1	2288	2-stearoyl-GPE (18:0)*	Lipid	Lysophospholipid	41220	LC/MS Neg	100003901	6350	480.31				HMDB11129
X2.stearoyl.GPE..18.0..	Temperature.Delta	-0.124715	0.0155538	1	2288	2-stearoyl-GPE (18:0)*	Lipid	Lysophospholipid	41220	LC/MS Neg	100003901	6350	480.31				HMDB11129
X2.stearoyl.GPE..18.0..	Parasitemia	0.0913602	0.0083467	1	2288	2-stearoyl-GPE (18:0)*	Lipid	Lysophospholipid	41220	LC/MS Neg	100003901	6350	480.31				HMDB11129
X2.stearoyl.GPE..18.0..	Parasite.Density	0.0356036	0.00126762	1	2288	2-stearoyl-GPE (18:0)*	Lipid	Lysophospholipid	41220	LC/MS Neg	100003901	6350	480.31				HMDB11129
X2.stearoyl.GPE..18.0..	ALT	0.140007	0.019602	1	2288	2-stearoyl-GPE (18:0)*	Lipid	Lysophospholipid	41220	LC/MS Neg	100003901	6350	480.31				HMDB11129
X2.stearoyl.GPE..18.0..	creatinine	0.112631	0.0126857	1	2288	2-stearoyl-GPE (18:0)*	Lipid	Lysophospholipid	41220	LC/MS Neg	100003901	6350	480.31				HMDB11129
X2.stearoyl.GPE..18.0..	lactate	-0.266465	0.0710035	0.02588	2288	2-stearoyl-GPE (18:0)*	Lipid	Lysophospholipid	41220	LC/MS Neg	100003901	6350	480.31				HMDB11129
X2.stearoyl.GPE..18.0..	urea	0.123567	0.0152689	1	2288	2-stearoyl-GPE (18:0)*	Lipid	Lysophospholipid	41220	LC/MS Neg	100003901	6350	480.31				HMDB11129
X3..3.hydroxyphenyl.propionate	RBC_Accuri	0.492897	0.242947	1.37015e-15	3995	3-(3-hydroxyphenyl)propionate	Xenobiotics	Benzoate Metabolism	35635	LC/MS Neg	100001624	1980	165.056	621-54-5	91	C11457	HMDB00375
X3..3.hydroxyphenyl.propionate	Blood.Glucose	0.282195	0.0796339	0.00625326	3995	3-(3-hydroxyphenyl)propionate	Xenobiotics	Benzoate Metabolism	35635	LC/MS Neg	100001624	1980	165.056	621-54-5	91	C11457	HMDB00375
X3..3.hydroxyphenyl.propionate	Weight.Percent.Loss	0.49664	0.246651	6.63075e-16	3995	3-(3-hydroxyphenyl)propionate	Xenobiotics	Benzoate Metabolism	35635	LC/MS Neg	100001624	1980	165.056	621-54-5	91	C11457	HMDB00375
X3..3.hydroxyphenyl.propionate	Temperature.Delta	0.375354	0.14089	1.98224e-07	3995	3-(3-hydroxyphenyl)propionate	Xenobiotics	Benzoate Metabolism	35635	LC/MS Neg	100001624	1980	165.056	621-54-5	91	C11457	HMDB00375
X3..3.hydroxyphenyl.propionate	Parasitemia	-0.32488	0.105547	0.00078652	3995	3-(3-hydroxyphenyl)propionate	Xenobiotics	Benzoate Metabolism	35635	LC/MS Neg	100001624	1980	165.056	621-54-5	91	C11457	HMDB00375
X3..3.hydroxyphenyl.propionate	Parasite.Density	-0.0451641	0.00203979	1	3995	3-(3-hydroxyphenyl)propionate	Xenobiotics	Benzoate Metabolism	35635	LC/MS Neg	100001624	1980	165.056	621-54-5	91	C11457	HMDB00375
X3..3.hydroxyphenyl.propionate	ALT	-0.449362	0.201926	4.2375e-11	3995	3-(3-hydroxyphenyl)propionate	Xenobiotics	Benzoate Metabolism	35635	LC/MS Neg	100001624	1980	165.056	621-54-5	91	C11457	HMDB00375
X3..3.hydroxyphenyl.propionate	creatinine	-0.278172	0.0773794	0.00906878	3995	3-(3-hydroxyphenyl)propionate	Xenobiotics	Benzoate Metabolism	35635	LC/MS Neg	100001624	1980	165.056	621-54-5	91	C11457	HMDB00375
X3..3.hydroxyphenyl.propionate	lactate	-0.125176	0.0156689	1	3995	3-(3-hydroxyphenyl)propionate	Xenobiotics	Benzoate Metabolism	35635	LC/MS Neg	100001624	1980	165.056	621-54-5	91	C11457	HMDB00375
X3..3.hydroxyphenyl.propionate	urea	-0.35077	0.123039	4.30202e-06	3995	3-(3-hydroxyphenyl)propionate	Xenobiotics	Benzoate Metabolism	35635	LC/MS Neg	100001624	1980	165.056	621-54-5	91	C11457	HMDB00375
X3..3.hydroxyphenyl.propionate.sulfate	RBC_Accuri	0.481942	0.232268	1.09014e-14	3992	3-(3-hydroxyphenyl)propionate sulfate	Xenobiotics	Benzoate Metabolism	45415	LC/MS Neg	100005391	1294	245.013	86321-32-6	187488
X3..3.hydroxyphenyl.propionate.sulfate	Blood.Glucose	0.275488	0.0758939	0.0115825	3992	3-(3-hydroxyphenyl)propionate sulfate	Xenobiotics	Benzoate Metabolism	45415	LC/MS Neg	100005391	1294	245.013	86321-32-6	187488
X3..3.hydroxyphenyl.propionate.sulfate	Weight.Percent.Loss	0.492147	0.242208	1.58304e-15	3992	3-(3-hydroxyphenyl)propionate sulfate	Xenobiotics	Benzoate Metabolism	45415	LC/MS Neg	100005391	1294	245.013	86321-32-6	187488
X3..3.hydroxyphenyl.propionate.sulfate	Temperature.Delta	0.320659	0.102822	0.000132036	3992	3-(3-hydroxyphenyl)propionate sulfate	Xenobiotics	Benzoate Metabolism	45415	LC/MS Neg	100005391	1294	245.013	86321-32-6	187488
X3..3.hydroxyphenyl.propionate.sulfate	Parasitemia	-0.362765	0.131598	1.66091e-05	3992	3-(3-hydroxyphenyl)propionate sulfate	Xenobiotics	Benzoate Metabolism	45415	LC/MS Neg	100005391	1294	245.013	86321-32-6	187488
X3..3.hydroxyphenyl.propionate.sulfate	Parasite.Density	-0.122253	0.0149457	1	3992	3-(3-hydroxyphenyl)propionate sulfate	Xenobiotics	Benzoate Metabolism	45415	LC/MS Neg	100005391	1294	245.013	86321-32-6	187488
X3..3.hydroxyphenyl.propionate.sulfate	ALT	-0.419847	0.176272	3.29191e-09	3992	3-(3-hydroxyphenyl)propionate sulfate	Xenobiotics	Benzoate Metabolism	45415	LC/MS Neg	100005391	1294	245.013	86321-32-6	187488
X3..3.hydroxyphenyl.propionate.sulfate	creatinine	-0.215761	0.0465528	1	3992	3-(3-hydroxyphenyl)propionate sulfate	Xenobiotics	Benzoate Metabolism	45415	LC/MS Neg	100005391	1294	245.013	86321-32-6	187488
X3..3.hydroxyphenyl.propionate.sulfate	lactate	-0.0326411	0.00106544	1	3992	3-(3-hydroxyphenyl)propionate sulfate	Xenobiotics	Benzoate Metabolism	45415	LC/MS Neg	100005391	1294	245.013	86321-32-6	187488
X3..3.hydroxyphenyl.propionate.sulfate	urea	-0.299845	0.0899073	0.00114125	3992	3-(3-hydroxyphenyl)propionate sulfate	Xenobiotics	Benzoate Metabolism	45415	LC/MS Neg	100005391	1294	245.013	86321-32-6	187488
X3..4.hydroxyphenyl.lactate	RBC_Accuri	-0.477897	0.228386	2.30137e-14	156	3-(4-hydroxyphenyl)lactate	Amino Acid	Tyrosine Metabolism	32197	LC/MS Neg	240	1379	181.051	6482-98-0	9378	C03672	HMDB00755
X3..4.hydroxyphenyl.lactate	Blood.Glucose	-0.589376	0.347364	4.15191e-25	156	3-(4-hydroxyphenyl)lactate	Amino Acid	Tyrosine Metabolism	32197	LC/MS Neg	240	1379	181.051	6482-98-0	9378	C03672	HMDB00755
X3..4.hydroxyphenyl.lactate	Weight.Percent.Loss	-0.375701	0.141151	1.8944e-07	156	3-(4-hydroxyphenyl)lactate	Amino Acid	Tyrosine Metabolism	32197	LC/MS Neg	240	1379	181.051	6482-98-0	9378	C03672	HMDB00755
X3..4.hydroxyphenyl.lactate	Temperature.Delta	-0.655268	0.429376	1.06907e-33	156	3-(4-hydroxyphenyl)lactate	Amino Acid	Tyrosine Metabolism	32197	LC/MS Neg	240	1379	181.051	6482-98-0	9378	C03672	HMDB00755
X3..4.hydroxyphenyl.lactate	Parasitemia	0.365738	0.133764	1.20016e-05	156	3-(4-hydroxyphenyl)lactate	Amino Acid	Tyrosine Metabolism	32197	LC/MS Neg	240	1379	181.051	6482-98-0	9378	C03672	HMDB00755
X3..4.hydroxyphenyl.lactate	Parasite.Density	-0.0281892	0.000794629	1	156	3-(4-hydroxyphenyl)lactate	Amino Acid	Tyrosine Metabolism	32197	LC/MS Neg	240	1379	181.051	6482-98-0	9378	C03672	HMDB00755
X3..4.hydroxyphenyl.lactate	ALT	0.470864	0.221712	1.34934e-12	156	3-(4-hydroxyphenyl)lactate	Amino Acid	Tyrosine Metabolism	32197	LC/MS Neg	240	1379	181.051	6482-98-0	9378	C03672	HMDB00755
X3..4.hydroxyphenyl.lactate	creatinine	0.454421	0.206499	1.4549e-12	156	3-(4-hydroxyphenyl)lactate	Amino Acid	Tyrosine Metabolism	32197	LC/MS Neg	240	1379	181.051	6482-98-0	9378	C03672	HMDB00755
X3..4.hydroxyphenyl.lactate	lactate	0.393279	0.154668	1.7746e-08	156	3-(4-hydroxyphenyl)lactate	Amino Acid	Tyrosine Metabolism	32197	LC/MS Neg	240	1379	181.051	6482-98-0	9378	C03672	HMDB00755
X3..4.hydroxyphenyl.lactate	urea	0.683758	0.467526	4.05736e-38	156	3-(4-hydroxyphenyl)lactate	Amino Acid	Tyrosine Metabolism	32197	LC/MS Neg	240	1379	181.051	6482-98-0	9378	C03672	HMDB00755
X3..4.hydroxyphenyl.propionate	RBC_Accuri	0.385078	0.148285	5.45133e-08	3996	3-(4-hydroxyphenyl)propionate	Xenobiotics	Benzoate Metabolism	39587	LC/MS Neg	100002914	1670	165.056	501-97-3	10394	C01744	HMDB02199
X3..4.hydroxyphenyl.propionate	Blood.Glucose	0.237357	0.0563384	0.28532	3996	3-(4-hydroxyphenyl)propionate	Xenobiotics	Benzoate Metabolism	39587	LC/MS Neg	100002914	1670	165.056	501-97-3	10394	C01744	HMDB02199
X3..4.hydroxyphenyl.propionate	Weight.Percent.Loss	0.435407	0.189579	3.33559e-11	3996	3-(4-hydroxyphenyl)propionate	Xenobiotics	Benzoate Metabolism	39587	LC/MS Neg	100002914	1670	165.056	501-97-3	10394	C01744	HMDB02199
X3..4.hydroxyphenyl.propionate	Temperature.Delta	0.316269	0.100026	0.000211007	3996	3-(4-hydroxyphenyl)propionate	Xenobiotics	Benzoate Metabolism	39587	LC/MS Neg	100002914	1670	165.056	501-97-3	10394	C01744	HMDB02199
X3..4.hydroxyphenyl.propionate	Parasitemia	-0.314914	0.0991705	0.00199605	3996	3-(4-hydroxyphenyl)propionate	Xenobiotics	Benzoate Metabolism	39587	LC/MS Neg	100002914	1670	165.056	501-97-3	10394	C01744	HMDB02199
X3..4.hydroxyphenyl.propionate	Parasite.Density	-0.0878484	0.00771734	1	3996	3-(4-hydroxyphenyl)propionate	Xenobiotics	Benzoate Metabolism	39587	LC/MS Neg	100002914	1670	165.056	501-97-3	10394	C01744	HMDB02199
X3..4.hydroxyphenyl.propionate	ALT	-0.402666	0.16214	3.43488e-08	3996	3-(4-hydroxyphenyl)propionate	Xenobiotics	Benzoate Metabolism	39587	LC/MS Neg	100002914	1670	165.056	501-97-3	10394	C01744	HMDB02199
X3..4.hydroxyphenyl.propionate	creatinine	-0.258205	0.0666697	0.0526797	3996	3-(4-hydroxyphenyl)propionate	Xenobiotics	Benzoate Metabolism	39587	LC/MS Neg	100002914	1670	165.056	501-97-3	10394	C01744	HMDB02199
X3..4.hydroxyphenyl.propionate	lactate	-0.155612	0.0242152	1	3996	3-(4-hydroxyphenyl)propionate	Xenobiotics	Benzoate Metabolism	39587	LC/MS Neg	100002914	1670	165.056	501-97-3	10394	C01744	HMDB02199
X3..4.hydroxyphenyl.propionate	urea	-0.316021	0.0998693	0.000216622	3996	3-(4-hydroxyphenyl)propionate	Xenobiotics	Benzoate Metabolism	39587	LC/MS Neg	100002914	1670	165.056	501-97-3	10394	C01744	HMDB02199
X3.4.dihydroxybutyrate	RBC_Accuri	-0.341169	0.116396	1.33428e-05	1704	3,4-dihydroxybutyrate	Lipid	Fatty Acid, Dihydroxy	62952	LC/MS Polar	100001730	2204	119.035	51267-44-8
X3.4.dihydroxybutyrate	Blood.Glucose	-0.330078	0.108952	4.70588e-05	1704	3,4-dihydroxybutyrate	Lipid	Fatty Acid, Dihydroxy	62952	LC/MS Polar	100001730	2204	119.035	51267-44-8
X3.4.dihydroxybutyrate	Weight.Percent.Loss	-0.268833	0.072271	0.0210164	1704	3,4-dihydroxybutyrate	Lipid	Fatty Acid, Dihydroxy	62952	LC/MS Polar	100001730	2204	119.035	51267-44-8
X3.4.dihydroxybutyrate	Temperature.Delta	-0.26151	0.0683873	0.0397538	1704	3,4-dihydroxybutyrate	Lipid	Fatty Acid, Dihydroxy	62952	LC/MS Polar	100001730	2204	119.035	51267-44-8
X3.4.dihydroxybutyrate	Parasitemia	0.395092	0.156098	4.04257e-07	1704	3,4-dihydroxybutyrate	Lipid	Fatty Acid, Dihydroxy	62952	LC/MS Polar	100001730	2204	119.035	51267-44-8
X3.4.dihydroxybutyrate	Parasite.Density	0.186842	0.0349099	1	1704	3,4-dihydroxybutyrate	Lipid	Fatty Acid, Dihydroxy	62952	LC/MS Polar	100001730	2204	119.035	51267-44-8
X3.4.dihydroxybutyrate	ALT	0.352313	0.124124	1.59364e-05	1704	3,4-dihydroxybutyrate	Lipid	Fatty Acid, Dihydroxy	62952	LC/MS Polar	100001730	2204	119.035	51267-44-8
X3.4.dihydroxybutyrate	creatinine	0.587698	0.345389	6.48114e-25	1704	3,4-dihydroxybutyrate	Lipid	Fatty Acid, Dihydroxy	62952	LC/MS Polar	100001730	2204	119.035	51267-44-8
X3.4.dihydroxybutyrate	lactate	0.19321	0.0373301	1	1704	3,4-dihydroxybutyrate	Lipid	Fatty Acid, Dihydroxy	62952	LC/MS Polar	100001730	2204	119.035	51267-44-8
X3.4.dihydroxybutyrate	urea	0.525753	0.276416	1.70856e-18	1704	3,4-dihydroxybutyrate	Lipid	Fatty Acid, Dihydroxy	62952	LC/MS Polar	100001730	2204	119.035	51267-44-8
X3.4.methylene.heptanoylglycine	RBC_Accuri	0.179142	0.032092	1	1540	3,4-methylene heptanoylglycine	Lipid	Fatty Acid Metabolism(Acyl Glycine)	55012	LC/MS Neg	100010861	3818	198.114
X3.4.methylene.heptanoylglycine	Blood.Glucose	-0.087664	0.00768498	1	1540	3,4-methylene heptanoylglycine	Lipid	Fatty Acid Metabolism(Acyl Glycine)	55012	LC/MS Neg	100010861	3818	198.114
X3.4.methylene.heptanoylglycine	Weight.Percent.Loss	0.160599	0.0257921	1	1540	3,4-methylene heptanoylglycine	Lipid	Fatty Acid Metabolism(Acyl Glycine)	55012	LC/MS Neg	100010861	3818	198.114
X3.4.methylene.heptanoylglycine	Temperature.Delta	0.111689	0.0124745	1	1540	3,4-methylene heptanoylglycine	Lipid	Fatty Acid Metabolism(Acyl Glycine)	55012	LC/MS Neg	100010861	3818	198.114
X3.4.methylene.heptanoylglycine	Parasitemia	0.126191	0.0159241	1	1540	3,4-methylene heptanoylglycine	Lipid	Fatty Acid Metabolism(Acyl Glycine)	55012	LC/MS Neg	100010861	3818	198.114
X3.4.methylene.heptanoylglycine	Parasite.Density	0.110682	0.0122505	1	1540	3,4-methylene heptanoylglycine	Lipid	Fatty Acid Metabolism(Acyl Glycine)	55012	LC/MS Neg	100010861	3818	198.114
X3.4.methylene.heptanoylglycine	ALT	-0.221266	0.0489585	1	1540	3,4-methylene heptanoylglycine	Lipid	Fatty Acid Metabolism(Acyl Glycine)	55012	LC/MS Neg	100010861	3818	198.114
X3.4.methylene.heptanoylglycine	creatinine	0.314674	0.0990196	0.000249734	1540	3,4-methylene heptanoylglycine	Lipid	Fatty Acid Metabolism(Acyl Glycine)	55012	LC/MS Neg	100010861	3818	198.114
X3.4.methylene.heptanoylglycine	lactate	0.200083	0.0400331	1	1540	3,4-methylene heptanoylglycine	Lipid	Fatty Acid Metabolism(Acyl Glycine)	55012	LC/MS Neg	100010861	3818	198.114
X3.4.methylene.heptanoylglycine	urea	0.25314	0.0640796	0.0805071	1540	3,4-methylene heptanoylglycine	Lipid	Fatty Acid Metabolism(Acyl Glycine)	55012	LC/MS Neg	100010861	3818	198.114
X3.acetylphenol.sulfate	RBC_Accuri	-0.0250202	0.000626013	1	5010	3-acetylphenol sulfate	Xenobiotics	Chemical	48693	LC/MS Neg	100004326	2477	215.002
X3.acetylphenol.sulfate	Blood.Glucose	0.137385	0.0188746	1	5010	3-acetylphenol sulfate	Xenobiotics	Chemical	48693	LC/MS Neg	100004326	2477	215.002
X3.acetylphenol.sulfate	Weight.Percent.Loss	0.0905559	0.00820037	1	5010	3-acetylphenol sulfate	Xenobiotics	Chemical	48693	LC/MS Neg	100004326	2477	215.002
X3.acetylphenol.sulfate	Temperature.Delta	0.0857745	0.00735726	1	5010	3-acetylphenol sulfate	Xenobiotics	Chemical	48693	LC/MS Neg	100004326	2477	215.002
X3.acetylphenol.sulfate	Parasitemia	-0.191391	0.0366306	1	5010	3-acetylphenol sulfate	Xenobiotics	Chemical	48693	LC/MS Neg	100004326	2477	215.002
X3.acetylphenol.sulfate	Parasite.Density	-0.173276	0.0300244	1	5010	3-acetylphenol sulfate	Xenobiotics	Chemical	48693	LC/MS Neg	100004326	2477	215.002
X3.acetylphenol.sulfate	ALT	-0.164881	0.0271857	1	5010	3-acetylphenol sulfate	Xenobiotics	Chemical	48693	LC/MS Neg	100004326	2477	215.002
X3.acetylphenol.sulfate	creatinine	-0.0968309	0.00937623	1	5010	3-acetylphenol sulfate	Xenobiotics	Chemical	48693	LC/MS Neg	100004326	2477	215.002
X3.acetylphenol.sulfate	lactate	-0.249338	0.0621695	0.11004	5010	3-acetylphenol sulfate	Xenobiotics	Chemical	48693	LC/MS Neg	100004326	2477	215.002
X3.acetylphenol.sulfate	urea	-0.109824	0.0120614	1	5010	3-acetylphenol sulfate	Xenobiotics	Chemical	48693	LC/MS Neg	100004326	2477	215.002
X3.amino.2.piperidone	RBC_Accuri	-0.0777372	0.00604307	1	390	3-amino-2-piperidone	Amino Acid	Urea cycle; Arginine and Proline Metabolism	62853	LC/MS Pos Early	100020361	2065	115.087	1892-22-4	5200225		HMDB00323
X3.amino.2.piperidone	Blood.Glucose	-0.104206	0.0108589	1	390	3-amino-2-piperidone	Amino Acid	Urea cycle; Arginine and Proline Metabolism	62853	LC/MS Pos Early	100020361	2065	115.087	1892-22-4	5200225		HMDB00323
X3.amino.2.piperidone	Weight.Percent.Loss	-0.0241778	0.000584567	1	390	3-amino-2-piperidone	Amino Acid	Urea cycle; Arginine and Proline Metabolism	62853	LC/MS Pos Early	100020361	2065	115.087	1892-22-4	5200225		HMDB00323
X3.amino.2.piperidone	Temperature.Delta	-0.0374047	0.00139911	1	390	3-amino-2-piperidone	Amino Acid	Urea cycle; Arginine and Proline Metabolism	62853	LC/MS Pos Early	100020361	2065	115.087	1892-22-4	5200225		HMDB00323
X3.amino.2.piperidone	Parasitemia	-0.0266953	0.000712641	1	390	3-amino-2-piperidone	Amino Acid	Urea cycle; Arginine and Proline Metabolism	62853	LC/MS Pos Early	100020361	2065	115.087	1892-22-4	5200225		HMDB00323
X3.amino.2.piperidone	Parasite.Density	-0.0409067	0.00167336	1	390	3-amino-2-piperidone	Amino Acid	Urea cycle; Arginine and Proline Metabolism	62853	LC/MS Pos Early	100020361	2065	115.087	1892-22-4	5200225		HMDB00323
X3.amino.2.piperidone	ALT	-0.0512506	0.00262662	1	390	3-amino-2-piperidone	Amino Acid	Urea cycle; Arginine and Proline Metabolism	62853	LC/MS Pos Early	100020361	2065	115.087	1892-22-4	5200225		HMDB00323
X3.amino.2.piperidone	creatinine	-0.0139932	0.000195808	1	390	3-amino-2-piperidone	Amino Acid	Urea cycle; Arginine and Proline Metabolism	62853	LC/MS Pos Early	100020361	2065	115.087	1892-22-4	5200225		HMDB00323
X3.amino.2.piperidone	lactate	-0.069462	0.00482497	1	390	3-amino-2-piperidone	Amino Acid	Urea cycle; Arginine and Proline Metabolism	62853	LC/MS Pos Early	100020361	2065	115.087	1892-22-4	5200225		HMDB00323
X3.amino.2.piperidone	urea	-0.00783076	6.13209e-05	1	390	3-amino-2-piperidone	Amino Acid	Urea cycle; Arginine and Proline Metabolism	62853	LC/MS Pos Early	100020361	2065	115.087	1892-22-4	5200225		HMDB00323
X3.carboxy.4.methyl.5.pentyl.2.furanpropionate..3.CMPFP...	RBC_Accuri	0.0700572	0.00490802	1	1459	3-carboxy-4-methyl-5-pentyl-2-furanpropionate (3-CMPFP)**	Lipid	Fatty Acid, Dicarboxylate	61871	LC/MS Neg	100020004	4000	267.124		194501
X3.carboxy.4.methyl.5.pentyl.2.furanpropionate..3.CMPFP...	Blood.Glucose	0.0422176	0.00178232	1	1459	3-carboxy-4-methyl-5-pentyl-2-furanpropionate (3-CMPFP)**	Lipid	Fatty Acid, Dicarboxylate	61871	LC/MS Neg	100020004	4000	267.124		194501
X3.carboxy.4.methyl.5.pentyl.2.furanpropionate..3.CMPFP...	Weight.Percent.Loss	-0.0134112	0.000179859	1	1459	3-carboxy-4-methyl-5-pentyl-2-furanpropionate (3-CMPFP)**	Lipid	Fatty Acid, Dicarboxylate	61871	LC/MS Neg	100020004	4000	267.124		194501
X3.carboxy.4.methyl.5.pentyl.2.furanpropionate..3.CMPFP...	Temperature.Delta	-0.0414326	0.00171666	1	1459	3-carboxy-4-methyl-5-pentyl-2-furanpropionate (3-CMPFP)**	Lipid	Fatty Acid, Dicarboxylate	61871	LC/MS Neg	100020004	4000	267.124		194501
X3.carboxy.4.methyl.5.pentyl.2.furanpropionate..3.CMPFP...	Parasitemia	-0.0568532	0.00323229	1	1459	3-carboxy-4-methyl-5-pentyl-2-furanpropionate (3-CMPFP)**	Lipid	Fatty Acid, Dicarboxylate	61871	LC/MS Neg	100020004	4000	267.124		194501
X3.carboxy.4.methyl.5.pentyl.2.furanpropionate..3.CMPFP...	Parasite.Density	0.0923542	0.0085293	1	1459	3-carboxy-4-methyl-5-pentyl-2-furanpropionate (3-CMPFP)**	Lipid	Fatty Acid, Dicarboxylate	61871	LC/MS Neg	100020004	4000	267.124		194501
X3.carboxy.4.methyl.5.pentyl.2.furanpropionate..3.CMPFP...	ALT	0.105699	0.0111723	1	1459	3-carboxy-4-methyl-5-pentyl-2-furanpropionate (3-CMPFP)**	Lipid	Fatty Acid, Dicarboxylate	61871	LC/MS Neg	100020004	4000	267.124		194501
X3.carboxy.4.methyl.5.pentyl.2.furanpropionate..3.CMPFP...	creatinine	-0.0232455	0.000540351	1	1459	3-carboxy-4-methyl-5-pentyl-2-furanpropionate (3-CMPFP)**	Lipid	Fatty Acid, Dicarboxylate	61871	LC/MS Neg	100020004	4000	267.124		194501
X3.carboxy.4.methyl.5.pentyl.2.furanpropionate..3.CMPFP...	lactate	-0.182125	0.0331697	1	1459	3-carboxy-4-methyl-5-pentyl-2-furanpropionate (3-CMPFP)**	Lipid	Fatty Acid, Dicarboxylate	61871	LC/MS Neg	100020004	4000	267.124		194501
X3.carboxy.4.methyl.5.pentyl.2.furanpropionate..3.CMPFP...	urea	-0.158182	0.0250217	1	1459	3-carboxy-4-methyl-5-pentyl-2-furanpropionate (3-CMPFP)**	Lipid	Fatty Acid, Dicarboxylate	61871	LC/MS Neg	100020004	4000	267.124		194501
X3.formylindole	RBC_Accuri	-0.224948	0.0506016	0.727675	4130	3-formylindole	Xenobiotics	Food Component/Plant	62863	LC/MS Neg	100020219	3709	144.045		10256	C08493	HMDB29737
X3.formylindole	Blood.Glucose	-0.321223	0.103184	0.000124247	4130	3-formylindole	Xenobiotics	Food Component/Plant	62863	LC/MS Neg	100020219	3709	144.045		10256	C08493	HMDB29737
X3.formylindole	Weight.Percent.Loss	-0.187747	0.0352488	1	4130	3-formylindole	Xenobiotics	Food Component/Plant	62863	LC/MS Neg	100020219	3709	144.045		10256	C08493	HMDB29737
X3.formylindole	Temperature.Delta	-0.358348	0.128413	1.713e-06	4130	3-formylindole	Xenobiotics	Food Component/Plant	62863	LC/MS Neg	100020219	3709	144.045		10256	C08493	HMDB29737
X3.formylindole	Parasitemia	0.251693	0.0633496	0.346934	4130	3-formylindole	Xenobiotics	Food Component/Plant	62863	LC/MS Neg	100020219	3709	144.045		10256	C08493	HMDB29737
X3.formylindole	Parasite.Density	0.0154785	0.000239584	1	4130	3-formylindole	Xenobiotics	Food Component/Plant	62863	LC/MS Neg	100020219	3709	144.045		10256	C08493	HMDB29737
X3.formylindole	ALT	0.272906	0.0744775	0.0355192	4130	3-formylindole	Xenobiotics	Food Component/Plant	62863	LC/MS Neg	100020219	3709	144.045		10256	C08493	HMDB29737
X3.formylindole	creatinine	0.204696	0.0419003	1	4130	3-formylindole	Xenobiotics	Food Component/Plant	62863	LC/MS Neg	100020219	3709	144.045		10256	C08493	HMDB29737
X3.formylindole	lactate	0.0270461	0.000731489	1	4130	3-formylindole	Xenobiotics	Food Component/Plant	62863	LC/MS Neg	100020219	3709	144.045		10256	C08493	HMDB29737
X3.formylindole	urea	0.37381	0.139734	2.42355e-07	4130	3-formylindole	Xenobiotics	Food Component/Plant	62863	LC/MS Neg	100020219	3709	144.045		10256	C08493	HMDB29737
X3.hydroxy.2.ethylpropionate	RBC_Accuri	-0.407652	0.16618	2.30013e-09	319	3-hydroxy-2-ethylpropionate	Amino Acid	Leucine, Isoleucine and Valine Metabolism	32397	LC/MS Neg	100001170	975	117.056	4374-62-3	188979		HMDB00396
X3.hydroxy.2.ethylpropionate	Blood.Glucose	-0.587264	0.344879	7.27075e-25	319	3-hydroxy-2-ethylpropionate	Amino Acid	Leucine, Isoleucine and Valine Metabolism	32397	LC/MS Neg	100001170	975	117.056	4374-62-3	188979		HMDB00396
X3.hydroxy.2.ethylpropionate	Weight.Percent.Loss	-0.354094	0.125382	2.88121e-06	319	3-hydroxy-2-ethylpropionate	Amino Acid	Leucine, Isoleucine and Valine Metabolism	32397	LC/MS Neg	100001170	975	117.056	4374-62-3	188979		HMDB00396
X3.hydroxy.2.ethylpropionate	Temperature.Delta	-0.561547	0.315335	4.86449e-22	319	3-hydroxy-2-ethylpropionate	Amino Acid	Leucine, Isoleucine and Valine Metabolism	32397	LC/MS Neg	100001170	975	117.056	4374-62-3	188979		HMDB00396
X3.hydroxy.2.ethylpropionate	Parasitemia	0.38248	0.146291	1.80866e-06	319	3-hydroxy-2-ethylpropionate	Amino Acid	Leucine, Isoleucine and Valine Metabolism	32397	LC/MS Neg	100001170	975	117.056	4374-62-3	188979		HMDB00396
X3.hydroxy.2.ethylpropionate	Parasite.Density	-0.0310955	0.000966929	1	319	3-hydroxy-2-ethylpropionate	Amino Acid	Leucine, Isoleucine and Valine Metabolism	32397	LC/MS Neg	100001170	975	117.056	4374-62-3	188979		HMDB00396
X3.hydroxy.2.ethylpropionate	ALT	0.391494	0.153268	1.47043e-07	319	3-hydroxy-2-ethylpropionate	Amino Acid	Leucine, Isoleucine and Valine Metabolism	32397	LC/MS Neg	100001170	975	117.056	4374-62-3	188979		HMDB00396
X3.hydroxy.2.ethylpropionate	creatinine	0.677032	0.458372	4.9763e-37	319	3-hydroxy-2-ethylpropionate	Amino Acid	Leucine, Isoleucine and Valine Metabolism	32397	LC/MS Neg	100001170	975	117.056	4374-62-3	188979		HMDB00396
X3.hydroxy.2.ethylpropionate	lactate	0.335089	0.112285	2.67926e-05	319	3-hydroxy-2-ethylpropionate	Amino Acid	Leucine, Isoleucine and Valine Metabolism	32397	LC/MS Neg	100001170	975	117.056	4374-62-3	188979		HMDB00396
X3.hydroxy.2.ethylpropionate	urea	0.810487	0.65689	3.74578e-66	319	3-hydroxy-2-ethylpropionate	Amino Acid	Leucine, Isoleucine and Valine Metabolism	32397	LC/MS Neg	100001170	975	117.056	4374-62-3	188979		HMDB00396
X3.hydroxy.3.methylglutarate	RBC_Accuri	0.157329	0.0247526	1	2743	3-hydroxy-3-methylglutarate	Lipid	Mevalonate Metabolism	531	LC/MS Polar	112	2850	161.046	503-49-1	1662	C03761	HMDB00355
X3.hydroxy.3.methylglutarate	Blood.Glucose	-0.00685407	4.69783e-05	1	2743	3-hydroxy-3-methylglutarate	Lipid	Mevalonate Metabolism	531	LC/MS Polar	112	2850	161.046	503-49-1	1662	C03761	HMDB00355
X3.hydroxy.3.methylglutarate	Weight.Percent.Loss	-0.0327209	0.00107066	1	2743	3-hydroxy-3-methylglutarate	Lipid	Mevalonate Metabolism	531	LC/MS Polar	112	2850	161.046	503-49-1	1662	C03761	HMDB00355
X3.hydroxy.3.methylglutarate	Temperature.Delta	-0.0190203	0.00036177	1	2743	3-hydroxy-3-methylglutarate	Lipid	Mevalonate Metabolism	531	LC/MS Polar	112	2850	161.046	503-49-1	1662	C03761	HMDB00355
X3.hydroxy.3.methylglutarate	Parasitemia	-0.180065	0.0324233	1	2743	3-hydroxy-3-methylglutarate	Lipid	Mevalonate Metabolism	531	LC/MS Polar	112	2850	161.046	503-49-1	1662	C03761	HMDB00355
X3.hydroxy.3.methylglutarate	Parasite.Density	-0.199029	0.0396124	1	2743	3-hydroxy-3-methylglutarate	Lipid	Mevalonate Metabolism	531	LC/MS Polar	112	2850	161.046	503-49-1	1662	C03761	HMDB00355
X3.hydroxy.3.methylglutarate	ALT	0.0365028	0.00133245	1	2743	3-hydroxy-3-methylglutarate	Lipid	Mevalonate Metabolism	531	LC/MS Polar	112	2850	161.046	503-49-1	1662	C03761	HMDB00355
X3.hydroxy.3.methylglutarate	creatinine	0.31028	0.0962736	0.000395216	2743	3-hydroxy-3-methylglutarate	Lipid	Mevalonate Metabolism	531	LC/MS Polar	112	2850	161.046	503-49-1	1662	C03761	HMDB00355
X3.hydroxy.3.methylglutarate	lactate	0.642989	0.413435	6.16783e-32	2743	3-hydroxy-3-methylglutarate	Lipid	Mevalonate Metabolism	531	LC/MS Polar	112	2850	161.046	503-49-1	1662	C03761	HMDB00355
X3.hydroxy.3.methylglutarate	urea	0.0627688	0.00393992	1	2743	3-hydroxy-3-methylglutarate	Lipid	Mevalonate Metabolism	531	LC/MS Polar	112	2850	161.046	503-49-1	1662	C03761	HMDB00355
X3.hydroxyadipate.	RBC_Accuri	-0.39111	0.152967	2.3953e-08	1425	3-hydroxyadipate*	Lipid	Fatty Acid, Dicarboxylate	62069	LC/MS Polar	100004396	3131	161.046		151913		HMDB00345
X3.hydroxyadipate.	Blood.Glucose	-0.410096	0.168179	1.60899e-09	1425	3-hydroxyadipate*	Lipid	Fatty Acid, Dicarboxylate	62069	LC/MS Polar	100004396	3131	161.046		151913		HMDB00345
X3.hydroxyadipate.	Weight.Percent.Loss	-0.508837	0.258916	5.84737e-17	1425	3-hydroxyadipate*	Lipid	Fatty Acid, Dicarboxylate	62069	LC/MS Polar	100004396	3131	161.046		151913		HMDB00345
X3.hydroxyadipate.	Temperature.Delta	-0.476066	0.226639	3.21755e-14	1425	3-hydroxyadipate*	Lipid	Fatty Acid, Dicarboxylate	62069	LC/MS Polar	100004396	3131	161.046		151913		HMDB00345
X3.hydroxyadipate.	Parasitemia	0.0679069	0.00461135	1	1425	3-hydroxyadipate*	Lipid	Fatty Acid, Dicarboxylate	62069	LC/MS Polar	100004396	3131	161.046		151913		HMDB00345
X3.hydroxyadipate.	Parasite.Density	-0.158297	0.025058	1	1425	3-hydroxyadipate*	Lipid	Fatty Acid, Dicarboxylate	62069	LC/MS Polar	100004396	3131	161.046		151913		HMDB00345
X3.hydroxyadipate.	ALT	0.444171	0.197288	9.3969e-11	1425	3-hydroxyadipate*	Lipid	Fatty Acid, Dicarboxylate	62069	LC/MS Polar	100004396	3131	161.046		151913		HMDB00345
X3.hydroxyadipate.	creatinine	0.526104	0.276785	1.58439e-18	1425	3-hydroxyadipate*	Lipid	Fatty Acid, Dicarboxylate	62069	LC/MS Polar	100004396	3131	161.046		151913		HMDB00345
X3.hydroxyadipate.	lactate	0.185365	0.0343603	1	1425	3-hydroxyadipate*	Lipid	Fatty Acid, Dicarboxylate	62069	LC/MS Polar	100004396	3131	161.046		151913		HMDB00345
X3.hydroxyadipate.	urea	0.414852	0.172102	7.9603e-10	1425	3-hydroxyadipate*	Lipid	Fatty Acid, Dicarboxylate	62069	LC/MS Polar	100004396	3131	161.046		151913		HMDB00345
X3.hydroxybutyrate..BHBA.	RBC_Accuri	-0.273718	0.0749216	0.0135925	1621	3-hydroxybutyrate (BHBA)	Lipid	Ketone Bodies	542	LC/MS Polar	254	1444	103.04	625-72-9	441	C01089	HMDB00357
X3.hydroxybutyrate..BHBA.	Blood.Glucose	-0.29126	0.0848323	0.00264827	1621	3-hydroxybutyrate (BHBA)	Lipid	Ketone Bodies	542	LC/MS Polar	254	1444	103.04	625-72-9	441	C01089	HMDB00357
X3.hydroxybutyrate..BHBA.	Weight.Percent.Loss	-0.350531	0.122872	4.42665e-06	1621	3-hydroxybutyrate (BHBA)	Lipid	Ketone Bodies	542	LC/MS Polar	254	1444	103.04	625-72-9	441	C01089	HMDB00357
X3.hydroxybutyrate..BHBA.	Temperature.Delta	-0.264018	0.0697055	0.0320247	1621	3-hydroxybutyrate (BHBA)	Lipid	Ketone Bodies	542	LC/MS Polar	254	1444	103.04	625-72-9	441	C01089	HMDB00357
X3.hydroxybutyrate..BHBA.	Parasitemia	0.152589	0.0232834	1	1621	3-hydroxybutyrate (BHBA)	Lipid	Ketone Bodies	542	LC/MS Polar	254	1444	103.04	625-72-9	441	C01089	HMDB00357
X3.hydroxybutyrate..BHBA.	Parasite.Density	-0.0383494	0.00147067	1	1621	3-hydroxybutyrate (BHBA)	Lipid	Ketone Bodies	542	LC/MS Polar	254	1444	103.04	625-72-9	441	C01089	HMDB00357
X3.hydroxybutyrate..BHBA.	ALT	0.297229	0.0883451	0.00424414	1621	3-hydroxybutyrate (BHBA)	Lipid	Ketone Bodies	542	LC/MS Polar	254	1444	103.04	625-72-9	441	C01089	HMDB00357
X3.hydroxybutyrate..BHBA.	creatinine	0.394451	0.155591	1.50781e-08	1621	3-hydroxybutyrate (BHBA)	Lipid	Ketone Bodies	542	LC/MS Polar	254	1444	103.04	625-72-9	441	C01089	HMDB00357
X3.hydroxybutyrate..BHBA.	lactate	0.00173594	3.01348e-06	1	1621	3-hydroxybutyrate (BHBA)	Lipid	Ketone Bodies	542	LC/MS Polar	254	1444	103.04	625-72-9	441	C01089	HMDB00357
X3.hydroxybutyrate..BHBA.	urea	0.297994	0.0888004	0.00137159	1621	3-hydroxybutyrate (BHBA)	Lipid	Ketone Bodies	542	LC/MS Polar	254	1444	103.04	625-72-9	441	C01089	HMDB00357
X3.hydroxycinnamate.sulfate	RBC_Accuri	0.297967	0.0887846	0.00137522	4435	3-hydroxycinnamate sulfate	Xenobiotics	Food Component/Plant	48409	LC/MS Neg	100006094	1338	242.997	86321-30-4	6443141
X3.hydroxycinnamate.sulfate	Blood.Glucose	0.206568	0.0426704	1	4435	3-hydroxycinnamate sulfate	Xenobiotics	Food Component/Plant	48409	LC/MS Neg	100006094	1338	242.997	86321-30-4	6443141
X3.hydroxycinnamate.sulfate	Weight.Percent.Loss	0.353973	0.125297	2.92367e-06	4435	3-hydroxycinnamate sulfate	Xenobiotics	Food Component/Plant	48409	LC/MS Neg	100006094	1338	242.997	86321-30-4	6443141
X3.hydroxycinnamate.sulfate	Temperature.Delta	0.228401	0.052167	0.563659	4435	3-hydroxycinnamate sulfate	Xenobiotics	Food Component/Plant	48409	LC/MS Neg	100006094	1338	242.997	86321-30-4	6443141
X3.hydroxycinnamate.sulfate	Parasitemia	-0.201993	0.040801	1	4435	3-hydroxycinnamate sulfate	Xenobiotics	Food Component/Plant	48409	LC/MS Neg	100006094	1338	242.997	86321-30-4	6443141
X3.hydroxycinnamate.sulfate	Parasite.Density	-0.00654823	4.28794e-05	1	4435	3-hydroxycinnamate sulfate	Xenobiotics	Food Component/Plant	48409	LC/MS Neg	100006094	1338	242.997	86321-30-4	6443141
X3.hydroxycinnamate.sulfate	ALT	-0.279243	0.0779764	0.0208162	4435	3-hydroxycinnamate sulfate	Xenobiotics	Food Component/Plant	48409	LC/MS Neg	100006094	1338	242.997	86321-30-4	6443141
X3.hydroxycinnamate.sulfate	creatinine	-0.234598	0.0550361	0.352913	4435	3-hydroxycinnamate sulfate	Xenobiotics	Food Component/Plant	48409	LC/MS Neg	100006094	1338	242.997	86321-30-4	6443141
X3.hydroxycinnamate.sulfate	lactate	-0.274397	0.0752935	0.0127857	4435	3-hydroxycinnamate sulfate	Xenobiotics	Food Component/Plant	48409	LC/MS Neg	100006094	1338	242.997	86321-30-4	6443141
X3.hydroxycinnamate.sulfate	urea	-0.228134	0.0520452	0.574973	4435	3-hydroxycinnamate sulfate	Xenobiotics	Food Component/Plant	48409	LC/MS Neg	100006094	1338	242.997	86321-30-4	6443141
X3.hydroxydecanoate	RBC_Accuri	-0.31678	0.10035	0.000199869	1658	3-hydroxydecanoate	Lipid	Fatty Acid, Monohydroxy	22053	LC/MS Neg	100000997	4634.7	187.134	5561-87-5	26612		HMDB02203
X3.hydroxydecanoate	Blood.Glucose	-0.466602	0.217717	1.76086e-13	1658	3-hydroxydecanoate	Lipid	Fatty Acid, Monohydroxy	22053	LC/MS Neg	100000997	4634.7	187.134	5561-87-5	26612		HMDB02203
X3.hydroxydecanoate	Weight.Percent.Loss	-0.319592	0.102139	0.000148072	1658	3-hydroxydecanoate	Lipid	Fatty Acid, Monohydroxy	22053	LC/MS Neg	100000997	4634.7	187.134	5561-87-5	26612		HMDB02203
X3.hydroxydecanoate	Temperature.Delta	-0.454337	0.206422	1.47576e-12	1658	3-hydroxydecanoate	Lipid	Fatty Acid, Monohydroxy	22053	LC/MS Neg	100000997	4634.7	187.134	5561-87-5	26612		HMDB02203
X3.hydroxydecanoate	Parasitemia	0.217725	0.0474042	1	1658	3-hydroxydecanoate	Lipid	Fatty Acid, Monohydroxy	22053	LC/MS Neg	100000997	4634.7	187.134	5561-87-5	26612		HMDB02203
X3.hydroxydecanoate	Parasite.Density	-0.0715526	0.00511977	1	1658	3-hydroxydecanoate	Lipid	Fatty Acid, Monohydroxy	22053	LC/MS Neg	100000997	4634.7	187.134	5561-87-5	26612		HMDB02203
X3.hydroxydecanoate	ALT	0.404252	0.16342	2.78163e-08	1658	3-hydroxydecanoate	Lipid	Fatty Acid, Monohydroxy	22053	LC/MS Neg	100000997	4634.7	187.134	5561-87-5	26612		HMDB02203
X3.hydroxydecanoate	creatinine	0.361065	0.130368	1.22399e-06	1658	3-hydroxydecanoate	Lipid	Fatty Acid, Monohydroxy	22053	LC/MS Neg	100000997	4634.7	187.134	5561-87-5	26612		HMDB02203
X3.hydroxydecanoate	lactate	0.410603	0.168595	1.49351e-09	1658	3-hydroxydecanoate	Lipid	Fatty Acid, Monohydroxy	22053	LC/MS Neg	100000997	4634.7	187.134	5561-87-5	26612		HMDB02203
X3.hydroxydecanoate	urea	0.345151	0.119129	8.38258e-06	1658	3-hydroxydecanoate	Lipid	Fatty Acid, Monohydroxy	22053	LC/MS Neg	100000997	4634.7	187.134	5561-87-5	26612		HMDB02203
X3.hydroxydodecanedioate.	RBC_Accuri	-0.399657	0.159726	7.25464e-09	1442	3-hydroxydodecanedioate*	Lipid	Fatty Acid, Dicarboxylate	62915	LC/MS Neg	100001454	2252	245.139	34574-69-1	16663321		HMDB00413
X3.hydroxydodecanedioate.	Blood.Glucose	-0.403776	0.163035	4.02956e-09	1442	3-hydroxydodecanedioate*	Lipid	Fatty Acid, Dicarboxylate	62915	LC/MS Neg	100001454	2252	245.139	34574-69-1	16663321		HMDB00413
X3.hydroxydodecanedioate.	Weight.Percent.Loss	-0.368641	0.135896	4.71462e-07	1442	3-hydroxydodecanedioate*	Lipid	Fatty Acid, Dicarboxylate	62915	LC/MS Neg	100001454	2252	245.139	34574-69-1	16663321		HMDB00413
X3.hydroxydodecanedioate.	Temperature.Delta	-0.579723	0.336079	5.19971e-24	1442	3-hydroxydodecanedioate*	Lipid	Fatty Acid, Dicarboxylate	62915	LC/MS Neg	100001454	2252	245.139	34574-69-1	16663321		HMDB00413
X3.hydroxydodecanedioate.	Parasitemia	0.143262	0.0205239	1	1442	3-hydroxydodecanedioate*	Lipid	Fatty Acid, Dicarboxylate	62915	LC/MS Neg	100001454	2252	245.139	34574-69-1	16663321		HMDB00413
X3.hydroxydodecanedioate.	Parasite.Density	-0.0917421	0.00841661	1	1442	3-hydroxydodecanedioate*	Lipid	Fatty Acid, Dicarboxylate	62915	LC/MS Neg	100001454	2252	245.139	34574-69-1	16663321		HMDB00413
X3.hydroxydodecanedioate.	ALT	0.501259	0.251261	6.70011e-15	1442	3-hydroxydodecanedioate*	Lipid	Fatty Acid, Dicarboxylate	62915	LC/MS Neg	100001454	2252	245.139	34574-69-1	16663321		HMDB00413
X3.hydroxydodecanedioate.	creatinine	0.351614	0.123632	3.88739e-06	1442	3-hydroxydodecanedioate*	Lipid	Fatty Acid, Dicarboxylate	62915	LC/MS Neg	100001454	2252	245.139	34574-69-1	16663321		HMDB00413
X3.hydroxydodecanedioate.	lactate	0.20284	0.041144	1	1442	3-hydroxydodecanedioate*	Lipid	Fatty Acid, Dicarboxylate	62915	LC/MS Neg	100001454	2252	245.139	34574-69-1	16663321		HMDB00413
X3.hydroxydodecanedioate.	urea	0.455057	0.207077	1.30567e-12	1442	3-hydroxydodecanedioate*	Lipid	Fatty Acid, Dicarboxylate	62915	LC/MS Neg	100001454	2252	245.139	34574-69-1	16663321		HMDB00413
X3.hydroxyhexanoate	RBC_Accuri	-0.467183	0.21826	1.58879e-13	1655	3-hydroxyhexanoate	Lipid	Fatty Acid, Monohydroxy	53230	LC/MS Neg	100006367	1725	131.071	10191-24-9	151492
X3.hydroxyhexanoate	Blood.Glucose	-0.575201	0.330856	1.6516e-23	1655	3-hydroxyhexanoate	Lipid	Fatty Acid, Monohydroxy	53230	LC/MS Neg	100006367	1725	131.071	10191-24-9	151492
X3.hydroxyhexanoate	Weight.Percent.Loss	-0.471269	0.222095	7.66522e-14	1655	3-hydroxyhexanoate	Lipid	Fatty Acid, Monohydroxy	53230	LC/MS Neg	100006367	1725	131.071	10191-24-9	151492
X3.hydroxyhexanoate	Temperature.Delta	-0.591159	0.349469	2.57877e-25	1655	3-hydroxyhexanoate	Lipid	Fatty Acid, Monohydroxy	53230	LC/MS Neg	100006367	1725	131.071	10191-24-9	151492
X3.hydroxyhexanoate	Parasitemia	0.370567	0.13732	7.02999e-06	1655	3-hydroxyhexanoate	Lipid	Fatty Acid, Monohydroxy	53230	LC/MS Neg	100006367	1725	131.071	10191-24-9	151492
X3.hydroxyhexanoate	Parasite.Density	-0.0102457	0.000104974	1	1655	3-hydroxyhexanoate	Lipid	Fatty Acid, Monohydroxy	53230	LC/MS Neg	100006367	1725	131.071	10191-24-9	151492
X3.hydroxyhexanoate	ALT	0.575072	0.330708	1.46879e-21	1655	3-hydroxyhexanoate	Lipid	Fatty Acid, Monohydroxy	53230	LC/MS Neg	100006367	1725	131.071	10191-24-9	151492
X3.hydroxyhexanoate	creatinine	0.607525	0.369087	2.82832e-27	1655	3-hydroxyhexanoate	Lipid	Fatty Acid, Monohydroxy	53230	LC/MS Neg	100006367	1725	131.071	10191-24-9	151492
X3.hydroxyhexanoate	lactate	0.293341	0.0860492	0.0021648	1655	3-hydroxyhexanoate	Lipid	Fatty Acid, Monohydroxy	53230	LC/MS Neg	100006367	1725	131.071	10191-24-9	151492
X3.hydroxyhexanoate	urea	0.692224	0.479175	1.56888e-39	1655	3-hydroxyhexanoate	Lipid	Fatty Acid, Monohydroxy	53230	LC/MS Neg	100006367	1725	131.071	10191-24-9	151492
X3.hydroxyhexanoylcarnitine..1.	RBC_Accuri	-0.332692	0.110684	3.51237e-05	1559	3-hydroxyhexanoylcarnitine (1)	Lipid	Fatty Acid Metabolism(Acyl Carnitine)	62557	LC/MS Pos Early	100020825	2918	276.181
X3.hydroxyhexanoylcarnitine..1.	Blood.Glucose	-0.476611	0.227158	2.91259e-14	1559	3-hydroxyhexanoylcarnitine (1)	Lipid	Fatty Acid Metabolism(Acyl Carnitine)	62557	LC/MS Pos Early	100020825	2918	276.181
X3.hydroxyhexanoylcarnitine..1.	Weight.Percent.Loss	-0.269512	0.0726367	0.0197907	1559	3-hydroxyhexanoylcarnitine (1)	Lipid	Fatty Acid Metabolism(Acyl Carnitine)	62557	LC/MS Pos Early	100020825	2918	276.181
X3.hydroxyhexanoylcarnitine..1.	Temperature.Delta	-0.439628	0.193273	1.69227e-11	1559	3-hydroxyhexanoylcarnitine (1)	Lipid	Fatty Acid Metabolism(Acyl Carnitine)	62557	LC/MS Pos Early	100020825	2918	276.181
X3.hydroxyhexanoylcarnitine..1.	Parasitemia	0.496162	0.246176	1.93015e-13	1559	3-hydroxyhexanoylcarnitine (1)	Lipid	Fatty Acid Metabolism(Acyl Carnitine)	62557	LC/MS Pos Early	100020825	2918	276.181
X3.hydroxyhexanoylcarnitine..1.	Parasite.Density	0.196975	0.0387993	1	1559	3-hydroxyhexanoylcarnitine (1)	Lipid	Fatty Acid Metabolism(Acyl Carnitine)	62557	LC/MS Pos Early	100020825	2918	276.181
X3.hydroxyhexanoylcarnitine..1.	ALT	0.432382	0.186954	5.45801e-10	1559	3-hydroxyhexanoylcarnitine (1)	Lipid	Fatty Acid Metabolism(Acyl Carnitine)	62557	LC/MS Pos Early	100020825	2918	276.181
X3.hydroxyhexanoylcarnitine..1.	creatinine	0.574543	0.3301	1.95086e-23	1559	3-hydroxyhexanoylcarnitine (1)	Lipid	Fatty Acid Metabolism(Acyl Carnitine)	62557	LC/MS Pos Early	100020825	2918	276.181
X3.hydroxyhexanoylcarnitine..1.	lactate	0.139969	0.0195913	1	1559	3-hydroxyhexanoylcarnitine (1)	Lipid	Fatty Acid Metabolism(Acyl Carnitine)	62557	LC/MS Pos Early	100020825	2918	276.181
X3.hydroxyhexanoylcarnitine..1.	urea	0.703455	0.494849	1.75596e-41	1559	3-hydroxyhexanoylcarnitine (1)	Lipid	Fatty Acid Metabolism(Acyl Carnitine)	62557	LC/MS Pos Early	100020825	2918	276.181
X3.hydroxyhexanoylcarnitine..2.	RBC_Accuri	-0.000594527	3.53462e-07	1	1560	3-hydroxyhexanoylcarnitine (2)	Lipid	Fatty Acid Metabolism(Acyl Carnitine)	62556	LC/MS Pos Early	100020826	2968	276.181
X3.hydroxyhexanoylcarnitine..2.	Blood.Glucose	-0.110633	0.0122396	1	1560	3-hydroxyhexanoylcarnitine (2)	Lipid	Fatty Acid Metabolism(Acyl Carnitine)	62556	LC/MS Pos Early	100020826	2968	276.181
X3.hydroxyhexanoylcarnitine..2.	Weight.Percent.Loss	-0.0841736	0.0070852	1	1560	3-hydroxyhexanoylcarnitine (2)	Lipid	Fatty Acid Metabolism(Acyl Carnitine)	62556	LC/MS Pos Early	100020826	2968	276.181
X3.hydroxyhexanoylcarnitine..2.	Temperature.Delta	-0.0168192	0.000282884	1	1560	3-hydroxyhexanoylcarnitine (2)	Lipid	Fatty Acid Metabolism(Acyl Carnitine)	62556	LC/MS Pos Early	100020826	2968	276.181
X3.hydroxyhexanoylcarnitine..2.	Parasitemia	0.227288	0.0516599	1	1560	3-hydroxyhexanoylcarnitine (2)	Lipid	Fatty Acid Metabolism(Acyl Carnitine)	62556	LC/MS Pos Early	100020826	2968	276.181
X3.hydroxyhexanoylcarnitine..2.	Parasite.Density	0.269596	0.0726819	0.0913841	1560	3-hydroxyhexanoylcarnitine (2)	Lipid	Fatty Acid Metabolism(Acyl Carnitine)	62556	LC/MS Pos Early	100020826	2968	276.181
X3.hydroxyhexanoylcarnitine..2.	ALT	0.253173	0.0640968	0.172419	1560	3-hydroxyhexanoylcarnitine (2)	Lipid	Fatty Acid Metabolism(Acyl Carnitine)	62556	LC/MS Pos Early	100020826	2968	276.181
X3.hydroxyhexanoylcarnitine..2.	creatinine	0.208428	0.0434424	1	1560	3-hydroxyhexanoylcarnitine (2)	Lipid	Fatty Acid Metabolism(Acyl Carnitine)	62556	LC/MS Pos Early	100020826	2968	276.181
X3.hydroxyhexanoylcarnitine..2.	lactate	-0.0717562	0.00514896	1	1560	3-hydroxyhexanoylcarnitine (2)	Lipid	Fatty Acid Metabolism(Acyl Carnitine)	62556	LC/MS Pos Early	100020826	2968	276.181
X3.hydroxyhexanoylcarnitine..2.	urea	0.0904195	0.00817569	1	1560	3-hydroxyhexanoylcarnitine (2)	Lipid	Fatty Acid Metabolism(Acyl Carnitine)	62556	LC/MS Pos Early	100020826	2968	276.181
X3.hydroxyisobutyrate	RBC_Accuri	-0.352126	0.123993	3.65483e-06	339	3-hydroxyisobutyrate	Amino Acid	Leucine, Isoleucine and Valine Metabolism	1549	LC/MS Polar	111	1619	103.04	2068-83-9	87	C06001	HMDB00336
X3.hydroxyisobutyrate	Blood.Glucose	-0.484886	0.235115	6.28924e-15	339	3-hydroxyisobutyrate	Amino Acid	Leucine, Isoleucine and Valine Metabolism	1549	LC/MS Polar	111	1619	103.04	2068-83-9	87	C06001	HMDB00336
X3.hydroxyisobutyrate	Weight.Percent.Loss	-0.288321	0.0831292	0.00351035	339	3-hydroxyisobutyrate	Amino Acid	Leucine, Isoleucine and Valine Metabolism	1549	LC/MS Polar	111	1619	103.04	2068-83-9	87	C06001	HMDB00336
X3.hydroxyisobutyrate	Temperature.Delta	-0.444252	0.19736	7.96025e-12	339	3-hydroxyisobutyrate	Amino Acid	Leucine, Isoleucine and Valine Metabolism	1549	LC/MS Polar	111	1619	103.04	2068-83-9	87	C06001	HMDB00336
X3.hydroxyisobutyrate	Parasitemia	0.407324	0.165913	8.88715e-08	339	3-hydroxyisobutyrate	Amino Acid	Leucine, Isoleucine and Valine Metabolism	1549	LC/MS Polar	111	1619	103.04	2068-83-9	87	C06001	HMDB00336
X3.hydroxyisobutyrate	Parasite.Density	0.0134898	0.000181976	1	339	3-hydroxyisobutyrate	Amino Acid	Leucine, Isoleucine and Valine Metabolism	1549	LC/MS Polar	111	1619	103.04	2068-83-9	87	C06001	HMDB00336
X3.hydroxyisobutyrate	ALT	0.314777	0.0990844	0.000807646	339	3-hydroxyisobutyrate	Amino Acid	Leucine, Isoleucine and Valine Metabolism	1549	LC/MS Polar	111	1619	103.04	2068-83-9	87	C06001	HMDB00336
X3.hydroxyisobutyrate	creatinine	0.419128	0.175669	4.18747e-10	339	3-hydroxyisobutyrate	Amino Acid	Leucine, Isoleucine and Valine Metabolism	1549	LC/MS Polar	111	1619	103.04	2068-83-9	87	C06001	HMDB00336
X3.hydroxyisobutyrate	lactate	0.46629	0.217426	1.86068e-13	339	3-hydroxyisobutyrate	Amino Acid	Leucine, Isoleucine and Valine Metabolism	1549	LC/MS Polar	111	1619	103.04	2068-83-9	87	C06001	HMDB00336
X3.hydroxyisobutyrate	urea	0.634359	0.402412	9.55947e-31	339	3-hydroxyisobutyrate	Amino Acid	Leucine, Isoleucine and Valine Metabolism	1549	LC/MS Polar	111	1619	103.04	2068-83-9	87	C06001	HMDB00336
X3.hydroxylaurate	RBC_Accuri	-0.33751	0.113913	2.03351e-05	1660	3-hydroxylaurate	Lipid	Fatty Acid, Monohydroxy	32457	LC/MS Neg	100001112	5175	215.165	53941-38-1	94216		HMDB00387
X3.hydroxylaurate	Blood.Glucose	-0.524475	0.275074	2.24652e-18	1660	3-hydroxylaurate	Lipid	Fatty Acid, Monohydroxy	32457	LC/MS Neg	100001112	5175	215.165	53941-38-1	94216		HMDB00387
X3.hydroxylaurate	Weight.Percent.Loss	-0.346806	0.120274	6.8969e-06	1660	3-hydroxylaurate	Lipid	Fatty Acid, Monohydroxy	32457	LC/MS Neg	100001112	5175	215.165	53941-38-1	94216		HMDB00387
X3.hydroxylaurate	Temperature.Delta	-0.493524	0.243566	1.21403e-15	1660	3-hydroxylaurate	Lipid	Fatty Acid, Monohydroxy	32457	LC/MS Neg	100001112	5175	215.165	53941-38-1	94216		HMDB00387
X3.hydroxylaurate	Parasitemia	0.234543	0.0550104	1	1660	3-hydroxylaurate	Lipid	Fatty Acid, Monohydroxy	32457	LC/MS Neg	100001112	5175	215.165	53941-38-1	94216		HMDB00387
X3.hydroxylaurate	Parasite.Density	-0.0822301	0.00676178	1	1660	3-hydroxylaurate	Lipid	Fatty Acid, Monohydroxy	32457	LC/MS Neg	100001112	5175	215.165	53941-38-1	94216		HMDB00387
X3.hydroxylaurate	ALT	0.46819	0.219202	2.09916e-12	1660	3-hydroxylaurate	Lipid	Fatty Acid, Monohydroxy	32457	LC/MS Neg	100001112	5175	215.165	53941-38-1	94216		HMDB00387
X3.hydroxylaurate	creatinine	0.436065	0.190153	3.00236e-11	1660	3-hydroxylaurate	Lipid	Fatty Acid, Monohydroxy	32457	LC/MS Neg	100001112	5175	215.165	53941-38-1	94216		HMDB00387
X3.hydroxylaurate	lactate	0.430696	0.185499	7.03494e-11	1660	3-hydroxylaurate	Lipid	Fatty Acid, Monohydroxy	32457	LC/MS Neg	100001112	5175	215.165	53941-38-1	94216		HMDB00387
X3.hydroxylaurate	urea	0.458419	0.210148	7.34333e-13	1660	3-hydroxylaurate	Lipid	Fatty Acid, Monohydroxy	32457	LC/MS Neg	100001112	5175	215.165	53941-38-1	94216		HMDB00387
X3.hydroxymyristate	RBC_Accuri	-0.257031	0.066065	0.0581655	1662	3-hydroxymyristate	Lipid	Fatty Acid, Monohydroxy	21158	LC/MS Neg	100000882	5335	243.197	3422-31-9	16064
X3.hydroxymyristate	Blood.Glucose	-0.517546	0.267854	9.72108e-18	1662	3-hydroxymyristate	Lipid	Fatty Acid, Monohydroxy	21158	LC/MS Neg	100000882	5335	243.197	3422-31-9	16064
X3.hydroxymyristate	Weight.Percent.Loss	-0.294824	0.0869213	0.00187341	1662	3-hydroxymyristate	Lipid	Fatty Acid, Monohydroxy	21158	LC/MS Neg	100000882	5335	243.197	3422-31-9	16064
X3.hydroxymyristate	Temperature.Delta	-0.462553	0.213955	3.58641e-13	1662	3-hydroxymyristate	Lipid	Fatty Acid, Monohydroxy	21158	LC/MS Neg	100000882	5335	243.197	3422-31-9	16064
X3.hydroxymyristate	Parasitemia	0.19887	0.0395494	1	1662	3-hydroxymyristate	Lipid	Fatty Acid, Monohydroxy	21158	LC/MS Neg	100000882	5335	243.197	3422-31-9	16064
X3.hydroxymyristate	Parasite.Density	-0.118725	0.0140956	1	1662	3-hydroxymyristate	Lipid	Fatty Acid, Monohydroxy	21158	LC/MS Neg	100000882	5335	243.197	3422-31-9	16064
X3.hydroxymyristate	ALT	0.445992	0.198909	7.11749e-11	1662	3-hydroxymyristate	Lipid	Fatty Acid, Monohydroxy	21158	LC/MS Neg	100000882	5335	243.197	3422-31-9	16064
X3.hydroxymyristate	creatinine	0.482123	0.232442	1.05421e-14	1662	3-hydroxymyristate	Lipid	Fatty Acid, Monohydroxy	21158	LC/MS Neg	100000882	5335	243.197	3422-31-9	16064
X3.hydroxymyristate	lactate	0.498639	0.248641	4.4827e-16	1662	3-hydroxymyristate	Lipid	Fatty Acid, Monohydroxy	21158	LC/MS Neg	100000882	5335	243.197	3422-31-9	16064
X3.hydroxymyristate	urea	0.484907	0.235134	6.26526e-15	1662	3-hydroxymyristate	Lipid	Fatty Acid, Monohydroxy	21158	LC/MS Neg	100000882	5335	243.197	3422-31-9	16064
X3.hydroxyoctanoate	RBC_Accuri	-0.379393	0.143939	1.1656e-07	1656	3-hydroxyoctanoate	Lipid	Fatty Acid, Monohydroxy	22001	LC/MS Neg	100000773	3446	159.103	88930-08-9	26613		HMDB01954
X3.hydroxyoctanoate	Blood.Glucose	-0.494378	0.244409	1.02924e-15	1656	3-hydroxyoctanoate	Lipid	Fatty Acid, Monohydroxy	22001	LC/MS Neg	100000773	3446	159.103	88930-08-9	26613		HMDB01954
X3.hydroxyoctanoate	Weight.Percent.Loss	-0.407585	0.166125	2.32268e-09	1656	3-hydroxyoctanoate	Lipid	Fatty Acid, Monohydroxy	22001	LC/MS Neg	100000773	3446	159.103	88930-08-9	26613		HMDB01954
X3.hydroxyoctanoate	Temperature.Delta	-0.511295	0.261423	3.54261e-17	1656	3-hydroxyoctanoate	Lipid	Fatty Acid, Monohydroxy	22001	LC/MS Neg	100000773	3446	159.103	88930-08-9	26613		HMDB01954
X3.hydroxyoctanoate	Parasitemia	0.261086	0.068166	0.17438	1656	3-hydroxyoctanoate	Lipid	Fatty Acid, Monohydroxy	22001	LC/MS Neg	100000773	3446	159.103	88930-08-9	26613		HMDB01954
X3.hydroxyoctanoate	Parasite.Density	-0.0499199	0.00249199	1	1656	3-hydroxyoctanoate	Lipid	Fatty Acid, Monohydroxy	22001	LC/MS Neg	100000773	3446	159.103	88930-08-9	26613		HMDB01954
X3.hydroxyoctanoate	ALT	0.478192	0.228667	3.93899e-13	1656	3-hydroxyoctanoate	Lipid	Fatty Acid, Monohydroxy	22001	LC/MS Neg	100000773	3446	159.103	88930-08-9	26613		HMDB01954
X3.hydroxyoctanoate	creatinine	0.438429	0.19222	2.05392e-11	1656	3-hydroxyoctanoate	Lipid	Fatty Acid, Monohydroxy	22001	LC/MS Neg	100000773	3446	159.103	88930-08-9	26613		HMDB01954
X3.hydroxyoctanoate	lactate	0.38091	0.145092	9.53048e-08	1656	3-hydroxyoctanoate	Lipid	Fatty Acid, Monohydroxy	22001	LC/MS Neg	100000773	3446	159.103	88930-08-9	26613		HMDB01954
X3.hydroxyoctanoate	urea	0.438313	0.192119	2.09259e-11	1656	3-hydroxyoctanoate	Lipid	Fatty Acid, Monohydroxy	22001	LC/MS Neg	100000773	3446	159.103	88930-08-9	26613		HMDB01954
X3.hydroxyoleate.	RBC_Accuri	-0.185665	0.0344716	1	1664	3-hydroxyoleate*	Lipid	Fatty Acid, Monohydroxy	61843	LC/MS Neg	100019966	5508	297.244
X3.hydroxyoleate.	Blood.Glucose	-0.438914	0.192646	1.89922e-11	1664	3-hydroxyoleate*	Lipid	Fatty Acid, Monohydroxy	61843	LC/MS Neg	100019966	5508	297.244
X3.hydroxyoleate.	Weight.Percent.Loss	-0.267277	0.0714371	0.0241015	1664	3-hydroxyoleate*	Lipid	Fatty Acid, Monohydroxy	61843	LC/MS Neg	100019966	5508	297.244
X3.hydroxyoleate.	Temperature.Delta	-0.284007	0.0806599	0.00527912	1664	3-hydroxyoleate*	Lipid	Fatty Acid, Monohydroxy	61843	LC/MS Neg	100019966	5508	297.244
X3.hydroxyoleate.	Parasitemia	0.175962	0.0309625	1	1664	3-hydroxyoleate*	Lipid	Fatty Acid, Monohydroxy	61843	LC/MS Neg	100019966	5508	297.244
X3.hydroxyoleate.	Parasite.Density	-0.145891	0.0212842	1	1664	3-hydroxyoleate*	Lipid	Fatty Acid, Monohydroxy	61843	LC/MS Neg	100019966	5508	297.244
X3.hydroxyoleate.	ALT	0.34281	0.117519	4.52676e-05	1664	3-hydroxyoleate*	Lipid	Fatty Acid, Monohydroxy	61843	LC/MS Neg	100019966	5508	297.244
X3.hydroxyoleate.	creatinine	0.495354	0.245375	8.51732e-16	1664	3-hydroxyoleate*	Lipid	Fatty Acid, Monohydroxy	61843	LC/MS Neg	100019966	5508	297.244
X3.hydroxyoleate.	lactate	0.406158	0.164965	2.85724e-09	1664	3-hydroxyoleate*	Lipid	Fatty Acid, Monohydroxy	61843	LC/MS Neg	100019966	5508	297.244
X3.hydroxyoleate.	urea	0.534901	0.286119	2.32453e-19	1664	3-hydroxyoleate*	Lipid	Fatty Acid, Monohydroxy	61843	LC/MS Neg	100019966	5508	297.244
X3.hydroxyoleoylcarnitine	RBC_Accuri	-0.536824	0.28818	1.51662e-19	1577	3-hydroxyoleoylcarnitine	Lipid	Fatty Acid Metabolism(Acyl Carnitine)	61840	LC/MS Pos Late	100019801	1406	442.353
X3.hydroxyoleoylcarnitine	Blood.Glucose	-0.654252	0.428046	1.5057e-33	1577	3-hydroxyoleoylcarnitine	Lipid	Fatty Acid Metabolism(Acyl Carnitine)	61840	LC/MS Pos Late	100019801	1406	442.353
X3.hydroxyoleoylcarnitine	Weight.Percent.Loss	-0.476189	0.226756	3.1461e-14	1577	3-hydroxyoleoylcarnitine	Lipid	Fatty Acid Metabolism(Acyl Carnitine)	61840	LC/MS Pos Late	100019801	1406	442.353
X3.hydroxyoleoylcarnitine	Temperature.Delta	-0.641992	0.412154	8.50321e-32	1577	3-hydroxyoleoylcarnitine	Lipid	Fatty Acid Metabolism(Acyl Carnitine)	61840	LC/MS Pos Late	100019801	1406	442.353
X3.hydroxyoleoylcarnitine	Parasitemia	0.506253	0.256292	3.40378e-14	1577	3-hydroxyoleoylcarnitine	Lipid	Fatty Acid Metabolism(Acyl Carnitine)	61840	LC/MS Pos Late	100019801	1406	442.353
X3.hydroxyoleoylcarnitine	Parasite.Density	0.0685594	0.0047004	1	1577	3-hydroxyoleoylcarnitine	Lipid	Fatty Acid Metabolism(Acyl Carnitine)	61840	LC/MS Pos Late	100019801	1406	442.353
X3.hydroxyoleoylcarnitine	ALT	0.585719	0.343066	1.15458e-22	1577	3-hydroxyoleoylcarnitine	Lipid	Fatty Acid Metabolism(Acyl Carnitine)	61840	LC/MS Pos Late	100019801	1406	442.353
X3.hydroxyoleoylcarnitine	creatinine	0.636769	0.405475	4.48623e-31	1577	3-hydroxyoleoylcarnitine	Lipid	Fatty Acid Metabolism(Acyl Carnitine)	61840	LC/MS Pos Late	100019801	1406	442.353
X3.hydroxyoleoylcarnitine	lactate	0.126028	0.015883	1	1577	3-hydroxyoleoylcarnitine	Lipid	Fatty Acid Metabolism(Acyl Carnitine)	61840	LC/MS Pos Late	100019801	1406	442.353
X3.hydroxyoleoylcarnitine	urea	0.880013	0.774423	7.15769e-93	1577	3-hydroxyoleoylcarnitine	Lipid	Fatty Acid Metabolism(Acyl Carnitine)	61840	LC/MS Pos Late	100019801	1406	442.353
X3.hydroxypalmitate	RBC_Accuri	0.352974	0.12459	3.2996e-06	1663	3-hydroxypalmitate	Lipid	Fatty Acid, Monohydroxy	27503	LC/MS Neg	100000983	5476	271.228	928-17-6	301590		HMDB10734
X3.hydroxypalmitate	Blood.Glucose	0.0674335	0.00454728	1	1663	3-hydroxypalmitate	Lipid	Fatty Acid, Monohydroxy	27503	LC/MS Neg	100000983	5476	271.228	928-17-6	301590		HMDB10734
X3.hydroxypalmitate	Weight.Percent.Loss	0.239853	0.0575295	0.234889	1663	3-hydroxypalmitate	Lipid	Fatty Acid, Monohydroxy	27503	LC/MS Neg	100000983	5476	271.228	928-17-6	301590		HMDB10734
X3.hydroxypalmitate	Temperature.Delta	0.22196	0.0492664	0.90479	1663	3-hydroxypalmitate	Lipid	Fatty Acid, Monohydroxy	27503	LC/MS Neg	100000983	5476	271.228	928-17-6	301590		HMDB10734
X3.hydroxypalmitate	Parasitemia	-0.280402	0.0786253	0.0389594	1663	3-hydroxypalmitate	Lipid	Fatty Acid, Monohydroxy	27503	LC/MS Neg	100000983	5476	271.228	928-17-6	301590		HMDB10734
X3.hydroxypalmitate	Parasite.Density	-0.25096	0.0629807	0.365683	1663	3-hydroxypalmitate	Lipid	Fatty Acid, Monohydroxy	27503	LC/MS Neg	100000983	5476	271.228	928-17-6	301590		HMDB10734
X3.hydroxypalmitate	ALT	-0.173108	0.0299665	1	1663	3-hydroxypalmitate	Lipid	Fatty Acid, Monohydroxy	27503	LC/MS Neg	100000983	5476	271.228	928-17-6	301590		HMDB10734
X3.hydroxypalmitate	creatinine	0.0127367	0.000162223	1	1663	3-hydroxypalmitate	Lipid	Fatty Acid, Monohydroxy	27503	LC/MS Neg	100000983	5476	271.228	928-17-6	301590		HMDB10734
X3.hydroxypalmitate	lactate	0.376237	0.141554	1.76595e-07	1663	3-hydroxypalmitate	Lipid	Fatty Acid, Monohydroxy	27503	LC/MS Neg	100000983	5476	271.228	928-17-6	301590		HMDB10734
X3.hydroxypalmitate	urea	-0.130033	0.0169085	1	1663	3-hydroxypalmitate	Lipid	Fatty Acid, Monohydroxy	27503	LC/MS Neg	100000983	5476	271.228	928-17-6	301590		HMDB10734
X3.hydroxypalmitoylcarnitine	RBC_Accuri	-0.567451	0.322	1.14865e-22	1613	3-hydroxypalmitoylcarnitine	Lipid	Fatty Acid Metabolism(Acyl Carnitine)	61839	LC/MS Pos Late	100019800	1380	416.337
X3.hydroxypalmitoylcarnitine	Blood.Glucose	-0.655208	0.429298	1.09078e-33	1613	3-hydroxypalmitoylcarnitine	Lipid	Fatty Acid Metabolism(Acyl Carnitine)	61839	LC/MS Pos Late	100019800	1380	416.337
X3.hydroxypalmitoylcarnitine	Weight.Percent.Loss	-0.490176	0.240272	2.30969e-15	1613	3-hydroxypalmitoylcarnitine	Lipid	Fatty Acid Metabolism(Acyl Carnitine)	61839	LC/MS Pos Late	100019800	1380	416.337
X3.hydroxypalmitoylcarnitine	Temperature.Delta	-0.666803	0.444626	1.98604e-35	1613	3-hydroxypalmitoylcarnitine	Lipid	Fatty Acid Metabolism(Acyl Carnitine)	61839	LC/MS Pos Late	100019800	1380	416.337
X3.hydroxypalmitoylcarnitine	Parasitemia	0.477445	0.227954	4.16123e-12	1613	3-hydroxypalmitoylcarnitine	Lipid	Fatty Acid Metabolism(Acyl Carnitine)	61839	LC/MS Pos Late	100019800	1380	416.337
X3.hydroxypalmitoylcarnitine	Parasite.Density	0.0328298	0.0010778	1	1613	3-hydroxypalmitoylcarnitine	Lipid	Fatty Acid Metabolism(Acyl Carnitine)	61839	LC/MS Pos Late	100019800	1380	416.337
X3.hydroxypalmitoylcarnitine	ALT	0.616221	0.379728	4.58684e-26	1613	3-hydroxypalmitoylcarnitine	Lipid	Fatty Acid Metabolism(Acyl Carnitine)	61839	LC/MS Pos Late	100019800	1380	416.337
X3.hydroxypalmitoylcarnitine	creatinine	0.659234	0.43459	2.76947e-34	1613	3-hydroxypalmitoylcarnitine	Lipid	Fatty Acid Metabolism(Acyl Carnitine)	61839	LC/MS Pos Late	100019800	1380	416.337
X3.hydroxypalmitoylcarnitine	lactate	0.132841	0.0176468	1	1613	3-hydroxypalmitoylcarnitine	Lipid	Fatty Acid Metabolism(Acyl Carnitine)	61839	LC/MS Pos Late	100019800	1380	416.337
X3.hydroxypalmitoylcarnitine	urea	0.884534	0.7824	3.64745e-95	1613	3-hydroxypalmitoylcarnitine	Lipid	Fatty Acid Metabolism(Acyl Carnitine)	61839	LC/MS Pos Late	100019800	1380	416.337
X3.hydroxypyridine.sulfate	RBC_Accuri	0.0449437	0.00201993	1	5115	3-hydroxypyridine sulfate	Xenobiotics	Chemical	48448	LC/MS Neg	100006098	1595.5	173.987	1955-23-3
X3.hydroxypyridine.sulfate	Blood.Glucose	0.203438	0.0413871	1	5115	3-hydroxypyridine sulfate	Xenobiotics	Chemical	48448	LC/MS Neg	100006098	1595.5	173.987	1955-23-3
X3.hydroxypyridine.sulfate	Weight.Percent.Loss	0.0862044	0.0074312	1	5115	3-hydroxypyridine sulfate	Xenobiotics	Chemical	48448	LC/MS Neg	100006098	1595.5	173.987	1955-23-3
X3.hydroxypyridine.sulfate	Temperature.Delta	0.165558	0.0274093	1	5115	3-hydroxypyridine sulfate	Xenobiotics	Chemical	48448	LC/MS Neg	100006098	1595.5	173.987	1955-23-3
X3.hydroxypyridine.sulfate	Parasitemia	-0.132131	0.0174585	1	5115	3-hydroxypyridine sulfate	Xenobiotics	Chemical	48448	LC/MS Neg	100006098	1595.5	173.987	1955-23-3
X3.hydroxypyridine.sulfate	Parasite.Density	-0.0662382	0.0043875	1	5115	3-hydroxypyridine sulfate	Xenobiotics	Chemical	48448	LC/MS Neg	100006098	1595.5	173.987	1955-23-3
X3.hydroxypyridine.sulfate	ALT	-0.242755	0.0589301	0.377637	5115	3-hydroxypyridine sulfate	Xenobiotics	Chemical	48448	LC/MS Neg	100006098	1595.5	173.987	1955-23-3
X3.hydroxypyridine.sulfate	creatinine	-0.234677	0.0550735	0.350765	5115	3-hydroxypyridine sulfate	Xenobiotics	Chemical	48448	LC/MS Neg	100006098	1595.5	173.987	1955-23-3
X3.hydroxypyridine.sulfate	lactate	-0.129553	0.0167841	1	5115	3-hydroxypyridine sulfate	Xenobiotics	Chemical	48448	LC/MS Neg	100006098	1595.5	173.987	1955-23-3
X3.hydroxypyridine.sulfate	urea	-0.14628	0.0213979	1	5115	3-hydroxypyridine sulfate	Xenobiotics	Chemical	48448	LC/MS Neg	100006098	1595.5	173.987	1955-23-3
X3.hydroxysebacate	RBC_Accuri	-0.516011	0.266267	1.33881e-17	1659	3-hydroxysebacate	Lipid	Fatty Acid, Monohydroxy	31943	LC/MS Neg	100001145	1282	217.108	73141-46-5	3017884		HMDB00350
X3.hydroxysebacate	Blood.Glucose	-0.286793	0.08225	0.00405954	1659	3-hydroxysebacate	Lipid	Fatty Acid, Monohydroxy	31943	LC/MS Neg	100001145	1282	217.108	73141-46-5	3017884		HMDB00350
X3.hydroxysebacate	Weight.Percent.Loss	-0.514525	0.264736	1.82197e-17	1659	3-hydroxysebacate	Lipid	Fatty Acid, Monohydroxy	31943	LC/MS Neg	100001145	1282	217.108	73141-46-5	3017884		HMDB00350
X3.hydroxysebacate	Temperature.Delta	-0.628761	0.39534	5.40351e-30	1659	3-hydroxysebacate	Lipid	Fatty Acid, Monohydroxy	31943	LC/MS Neg	100001145	1282	217.108	73141-46-5	3017884		HMDB00350
X3.hydroxysebacate	Parasitemia	0.121009	0.0146432	1	1659	3-hydroxysebacate	Lipid	Fatty Acid, Monohydroxy	31943	LC/MS Neg	100001145	1282	217.108	73141-46-5	3017884		HMDB00350
X3.hydroxysebacate	Parasite.Density	-0.110325	0.0121716	1	1659	3-hydroxysebacate	Lipid	Fatty Acid, Monohydroxy	31943	LC/MS Neg	100001145	1282	217.108	73141-46-5	3017884		HMDB00350
X3.hydroxysebacate	ALT	0.61199	0.374531	1.43035e-25	1659	3-hydroxysebacate	Lipid	Fatty Acid, Monohydroxy	31943	LC/MS Neg	100001145	1282	217.108	73141-46-5	3017884		HMDB00350
X3.hydroxysebacate	creatinine	0.409119	0.167379	1.85661e-09	1659	3-hydroxysebacate	Lipid	Fatty Acid, Monohydroxy	31943	LC/MS Neg	100001145	1282	217.108	73141-46-5	3017884		HMDB00350
X3.hydroxysebacate	lactate	-0.0865835	0.0074967	1	1659	3-hydroxysebacate	Lipid	Fatty Acid, Monohydroxy	31943	LC/MS Neg	100001145	1282	217.108	73141-46-5	3017884		HMDB00350
X3.hydroxysebacate	urea	0.452952	0.205166	1.86625e-12	1659	3-hydroxysebacate	Lipid	Fatty Acid, Monohydroxy	31943	LC/MS Neg	100001145	1282	217.108	73141-46-5	3017884		HMDB00350
X3.hydroxystearate	RBC_Accuri	0.386876	0.149673	4.27374e-08	1692	3-hydroxystearate	Lipid	Fatty Acid, Monohydroxy	52938	LC/MS Neg	100008933	5674	299.259	45261-96-9	5282907
X3.hydroxystearate	Blood.Glucose	0.0418589	0.00175217	1	1692	3-hydroxystearate	Lipid	Fatty Acid, Monohydroxy	52938	LC/MS Neg	100008933	5674	299.259	45261-96-9	5282907
X3.hydroxystearate	Weight.Percent.Loss	0.242549	0.05883	0.189937	1692	3-hydroxystearate	Lipid	Fatty Acid, Monohydroxy	52938	LC/MS Neg	100008933	5674	299.259	45261-96-9	5282907
X3.hydroxystearate	Temperature.Delta	0.223827	0.0500987	0.789898	1692	3-hydroxystearate	Lipid	Fatty Acid, Monohydroxy	52938	LC/MS Neg	100008933	5674	299.259	45261-96-9	5282907
X3.hydroxystearate	Parasitemia	-0.321111	0.103112	0.00112305	1692	3-hydroxystearate	Lipid	Fatty Acid, Monohydroxy	52938	LC/MS Neg	100008933	5674	299.259	45261-96-9	5282907
X3.hydroxystearate	Parasite.Density	-0.321495	0.103359	0.00108323	1692	3-hydroxystearate	Lipid	Fatty Acid, Monohydroxy	52938	LC/MS Neg	100008933	5674	299.259	45261-96-9	5282907
X3.hydroxystearate	ALT	-0.155171	0.0240781	1	1692	3-hydroxystearate	Lipid	Fatty Acid, Monohydroxy	52938	LC/MS Neg	100008933	5674	299.259	45261-96-9	5282907
X3.hydroxystearate	creatinine	0.0207016	0.000428558	1	1692	3-hydroxystearate	Lipid	Fatty Acid, Monohydroxy	52938	LC/MS Neg	100008933	5674	299.259	45261-96-9	5282907
X3.hydroxystearate	lactate	0.454318	0.206405	1.48057e-12	1692	3-hydroxystearate	Lipid	Fatty Acid, Monohydroxy	52938	LC/MS Neg	100008933	5674	299.259	45261-96-9	5282907
X3.hydroxystearate	urea	-0.118448	0.0140299	1	1692	3-hydroxystearate	Lipid	Fatty Acid, Monohydroxy	52938	LC/MS Neg	100008933	5674	299.259	45261-96-9	5282907
X3.indoxyl.sulfate	RBC_Accuri	-0.32092	0.10299	0.000128367	263	3-indoxyl sulfate	Amino Acid	Tryptophan Metabolism	27672	LC/MS Neg	100000467	2222.2	212.002	2642-37-7	10258		HMDB00682
X3.indoxyl.sulfate	Blood.Glucose	-0.366303	0.134178	6.34544e-07	263	3-indoxyl sulfate	Amino Acid	Tryptophan Metabolism	27672	LC/MS Neg	100000467	2222.2	212.002	2642-37-7	10258		HMDB00682
X3.indoxyl.sulfate	Weight.Percent.Loss	-0.344002	0.118338	9.59195e-06	263	3-indoxyl sulfate	Amino Acid	Tryptophan Metabolism	27672	LC/MS Neg	100000467	2222.2	212.002	2642-37-7	10258		HMDB00682
X3.indoxyl.sulfate	Temperature.Delta	-0.475675	0.226266	3.45531e-14	263	3-indoxyl sulfate	Amino Acid	Tryptophan Metabolism	27672	LC/MS Neg	100000467	2222.2	212.002	2642-37-7	10258		HMDB00682
X3.indoxyl.sulfate	Parasitemia	0.265537	0.0705099	0.124713	263	3-indoxyl sulfate	Amino Acid	Tryptophan Metabolism	27672	LC/MS Neg	100000467	2222.2	212.002	2642-37-7	10258		HMDB00682
X3.indoxyl.sulfate	Parasite.Density	-0.0569701	0.0032456	1	263	3-indoxyl sulfate	Amino Acid	Tryptophan Metabolism	27672	LC/MS Neg	100000467	2222.2	212.002	2642-37-7	10258		HMDB00682
X3.indoxyl.sulfate	ALT	0.261099	0.0681725	0.092805	263	3-indoxyl sulfate	Amino Acid	Tryptophan Metabolism	27672	LC/MS Neg	100000467	2222.2	212.002	2642-37-7	10258		HMDB00682
X3.indoxyl.sulfate	creatinine	0.544123	0.29607	2.92414e-20	263	3-indoxyl sulfate	Amino Acid	Tryptophan Metabolism	27672	LC/MS Neg	100000467	2222.2	212.002	2642-37-7	10258		HMDB00682
X3.indoxyl.sulfate	lactate	0.15544	0.0241615	1	263	3-indoxyl sulfate	Amino Acid	Tryptophan Metabolism	27672	LC/MS Neg	100000467	2222.2	212.002	2642-37-7	10258		HMDB00682
X3.indoxyl.sulfate	urea	0.704931	0.496928	9.57782e-42	263	3-indoxyl sulfate	Amino Acid	Tryptophan Metabolism	27672	LC/MS Neg	100000467	2222.2	212.002	2642-37-7	10258		HMDB00682
X3.methoxytyrosine	RBC_Accuri	-0.191605	0.0367125	1	174	3-methoxytyrosine	Amino Acid	Tyrosine Metabolism	12017	LC/MS Pos Early	1342	2555	212.092	300-48-1	1670		HMDB01434
X3.methoxytyrosine	Blood.Glucose	-0.234943	0.0551981	0.343703	174	3-methoxytyrosine	Amino Acid	Tyrosine Metabolism	12017	LC/MS Pos Early	1342	2555	212.092	300-48-1	1670		HMDB01434
X3.methoxytyrosine	Weight.Percent.Loss	-0.174511	0.0304542	1	174	3-methoxytyrosine	Amino Acid	Tyrosine Metabolism	12017	LC/MS Pos Early	1342	2555	212.092	300-48-1	1670		HMDB01434
X3.methoxytyrosine	Temperature.Delta	-0.119569	0.0142968	1	174	3-methoxytyrosine	Amino Acid	Tyrosine Metabolism	12017	LC/MS Pos Early	1342	2555	212.092	300-48-1	1670		HMDB01434
X3.methoxytyrosine	Parasitemia	0.227559	0.0517831	1	174	3-methoxytyrosine	Amino Acid	Tyrosine Metabolism	12017	LC/MS Pos Early	1342	2555	212.092	300-48-1	1670		HMDB01434
X3.methoxytyrosine	Parasite.Density	0.0280234	0.000785311	1	174	3-methoxytyrosine	Amino Acid	Tyrosine Metabolism	12017	LC/MS Pos Early	1342	2555	212.092	300-48-1	1670		HMDB01434
X3.methoxytyrosine	ALT	-0.0704984	0.00497002	1	174	3-methoxytyrosine	Amino Acid	Tyrosine Metabolism	12017	LC/MS Pos Early	1342	2555	212.092	300-48-1	1670		HMDB01434
X3.methoxytyrosine	creatinine	0.30088	0.0905288	0.00102924	174	3-methoxytyrosine	Amino Acid	Tyrosine Metabolism	12017	LC/MS Pos Early	1342	2555	212.092	300-48-1	1670		HMDB01434
X3.methoxytyrosine	lactate	0.122587	0.0150276	1	174	3-methoxytyrosine	Amino Acid	Tyrosine Metabolism	12017	LC/MS Pos Early	1342	2555	212.092	300-48-1	1670		HMDB01434
X3.methoxytyrosine	urea	0.367679	0.135188	5.32885e-07	174	3-methoxytyrosine	Amino Acid	Tyrosine Metabolism	12017	LC/MS Pos Early	1342	2555	212.092	300-48-1	1670		HMDB01434
X3.methyl.2.oxobutyrate	RBC_Accuri	-0.410169	0.168238	1.59188e-09	334	3-methyl-2-oxobutyrate	Amino Acid	Leucine, Isoleucine and Valine Metabolism	44526	LC/MS Polar	100000936	911	115.04	3715-29-5	49	C00141	HMDB00019
X3.methyl.2.oxobutyrate	Blood.Glucose	-0.597123	0.356556	5.1313e-26	334	3-methyl-2-oxobutyrate	Amino Acid	Leucine, Isoleucine and Valine Metabolism	44526	LC/MS Polar	100000936	911	115.04	3715-29-5	49	C00141	HMDB00019
X3.methyl.2.oxobutyrate	Weight.Percent.Loss	-0.340785	0.116134	1.395e-05	334	3-methyl-2-oxobutyrate	Amino Acid	Leucine, Isoleucine and Valine Metabolism	44526	LC/MS Polar	100000936	911	115.04	3715-29-5	49	C00141	HMDB00019
X3.methyl.2.oxobutyrate	Temperature.Delta	-0.603739	0.3645	8.22367e-27	334	3-methyl-2-oxobutyrate	Amino Acid	Leucine, Isoleucine and Valine Metabolism	44526	LC/MS Polar	100000936	911	115.04	3715-29-5	49	C00141	HMDB00019
X3.methyl.2.oxobutyrate	Parasitemia	0.387057	0.149813	1.05778e-06	334	3-methyl-2-oxobutyrate	Amino Acid	Leucine, Isoleucine and Valine Metabolism	44526	LC/MS Polar	100000936	911	115.04	3715-29-5	49	C00141	HMDB00019
X3.methyl.2.oxobutyrate	Parasite.Density	0.000770869	5.94239e-07	1	334	3-methyl-2-oxobutyrate	Amino Acid	Leucine, Isoleucine and Valine Metabolism	44526	LC/MS Polar	100000936	911	115.04	3715-29-5	49	C00141	HMDB00019
X3.methyl.2.oxobutyrate	ALT	0.39872	0.158978	5.77655e-08	334	3-methyl-2-oxobutyrate	Amino Acid	Leucine, Isoleucine and Valine Metabolism	44526	LC/MS Polar	100000936	911	115.04	3715-29-5	49	C00141	HMDB00019
X3.methyl.2.oxobutyrate	creatinine	0.435871	0.189983	3.09729e-11	334	3-methyl-2-oxobutyrate	Amino Acid	Leucine, Isoleucine and Valine Metabolism	44526	LC/MS Polar	100000936	911	115.04	3715-29-5	49	C00141	HMDB00019
X3.methyl.2.oxobutyrate	lactate	0.486839	0.237012	4.35382e-15	334	3-methyl-2-oxobutyrate	Amino Acid	Leucine, Isoleucine and Valine Metabolism	44526	LC/MS Polar	100000936	911	115.04	3715-29-5	49	C00141	HMDB00019
X3.methyl.2.oxobutyrate	urea	0.547174	0.299399	1.45205e-20	334	3-methyl-2-oxobutyrate	Amino Acid	Leucine, Isoleucine and Valine Metabolism	44526	LC/MS Polar	100000936	911	115.04	3715-29-5	49	C00141	HMDB00019
X3.methyl.2.oxovalerate	RBC_Accuri	-0.525503	0.276153	1.80265e-18	310	3-methyl-2-oxovalerate	Amino Acid	Leucine, Isoleucine and Valine Metabolism	15676	LC/MS Neg	100000036	2064.2	129.056	1460-34-0;51829-07-3	47	C00671	HMDB03736
X3.methyl.2.oxovalerate	Blood.Glucose	-0.649851	0.422307	6.54439e-33	310	3-methyl-2-oxovalerate	Amino Acid	Leucine, Isoleucine and Valine Metabolism	15676	LC/MS Neg	100000036	2064.2	129.056	1460-34-0;51829-07-3	47	C00671	HMDB03736
X3.methyl.2.oxovalerate	Weight.Percent.Loss	-0.413438	0.170931	9.82432e-10	310	3-methyl-2-oxovalerate	Amino Acid	Leucine, Isoleucine and Valine Metabolism	15676	LC/MS Neg	100000036	2064.2	129.056	1460-34-0;51829-07-3	47	C00671	HMDB03736
X3.methyl.2.oxovalerate	Temperature.Delta	-0.648308	0.420303	1.08932e-32	310	3-methyl-2-oxovalerate	Amino Acid	Leucine, Isoleucine and Valine Metabolism	15676	LC/MS Neg	100000036	2064.2	129.056	1460-34-0;51829-07-3	47	C00671	HMDB03736
X3.methyl.2.oxovalerate	Parasitemia	0.432832	0.187343	3.0747e-09	310	3-methyl-2-oxovalerate	Amino Acid	Leucine, Isoleucine and Valine Metabolism	15676	LC/MS Neg	100000036	2064.2	129.056	1460-34-0;51829-07-3	47	C00671	HMDB03736
X3.methyl.2.oxovalerate	Parasite.Density	-0.0338399	0.00114514	1	310	3-methyl-2-oxovalerate	Amino Acid	Leucine, Isoleucine and Valine Metabolism	15676	LC/MS Neg	100000036	2064.2	129.056	1460-34-0;51829-07-3	47	C00671	HMDB03736
X3.methyl.2.oxovalerate	ALT	0.426137	0.181593	1.34847e-09	310	3-methyl-2-oxovalerate	Amino Acid	Leucine, Isoleucine and Valine Metabolism	15676	LC/MS Neg	100000036	2064.2	129.056	1460-34-0;51829-07-3	47	C00671	HMDB03736
X3.methyl.2.oxovalerate	creatinine	0.53368	0.284815	3.04411e-19	310	3-methyl-2-oxovalerate	Amino Acid	Leucine, Isoleucine and Valine Metabolism	15676	LC/MS Neg	100000036	2064.2	129.056	1460-34-0;51829-07-3	47	C00671	HMDB03736
X3.methyl.2.oxovalerate	lactate	0.372009	0.13839	3.06022e-07	310	3-methyl-2-oxovalerate	Amino Acid	Leucine, Isoleucine and Valine Metabolism	15676	LC/MS Neg	100000036	2064.2	129.056	1460-34-0;51829-07-3	47	C00671	HMDB03736
X3.methyl.2.oxovalerate	urea	0.678033	0.459728	3.44157e-37	310	3-methyl-2-oxovalerate	Amino Acid	Leucine, Isoleucine and Valine Metabolism	15676	LC/MS Neg	100000036	2064.2	129.056	1460-34-0;51829-07-3	47	C00671	HMDB03736
X3.methyladipate	RBC_Accuri	-0.278673	0.0776584	0.00866129	1426	3-methyladipate	Lipid	Fatty Acid, Dicarboxylate	36749	LC/MS Polar	100001765	2865	159.066	422955	12292		HMDB00555
X3.methyladipate	Blood.Glucose	-0.036771	0.0013521	1	1426	3-methyladipate	Lipid	Fatty Acid, Dicarboxylate	36749	LC/MS Polar	100001765	2865	159.066	422955	12292		HMDB00555
X3.methyladipate	Weight.Percent.Loss	-0.300774	0.0904652	0.00104018	1426	3-methyladipate	Lipid	Fatty Acid, Dicarboxylate	36749	LC/MS Polar	100001765	2865	159.066	422955	12292		HMDB00555
X3.methyladipate	Temperature.Delta	-0.245266	0.0601555	0.152948	1426	3-methyladipate	Lipid	Fatty Acid, Dicarboxylate	36749	LC/MS Polar	100001765	2865	159.066	422955	12292		HMDB00555
X3.methyladipate	Parasitemia	-0.0500466	0.00250466	1	1426	3-methyladipate	Lipid	Fatty Acid, Dicarboxylate	36749	LC/MS Polar	100001765	2865	159.066	422955	12292		HMDB00555
X3.methyladipate	Parasite.Density	-0.0696467	0.00485066	1	1426	3-methyladipate	Lipid	Fatty Acid, Dicarboxylate	36749	LC/MS Polar	100001765	2865	159.066	422955	12292		HMDB00555
X3.methyladipate	ALT	0.190075	0.0361287	1	1426	3-methyladipate	Lipid	Fatty Acid, Dicarboxylate	36749	LC/MS Polar	100001765	2865	159.066	422955	12292		HMDB00555
X3.methyladipate	creatinine	0.335876	0.112813	2.45014e-05	1426	3-methyladipate	Lipid	Fatty Acid, Dicarboxylate	36749	LC/MS Polar	100001765	2865	159.066	422955	12292		HMDB00555
X3.methyladipate	lactate	-0.0945832	0.00894598	1	1426	3-methyladipate	Lipid	Fatty Acid, Dicarboxylate	36749	LC/MS Polar	100001765	2865	159.066	422955	12292		HMDB00555
X3.methyladipate	urea	0.133319	0.017774	1	1426	3-methyladipate	Lipid	Fatty Acid, Dicarboxylate	36749	LC/MS Polar	100001765	2865	159.066	422955	12292		HMDB00555
X3.methylcrotonylglycine	RBC_Accuri	-0.42301	0.178937	2.31913e-10	289	3-methylcrotonylglycine	Amino Acid	Leucine, Isoleucine and Valine Metabolism	31940	LC/MS Pos Early	100001149	1980	158.081	33008-07-0	169485		HMDB00459
X3.methylcrotonylglycine	Blood.Glucose	-0.570375	0.325327	5.55952e-23	289	3-methylcrotonylglycine	Amino Acid	Leucine, Isoleucine and Valine Metabolism	31940	LC/MS Pos Early	100001149	1980	158.081	33008-07-0	169485		HMDB00459
X3.methylcrotonylglycine	Weight.Percent.Loss	-0.329139	0.108332	5.22418e-05	289	3-methylcrotonylglycine	Amino Acid	Leucine, Isoleucine and Valine Metabolism	31940	LC/MS Pos Early	100001149	1980	158.081	33008-07-0	169485		HMDB00459
X3.methylcrotonylglycine	Temperature.Delta	-0.563129	0.317114	3.31366e-22	289	3-methylcrotonylglycine	Amino Acid	Leucine, Isoleucine and Valine Metabolism	31940	LC/MS Pos Early	100001149	1980	158.081	33008-07-0	169485		HMDB00459
X3.methylcrotonylglycine	Parasitemia	0.441179	0.194639	9.60417e-10	289	3-methylcrotonylglycine	Amino Acid	Leucine, Isoleucine and Valine Metabolism	31940	LC/MS Pos Early	100001149	1980	158.081	33008-07-0	169485		HMDB00459
X3.methylcrotonylglycine	Parasite.Density	0.116993	0.0136874	1	289	3-methylcrotonylglycine	Amino Acid	Leucine, Isoleucine and Valine Metabolism	31940	LC/MS Pos Early	100001149	1980	158.081	33008-07-0	169485		HMDB00459
X3.methylcrotonylglycine	ALT	0.297784	0.0886752	0.00403389	289	3-methylcrotonylglycine	Amino Acid	Leucine, Isoleucine and Valine Metabolism	31940	LC/MS Pos Early	100001149	1980	158.081	33008-07-0	169485		HMDB00459
X3.methylcrotonylglycine	creatinine	0.530797	0.281746	5.73042e-19	289	3-methylcrotonylglycine	Amino Acid	Leucine, Isoleucine and Valine Metabolism	31940	LC/MS Pos Early	100001149	1980	158.081	33008-07-0	169485		HMDB00459
X3.methylcrotonylglycine	lactate	0.310505	0.0964133	0.000386103	289	3-methylcrotonylglycine	Amino Acid	Leucine, Isoleucine and Valine Metabolism	31940	LC/MS Pos Early	100001149	1980	158.081	33008-07-0	169485		HMDB00459
X3.methylcrotonylglycine	urea	0.591231	0.349554	2.52965e-25	289	3-methylcrotonylglycine	Amino Acid	Leucine, Isoleucine and Valine Metabolism	31940	LC/MS Pos Early	100001149	1980	158.081	33008-07-0	169485		HMDB00459
X3.methylglutaconate	RBC_Accuri	-0.0314619	0.000989854	1	293	3-methylglutaconate	Amino Acid	Leucine, Isoleucine and Valine Metabolism	57747	LC/MS Polar	100002458	2700	99.0452	5746-90-7	1551553		HMDB00522
X3.methylglutaconate	Blood.Glucose	-0.308017	0.0948744	0.000499169	293	3-methylglutaconate	Amino Acid	Leucine, Isoleucine and Valine Metabolism	57747	LC/MS Polar	100002458	2700	99.0452	5746-90-7	1551553		HMDB00522
X3.methylglutaconate	Weight.Percent.Loss	-0.110473	0.0122044	1	293	3-methylglutaconate	Amino Acid	Leucine, Isoleucine and Valine Metabolism	57747	LC/MS Polar	100002458	2700	99.0452	5746-90-7	1551553		HMDB00522
X3.methylglutaconate	Temperature.Delta	-0.266325	0.0709292	0.0261975	293	3-methylglutaconate	Amino Acid	Leucine, Isoleucine and Valine Metabolism	57747	LC/MS Polar	100002458	2700	99.0452	5746-90-7	1551553		HMDB00522
X3.methylglutaconate	Parasitemia	0.111909	0.0125236	1	293	3-methylglutaconate	Amino Acid	Leucine, Isoleucine and Valine Metabolism	57747	LC/MS Polar	100002458	2700	99.0452	5746-90-7	1551553		HMDB00522
X3.methylglutaconate	Parasite.Density	-0.0935474	0.00875112	1	293	3-methylglutaconate	Amino Acid	Leucine, Isoleucine and Valine Metabolism	57747	LC/MS Polar	100002458	2700	99.0452	5746-90-7	1551553		HMDB00522
X3.methylglutaconate	ALT	0.126632	0.0160358	1	293	3-methylglutaconate	Amino Acid	Leucine, Isoleucine and Valine Metabolism	57747	LC/MS Polar	100002458	2700	99.0452	5746-90-7	1551553		HMDB00522
X3.methylglutaconate	creatinine	0.584687	0.341859	1.4323e-24	293	3-methylglutaconate	Amino Acid	Leucine, Isoleucine and Valine Metabolism	57747	LC/MS Polar	100002458	2700	99.0452	5746-90-7	1551553		HMDB00522
X3.methylglutaconate	lactate	0.761609	0.580048	2.87055e-53	293	3-methylglutaconate	Amino Acid	Leucine, Isoleucine and Valine Metabolism	57747	LC/MS Polar	100002458	2700	99.0452	5746-90-7	1551553		HMDB00522
X3.methylglutaconate	urea	0.457962	0.209729	7.94393e-13	293	3-methylglutaconate	Amino Acid	Leucine, Isoleucine and Valine Metabolism	57747	LC/MS Polar	100002458	2700	99.0452	5746-90-7	1551553		HMDB00522
X3.methylhistidine	RBC_Accuri	-0.551926	0.304622	4.81083e-21	68	3-methylhistidine	Amino Acid	Histidine Metabolism	15677	LC/MS Neg	100000042	906.3	168.078	368-16-1	64969	C01152	HMDB00479
X3.methylhistidine	Blood.Glucose	-0.371513	0.138022	3.26215e-07	68	3-methylhistidine	Amino Acid	Histidine Metabolism	15677	LC/MS Neg	100000042	906.3	168.078	368-16-1	64969	C01152	HMDB00479
X3.methylhistidine	Weight.Percent.Loss	-0.640612	0.410383	1.32387e-31	68	3-methylhistidine	Amino Acid	Histidine Metabolism	15677	LC/MS Neg	100000042	906.3	168.078	368-16-1	64969	C01152	HMDB00479
X3.methylhistidine	Temperature.Delta	-0.415335	0.172503	7.40692e-10	68	3-methylhistidine	Amino Acid	Histidine Metabolism	15677	LC/MS Neg	100000042	906.3	168.078	368-16-1	64969	C01152	HMDB00479
X3.methylhistidine	Parasitemia	0.245275	0.0601599	0.546826	68	3-methylhistidine	Amino Acid	Histidine Metabolism	15677	LC/MS Neg	100000042	906.3	168.078	368-16-1	64969	C01152	HMDB00479
X3.methylhistidine	Parasite.Density	-0.0169966	0.000288885	1	68	3-methylhistidine	Amino Acid	Histidine Metabolism	15677	LC/MS Neg	100000042	906.3	168.078	368-16-1	64969	C01152	HMDB00479
X3.methylhistidine	ALT	0.595062	0.354099	1.1455e-23	68	3-methylhistidine	Amino Acid	Histidine Metabolism	15677	LC/MS Neg	100000042	906.3	168.078	368-16-1	64969	C01152	HMDB00479
X3.methylhistidine	creatinine	0.402786	0.162237	4.64442e-09	68	3-methylhistidine	Amino Acid	Histidine Metabolism	15677	LC/MS Neg	100000042	906.3	168.078	368-16-1	64969	C01152	HMDB00479
X3.methylhistidine	lactate	0.0572425	0.00327671	1	68	3-methylhistidine	Amino Acid	Histidine Metabolism	15677	LC/MS Neg	100000042	906.3	168.078	368-16-1	64969	C01152	HMDB00479
X3.methylhistidine	urea	0.461455	0.21294	4.34253e-13	68	3-methylhistidine	Amino Acid	Histidine Metabolism	15677	LC/MS Neg	100000042	906.3	168.078	368-16-1	64969	C01152	HMDB00479
X3.phenylpropionate..hydrocinnamate.	RBC_Accuri	-0.0510223	0.00260327	1	3997	3-phenylpropionate (hydrocinnamate)	Xenobiotics	Benzoate Metabolism	15749	LC/MS Neg	100000010	2860	149.061	501-52-0	107	C05629	HMDB00764
X3.phenylpropionate..hydrocinnamate.	Blood.Glucose	0.112971	0.0127625	1	3997	3-phenylpropionate (hydrocinnamate)	Xenobiotics	Benzoate Metabolism	15749	LC/MS Neg	100000010	2860	149.061	501-52-0	107	C05629	HMDB00764
X3.phenylpropionate..hydrocinnamate.	Weight.Percent.Loss	-0.120007	0.0144016	1	3997	3-phenylpropionate (hydrocinnamate)	Xenobiotics	Benzoate Metabolism	15749	LC/MS Neg	100000010	2860	149.061	501-52-0	107	C05629	HMDB00764
X3.phenylpropionate..hydrocinnamate.	Temperature.Delta	0.0590779	0.0034902	1	3997	3-phenylpropionate (hydrocinnamate)	Xenobiotics	Benzoate Metabolism	15749	LC/MS Neg	100000010	2860	149.061	501-52-0	107	C05629	HMDB00764
X3.phenylpropionate..hydrocinnamate.	Parasitemia	-0.0575959	0.00331729	1	3997	3-phenylpropionate (hydrocinnamate)	Xenobiotics	Benzoate Metabolism	15749	LC/MS Neg	100000010	2860	149.061	501-52-0	107	C05629	HMDB00764
X3.phenylpropionate..hydrocinnamate.	Parasite.Density	-0.067662	0.00457815	1	3997	3-phenylpropionate (hydrocinnamate)	Xenobiotics	Benzoate Metabolism	15749	LC/MS Neg	100000010	2860	149.061	501-52-0	107	C05629	HMDB00764
X3.phenylpropionate..hydrocinnamate.	ALT	-0.0608856	0.00370706	1	3997	3-phenylpropionate (hydrocinnamate)	Xenobiotics	Benzoate Metabolism	15749	LC/MS Neg	100000010	2860	149.061	501-52-0	107	C05629	HMDB00764
X3.phenylpropionate..hydrocinnamate.	creatinine	-0.118831	0.0141208	1	3997	3-phenylpropionate (hydrocinnamate)	Xenobiotics	Benzoate Metabolism	15749	LC/MS Neg	100000010	2860	149.061	501-52-0	107	C05629	HMDB00764
X3.phenylpropionate..hydrocinnamate.	lactate	-0.0382352	0.00146193	1	3997	3-phenylpropionate (hydrocinnamate)	Xenobiotics	Benzoate Metabolism	15749	LC/MS Neg	100000010	2860	149.061	501-52-0	107	C05629	HMDB00764
X3.phenylpropionate..hydrocinnamate.	urea	-0.0453479	0.00205644	1	3997	3-phenylpropionate (hydrocinnamate)	Xenobiotics	Benzoate Metabolism	15749	LC/MS Neg	100000010	2860	149.061	501-52-0	107	C05629	HMDB00764
X3.phosphoglycerate	RBC_Accuri	0.314423	0.0988616	0.000256423	1032	3-phosphoglycerate	Carbohydrate	Glycolysis, Gluconeogenesis, and Pyruvate Metabolism	1414	LC/MS Pos Early	132	590	187	80731-10-8	724	C00597	HMDB00807
X3.phosphoglycerate	Blood.Glucose	0.229675	0.0527505	0.512465	1032	3-phosphoglycerate	Carbohydrate	Glycolysis, Gluconeogenesis, and Pyruvate Metabolism	1414	LC/MS Pos Early	132	590	187	80731-10-8	724	C00597	HMDB00807
X3.phosphoglycerate	Weight.Percent.Loss	0.26423	0.0698174	0.0314419	1032	3-phosphoglycerate	Carbohydrate	Glycolysis, Gluconeogenesis, and Pyruvate Metabolism	1414	LC/MS Pos Early	132	590	187	80731-10-8	724	C00597	HMDB00807
X3.phosphoglycerate	Temperature.Delta	0.215328	0.046366	1	1032	3-phosphoglycerate	Carbohydrate	Glycolysis, Gluconeogenesis, and Pyruvate Metabolism	1414	LC/MS Pos Early	132	590	187	80731-10-8	724	C00597	HMDB00807
X3.phosphoglycerate	Parasitemia	-0.13725	0.0188376	1	1032	3-phosphoglycerate	Carbohydrate	Glycolysis, Gluconeogenesis, and Pyruvate Metabolism	1414	LC/MS Pos Early	132	590	187	80731-10-8	724	C00597	HMDB00807
X3.phosphoglycerate	Parasite.Density	0.0878663	0.00772049	1	1032	3-phosphoglycerate	Carbohydrate	Glycolysis, Gluconeogenesis, and Pyruvate Metabolism	1414	LC/MS Pos Early	132	590	187	80731-10-8	724	C00597	HMDB00807
X3.phosphoglycerate	ALT	-0.208876	0.0436292	1	1032	3-phosphoglycerate	Carbohydrate	Glycolysis, Gluconeogenesis, and Pyruvate Metabolism	1414	LC/MS Pos Early	132	590	187	80731-10-8	724	C00597	HMDB00807
X3.phosphoglycerate	creatinine	-0.254852	0.0649493	0.069825	1032	3-phosphoglycerate	Carbohydrate	Glycolysis, Gluconeogenesis, and Pyruvate Metabolism	1414	LC/MS Pos Early	132	590	187	80731-10-8	724	C00597	HMDB00807
X3.phosphoglycerate	lactate	-0.01058	0.000111936	1	1032	3-phosphoglycerate	Carbohydrate	Glycolysis, Gluconeogenesis, and Pyruvate Metabolism	1414	LC/MS Pos Early	132	590	187	80731-10-8	724	C00597	HMDB00807
X3.phosphoglycerate	urea	-0.233522	0.0545327	0.383132	1032	3-phosphoglycerate	Carbohydrate	Glycolysis, Gluconeogenesis, and Pyruvate Metabolism	1414	LC/MS Pos Early	132	590	187	80731-10-8	724	C00597	HMDB00807
X3.ureidoisobutyrate	RBC_Accuri	-0.431588	0.186268	6.1133e-11	3712	3-ureidoisobutyrate	Nucleotide	Pyrimidine Metabolism, Uracil containing	57549	LC/MS Polar	100001531	1910	145.062	2905-86-4	160663	C05100	HMDB02031
X3.ureidoisobutyrate	Blood.Glucose	-0.135962	0.0184858	1	3712	3-ureidoisobutyrate	Nucleotide	Pyrimidine Metabolism, Uracil containing	57549	LC/MS Polar	100001531	1910	145.062	2905-86-4	160663	C05100	HMDB02031
X3.ureidoisobutyrate	Weight.Percent.Loss	-0.370437	0.137224	3.74631e-07	3712	3-ureidoisobutyrate	Nucleotide	Pyrimidine Metabolism, Uracil containing	57549	LC/MS Polar	100001531	1910	145.062	2905-86-4	160663	C05100	HMDB02031
X3.ureidoisobutyrate	Temperature.Delta	-0.280179	0.0785001	0.00753914	3712	3-ureidoisobutyrate	Nucleotide	Pyrimidine Metabolism, Uracil containing	57549	LC/MS Polar	100001531	1910	145.062	2905-86-4	160663	C05100	HMDB02031
X3.ureidoisobutyrate	Parasitemia	0.184855	0.0341715	1	3712	3-ureidoisobutyrate	Nucleotide	Pyrimidine Metabolism, Uracil containing	57549	LC/MS Polar	100001531	1910	145.062	2905-86-4	160663	C05100	HMDB02031
X3.ureidoisobutyrate	Parasite.Density	0.0377159	0.00142249	1	3712	3-ureidoisobutyrate	Nucleotide	Pyrimidine Metabolism, Uracil containing	57549	LC/MS Polar	100001531	1910	145.062	2905-86-4	160663	C05100	HMDB02031
X3.ureidoisobutyrate	ALT	0.549922	0.302414	4.19357e-19	3712	3-ureidoisobutyrate	Nucleotide	Pyrimidine Metabolism, Uracil containing	57549	LC/MS Polar	100001531	1910	145.062	2905-86-4	160663	C05100	HMDB02031
X3.ureidoisobutyrate	creatinine	0.226105	0.0511236	0.668269	3712	3-ureidoisobutyrate	Nucleotide	Pyrimidine Metabolism, Uracil containing	57549	LC/MS Polar	100001531	1910	145.062	2905-86-4	160663	C05100	HMDB02031
X3.ureidoisobutyrate	lactate	-0.114536	0.0131185	1	3712	3-ureidoisobutyrate	Nucleotide	Pyrimidine Metabolism, Uracil containing	57549	LC/MS Polar	100001531	1910	145.062	2905-86-4	160663	C05100	HMDB02031
[truncated: 5,506 more rows]
