# Supplementary material for: Metabolomic Analysis of Diverse Mice Reveals Hepatic Arginase-1 as Source of Plasma Arginase in Plasmodium chabaudi Infection
Source: mBio. 2021 Oct 5;12(5):e02424-21. doi: 10.1128/mBio.02424-21 (PMC8546868; doi:10.1128/mBio.02424-21)
Supplement: DATA SET S1 [file mbio.02424-21-sd001.xlsx]

## Sheet: Explanation
	OrigScale		Values are normalized in terms of raw area counts.
	ScaledImpData		Each biochemical in OrigScale is rescaled to set the median equal to 1.
			Then, missing values are imputed with the minimum.
	NormScaledImpData		Values for each sample are normalized by volume and dilution effect.
			Each biochemical in OrigScale is then rescaled to set the median equal to 1.
			Lastly, missing values are imputed with the minimum.
	Biochemical Name*		Indicates compounds that have not been officially confirmed based on a standard, but we are confident in its identity.
	Biochemical Name**		Indicates a compound for which a standard is not available, but we are reasonably confident in its identity or the information provided.
	Biochemical Name (#) or [#]		Indicates a compound that is a structural isomer of another compound in the Metabolon spectral library.
			For example, a steroid that may be sulfated at one of several positions that are indistinguishable by the mass spectrometry data or a diacylglycerol for which more than one stereospecific molecule exists.

## Sheet: OrigScale
												SAMPLE NAME	SFUN-03616	SFUN-03617	SFUN-03618	SFUN-03619	SFUN-03620	SFUN-03621	SFUN-03622	SFUN-03623	SFUN-03624	SFUN-03625	SFUN-03626	SFUN-03627	SFUN-03628	SFUN-03629	SFUN-03630	SFUN-03631	SFUN-03632	SFUN-03633	SFUN-03634	SFUN-03635	SFUN-03636	SFUN-03637	SFUN-03638	SFUN-03639	SFUN-03640	SFUN-03641	SFUN-03642	SFUN-03643	SFUN-03644	SFUN-03645	SFUN-03646	SFUN-03647	SFUN-03648	SFUN-03649	SFUN-03650	SFUN-03651	SFUN-03652
												CLIENT IDENTIFIER	1	2	3	4	5	6	7	8	9	10	11	12	13	14	15	16	17	18	19	20	21	22	23	24	25	26	27	28	29	30	31	32	33	34	35	36	37
												PARENT SAMPLE ID	5225722	5225723	5225724	5225725	5225726	5225727	5225728	5225729	5225730	5225731	5225732	5225733	5225734	5225735	5225736	5225737	5225738	5225739	5225740	5225741	5225742	5225743	5225744	5225745	5225746	5225747	5225748	5225749	5225750	5225751	5225752	5225753	5225754	5225755	5225756	5225757	5225758
												AGING EXP	.	.	.	.	.	.	.	.	.	.	.	.	.	.	.	.	.	.	.	.	.	.	.	.	.	.	.	.	.	.	.	.	.	.	.	.	.
												DAY POST INFECTION	3	3	3	4	4	4	5	5	5	6	6	6	6	6	7	7	7	7	7	7	7	8	8	8	8	8	9	9	9	9	9	9	9	10	10	10	10
												DILUTION	0.92	0.94	0.92	0.92	0.94	0.93	0.93	0.92	0.93	0.91	0.93	0.93	0.94	0.92	0.92	0.91	0.93	0.92	0.93	0.92	0.92	0.92	0.94	0.94	0.93	0.92	0.92	0.91	0.92	0.93	0.93	0.93	0.93	0.92	0.93	0.92	0.92
												DILUTION FACTOR	.	.	.	.	.	.	.	.	.	.	.	.	.	.	.	.	.	.	.	.	.	.	.	.	.	.	.	.	.	.	.	.	.	.	.	.	.
												EXPERIMENTAL COHORT	StrainsMetabs_129_2_B6_2	StrainsMetabs_129_2_B6_2	StrainsMetabs_129_2_B6_2	StrainsMetabs_129_2_B6_2	StrainsMetabs_129_2_B6_2	StrainsMetabs_129_2_B6_2	StrainsMetabs_129_2_B6_2	StrainsMetabs_129_2_B6_2	StrainsMetabs_129_2_B6_2	StrainsMetabs_129_1	StrainsMetabs_129_1	StrainsMetabs_129_1	StrainsMetabs_129_1	StrainsMetabs_129_1	StrainsMetabs_129_1	StrainsMetabs_129_1	StrainsMetabs_129_1	StrainsMetabs_129_1	StrainsMetabs_129_1	StrainsMetabs_129_1	StrainsMetabs_129_1	StrainsMetabs_129_1	StrainsMetabs_129_1	StrainsMetabs_129_1	StrainsMetabs_129_1	StrainsMetabs_129_1	StrainsMetabs_129_1	StrainsMetabs_129_1	StrainsMetabs_129_1	StrainsMetabs_129_1	StrainsMetabs_129_1	StrainsMetabs_129_1	StrainsMetabs_129_1	StrainsMetabs_129_1	StrainsMetabs_129_1	StrainsMetabs_129_1	StrainsMetabs_129_1
												GROSS BLOOD VOLUME	650	770	630	600	840	720	710	600	690	550	720	670	770	650	600	570	720	650	700	600	640	640	850	800	670	640	590	580	640	710	680	730	700	660	690	650	590
												MATRIX AMOUNT	50 ul	50 ul	50 ul	50 ul	50 ul	50 ul	50 ul	50 ul	50 ul	50 ul	50 ul	50 ul	50 ul	50 ul	50 ul	50 ul	50 ul	50 ul	50 ul	50 ul	50 ul	50 ul	50 ul	50 ul	50 ul	50 ul	50 ul	50 ul	50 ul	50 ul	50 ul	50 ul	50 ul	50 ul	50 ul	50 ul	50 ul
												MOUSE	StrainsMetabs_129_2_B6_2_1	StrainsMetabs_129_2_B6_2_2	StrainsMetabs_129_2_B6_2_27	StrainsMetabs_129_2_B6_2_6	StrainsMetabs_129_2_B6_2_7	StrainsMetabs_129_2_B6_2_8	StrainsMetabs_129_2_B6_2_11	StrainsMetabs_129_2_B6_2_12	StrainsMetabs_129_2_B6_2_13	StrainsMetabs_129_1_6	StrainsMetabs_129_1_7	StrainsMetabs_129_1_8	StrainsMetabs_129_1_9	StrainsMetabs_129_1_10	StrainsMetabs_129_1_16	StrainsMetabs_129_1_17	StrainsMetabs_129_1_11	StrainsMetabs_129_1_12	StrainsMetabs_129_1_13	StrainsMetabs_129_1_14	StrainsMetabs_129_1_15	StrainsMetabs_129_1_18	StrainsMetabs_129_1_19	StrainsMetabs_129_1_20	StrainsMetabs_129_1_21	StrainsMetabs_129_1_22	StrainsMetabs_129_1_28	StrainsMetabs_129_1_29	StrainsMetabs_129_1_23	StrainsMetabs_129_1_24	StrainsMetabs_129_1_25	StrainsMetabs_129_1_26	StrainsMetabs_129_1_27	StrainsMetabs_129_1_30	StrainsMetabs_129_1_31	StrainsMetabs_129_1_32	StrainsMetabs_129_1_33
												MOUSE STRAIN	129S1	129S1	129S1	129S1	129S1	129S1	129S1	129S1	129S1	129S1	129S1	129S1	129S1	129S1	129S1	129S1	129S1	129S1	129S1	129S1	129S1	129S1	129S1	129S1	129S1	129S1	129S1	129S1	129S1	129S1	129S1	129S1	129S1	129S1	129S1	129S1	129S1
												NET BLOOD VOLUME	600	720	580	550	790	670	660	550	640	500	670	620	720	600	550	520	670	600	650	550	590	590	800	750	620	590	540	530	590	660	630	680	650	610	640	600	540
												NORMALIZATION	0.92	0.94	0.92	0.92	0.94	0.93	0.93	0.92	0.7905	0.91	0.93	0.93	0.94	0.828	0.92	0.91	0.837	0.92	0.93	0.92	0.92	0.92	0.94	0.94	0.93	0.92	0.92	0.91	0.92	0.93	0.93	0.7905	0.93	0.92	0.93	0.782	0.92
												SAMPLE AMOUNT	100 ul	100 ul	100 ul	100 ul	100 ul	100 ul	100 ul	100 ul	100 ul	100 ul	100 ul	100 ul	100 ul	100 ul	100 ul	100 ul	100 ul	100 ul	100 ul	100 ul	100 ul	100 ul	100 ul	100 ul	100 ul	100 ul	100 ul	100 ul	100 ul	100 ul	100 ul	100 ul	100 ul	100 ul	100 ul	100 ul	100 ul
												SAMPLE NUMBER	1	2	3	4	5	6	7	8	9	10	11	12	13	14	15	16	17	18	19	20	21	22	23	24	25	26	27	28	29	30	31	32	33	34	35	36	37
												TREATMENT	Infected	Infected	Infected	Infected	Infected	Infected	Infected	Infected	Infected	Infected	Infected	Infected	Infected	Infected	Uninfected	Uninfected	Infected	Infected	Infected	Infected	Infected	Infected	Infected	Infected	Infected	Infected	Uninfected	Uninfected	Infected	Infected	Infected	Infected	Infected	Infected	Infected	Infected	Infected
												VOLUME EXTRACTED UL	100	85	100	100	100	100	100	100	100	100	100	100	100	100	100	100	100	100	100	100	100	100	100	100	100	100	100	95	95	90	100	100	100	100	100	80	100
												VOL NORM	1	1	1	1	1	1	1	1	0.85	1	1	1	1	0.9	1	1	0.9	1	1	1	1	1	1	1	1	1	1	1	1	1	1	0.85	1	1	1	0.85	1
PATHWAY SORTORDER	BIOCHEMICAL	SUPER PATHWAY	SUB PATHWAY	COMP ID	PLATFORM	CHEMICAL ID	RI	MASS	CAS	PUBCHEM	KEGG	Group HMDB	129S1 Inf d3	129S1 Inf d3	129S1 Inf d3	129S1 Inf d4	129S1 Inf d4	129S1 Inf d4	129S1 Inf d5	129S1 Inf d5	129S1 Inf d5	129S1 Inf d6	129S1 Inf d6	129S1 Inf d6	129S1 Inf d6	129S1 Inf d6	129S1 Uninf d7	129S1 Uninf d7	129S1 Inf d7	129S1 Inf d7	129S1 Inf d7	129S1 Inf d7	129S1 Inf d7	129S1 Inf d8	129S1 Inf d8	129S1 Inf d8	129S1 Inf d8	129S1 Inf d8	129S1 Uninf d9	129S1 Uninf d9	129S1 Inf d9	129S1 Inf d9	129S1 Inf d9	129S1 Inf d9	129S1 Inf d9	129S1 Inf d10	129S1 Inf d10	129S1 Inf d10	129S1 Inf d10
1401	(16 or 17)-methylstearate (a19:0 or i19:0)	Lipid	Fatty Acid, Branched	38296	LC/MS Neg	100002356	5993	297.28	2724-59-6	3083779		HMDB37397	1.81522e+06	1.53701e+06	2.9886e+06	2.47034e+06	4450700	1.35015e+06	2.72309e+06	2.75013e+06	2.28838e+06	5.41681e+06	3.87765e+06	3.58427e+06	3.47364e+06	6446753	2.4722e+06	3.01523e+06	1.33551e+06	2.72889e+06	2216342	2.78449e+06	5.03602e+06	1.50499e+06	1.92629e+06	2.11356e+06	2.26464e+06	2626557	3.88792e+06	3.43299e+06	2.19043e+06	1.51866e+06	1.33498e+06	2.41388e+06	2.67773e+06	1.74317e+06	1.82195e+06	2.16435e+06	2.44491e+06
1555	(R)-3-hydroxybutyrylcarnitine	Lipid	Fatty Acid Metabolism(Acyl Carnitine)	43264	LC/MS Pos Early	100003926	2400	248.149		53481617		HMDB13127	2.71959e+06	2.37966e+06	17214742	27648402	8853236	7.74473e+06	14798200	20459520	7.11908e+06	10717068	13121143	18879460	16713180	15548370	2.4684e+06	3.06378e+06	1723442	3.42255e+06	1.44563e+06	2.74722e+06	4427602	2.76737e+06	3.566e+06	4494821	1.94549e+06	1.99469e+06	13946267	14383684	5.49259e+06	3.92889e+06	3179598	2122276	3367087	20893938	8833855	27779052	15190745
1556	(S)-3-hydroxybutyrylcarnitine	Lipid	Fatty Acid Metabolism(Acyl Carnitine)	52984	LC/MS Pos Early	100009271	2340	248.149				HMDB13127	2.4758e+06	2285903	11807409	15397718	7222533	3.76234e+06	7541888	10213609	3.40954e+06	7.15805e+06	6637386	8840450	10704825	10354159	2722188	2.94263e+06	2.01509e+06	3.14202e+06	2.95997e+06	3313916	3.86736e+06	2.7562e+06	3174369	2918137	2192093	3.99231e+06	8728956	9547322	3.5279e+06	3934928	2.48018e+06	1972326	3610385	9377077	3.93952e+06	11478978	6.77667e+06
2445	1-(1-enyl-oleoyl)-GPE (P-18:1)*	Lipid	Lysoplasmalogen	44621	LC/MS Neg	100005372	6250	462.299					160322	202967	260668	162644	397248	216352	450432	243555	233191	240847	304458	231143	225375	213138	183200	262191	225817	209361	212011	247889	223251	205587	267852	290887	210568	301402	246128	270969	278533	187977	206468	256775	213665	234591	310668	271044	276026
2422	1-(1-enyl-palmitoyl)-2-arachidonoyl-GPC (P-16:0/20:4)*	Lipid	Plasmalogen	52689	LC/MS Pos Late	100009014	2154	766.575				HMDB11220	2.78557e+06	3.10192e+06	2.87007e+06	3.36338e+06	3.03671e+06	3.73097e+06	3374587	2945921	3.20972e+06	2.7565e+06	2165273	2.20717e+06	2.56379e+06	1.69384e+06	2597775	3.39853e+06	2.65924e+06	1982920	2295626	2.89334e+06	1.97367e+06	2.40588e+06	2.35828e+06	2.5741e+06	1.92346e+06	2302652	3399336	3617920	1.25367e+06	2.15069e+06	1.81388e+06	1.72627e+06	1.63005e+06	1.66669e+06	1.67852e+06	1.65833e+06	1.5359e+06
2414	1-(1-enyl-palmitoyl)-2-arachidonoyl-GPE (P-16:0/20:4)*	Lipid	Plasmalogen	52673	LC/MS Pos Late	100009002	2270	724.528				HMDB11352	3.27152e+06	4.058e+06	3.77069e+06	3.35893e+06	3.13271e+06	3.91648e+06	4.01946e+06	3.95117e+06	4608795	3.68768e+06	3541605	2.89824e+06	3.315e+06	2.54401e+06	4244947	3588605	3819990	3013758	3.32422e+06	3.71053e+06	3708387	3554089	3662567	3.42084e+06	3.2733e+06	3728374	3.68056e+06	4.31121e+06	2601489	3.17372e+06	2.54579e+06	3.07007e+06	2.53316e+06	2.81057e+06	3162502	2.52508e+06	2.68192e+06
2423	1-(1-enyl-palmitoyl)-2-linoleoyl-GPC (P-16:0/18:2)*	Lipid	Plasmalogen	52682	LC/MS Pos Late	100009009	2226	742.575				HMDB11211	2.9938e+06	3311907	3617334	3.48777e+06	2688117	2.63051e+06	2.28836e+06	2389329	2751680	2275181	2.49636e+06	1.98407e+06	2.34368e+06	1853232	3418684	2.77263e+06	2.45072e+06	1.80789e+06	2.08208e+06	2.21235e+06	2974947	2735630	1.93133e+06	1812710	1.6073e+06	2.64094e+06	2.49074e+06	2621697	1.51459e+06	1.22654e+06	1.27575e+06	1.90131e+06	1.4173e+06	554289	480852	495111	367856
2411	1-(1-enyl-palmitoyl)-2-linoleoyl-GPE (P-16:0/18:2)*	Lipid	Plasmalogen	52677	LC/MS Pos Late	100009069	2351	700.528				HMDB11343	510223	577198	651172	662013	600894	616169	609052	448251	621681	407502	522626	426795	534965	326243	589725	597154	590606	444462	576486	517282	487519	470553	354893	430557	382166	533470	527489	584047	365649	335682	337244	438538	340141	168720	193485		203330
2416	1-(1-enyl-palmitoyl)-2-oleoyl-GPC (P-16:0/18:1)*	Lipid	Plasmalogen	52478	LC/MS Pos Late	100009007	2443	744.59					1.02779e+06	777706	1.05866e+06	824909	1.04145e+06	932030	1.07054e+06	1.0786e+06	1.00925e+06	756497	685488	728250	660741	928824	794334	1.03229e+06	400608	528654	664136	440779	625508	538950	441310	518632	548410	718640	1.04005e+06	1139902	494280	315435	291027	487451	343780	531162	442258	514297	553921
2410	1-(1-enyl-palmitoyl)-2-oleoyl-GPE (P-16:0/18:1)*	Lipid	Plasmalogen	52477	LC/MS Pos Late	100009005	2600	702.543				HMDB11342	593664	560095	720983	569579	528273	667239	578286	617656	663515	482713	460955	481240	490378	422045	586982	561664	414810	379849	436960	473839	509996	490129	305436	384326	369894	543048	580286	592410	366010	337482	283283	382995	261063	343765	305300	339147	334622
2412	1-(1-enyl-palmitoyl)-2-palmitoyl-GPC (P-16:0/16:0)*	Lipid	Plasmalogen	52716	LC/MS Pos Late	100009162	2454	718.575		11146967		HMDB11206	1481328	1.24227e+06	1.65e+06	1.48202e+06	1.60531e+06	1.69511e+06	1.60138e+06	1.5711e+06	1.52835e+06	1.13471e+06	1.06702e+06	1108020	1.22344e+06	1.23298e+06	1436042	1.47577e+06	799922	854757	895928	980736	1.1757e+06	996198	821795	810197	958716	1.04856e+06	1.69547e+06	1.74461e+06	701424	656308	531876	713683	545672	722616	699742	672920	751275
2442	1-(1-enyl-palmitoyl)-GPC (P-16:0)*	Lipid	Lysoplasmalogen	52474	LC/MS Pos Late	100002875	1547	480.345		10917802		HMDB10407	807853	846144	948997	835124	918712	903341	720680	806966	797720	777936	699918	567310	794948	598590	867322	875498	709932	622397	709604	672907	605371	753151	785692	740294	670849	643081	870862	813676	453440	584072	551982	701424	516712	563285	735268	579151	516292
2443	1-(1-enyl-palmitoyl)-GPE (P-16:0)*	Lipid	Lysoplasmalogen	39270	LC/MS Pos Late	100003000	1558	438.298					499154	469400	629132	458746	550288	582376	671238	686630	680462	567720	550121	488871	552777	493958	589718	521729	644033	487130	548150	615855	571047	643473	678133	576598	525553	635317	530113	534060	500849	628360	548852	635940	487081	685992	642150	654831	649992
2427	1-(1-enyl-stearoyl)-2-arachidonoyl-GPE (P-18:0/20:4)*	Lipid	Plasmalogen	52475	LC/MS Pos Late	100008999	2511	752.559		9547058		HMDB05779	3.45583e+06	4218410	4304428	4.15603e+06	4.04059e+06	5189457	5518554	4.66836e+06	5.84869e+06	4429986	4.42195e+06	4006519	4664248	3.31355e+06	4.46697e+06	4035390	4636004	3.63081e+06	4128867	4.84826e+06	4.047e+06	4.27851e+06	4.14581e+06	4.20202e+06	3.83466e+06	4.5219e+06	4271181	4.86198e+06	2.52239e+06	3638721	3111960	3.38131e+06	2663251	3.0015e+06	3.02464e+06	2.561e+06	2794106
2419	1-(1-enyl-stearoyl)-2-linoleoyl-GPE (P-18:0/18:2)*	Lipid	Plasmalogen	52748	LC/MS Pos Late	100009225	2633	728.559				HMDB11376	1561708	1577341	1.99805e+06	1.57305e+06	1.62736e+06	1.6193e+06	1.52039e+06	1.88336e+06	1.99641e+06	1.42751e+06	1.50753e+06	1.3163e+06	1.50735e+06	1.05193e+06	1.83064e+06	1.48332e+06	1.48688e+06	1.10595e+06	1.53409e+06	1.71726e+06	1.7485e+06	1.95838e+06	1.17364e+06	1307897	1.14722e+06	1.57908e+06	1.46886e+06	1.66289e+06	971566	871538	896282	1.41781e+06	892280	631068	848083	565733	715986
2447	1-(1-enyl-stearoyl)-GPE (P-18:0)*	Lipid	Lysoplasmalogen	39271	LC/MS Neg	100003001	6500	464.315					461975	581944	845767	495283	1.10655e+06	661609	872821	979745	922802	889739	795183	1.04647e+06	468944	599583	705619	597470	808174	841974	804658	792213	825196	1040781	847515	1.01095e+06	771933	909290	552940	549933	768000	821257	837749	700510	707876	930459	701576	801258	873679
5112	1,2,3-benzenetriol sulfate (2)	Xenobiotics	Chemical	48762	LC/MS Neg	100006374	1709	204.981					1.66377e+06	1.34251e+06	1.20412e+06	1.67871e+06	1.71906e+06	1.76632e+06	700691	1.84706e+06	3482798	48390.5	193007	26972.5	65311.8	101212	982360	528544	1.18708e+06	1.03935e+06	1.15805e+06	741293	592790	833721	951000	754659	65529.9	595319	79167.2	1.55475e+06	397106	1249206	1108501	123692	159296		26914.9	41810
1984	1,2-dilinoleoyl-GPC (18:2/18:2)	Lipid	Phosphatidylcholine (PC)	52603	LC/MS Pos Late	100008903	2006	782.569	998-06-1	5288075		HMDB08138	71225080	68887512	78566640	77073368	56583260	63521520	58409260	80939976	72332528	54659336	68773432	35461588	57887784	60928128	100602376	78040256	72850168	62434324	70099792	78898752	83531264	96795880	71974768	62533204	66944060	67831880	75141472	81590888	52554240	60554268	54762716	57232416	50269752	35123864	36767952	37335404	30314472
2064	1,2-dilinoleoyl-GPE (18:2/18:2)*	Lipid	Phosphatidylethanolamine (PE)	53174	LC/MS Pos Late	100009217	2083	740.522		9546812		HMDB09093	737649	372419	326231	360688	261338	437421	189003	415346	265807	263559	319761	207587	257321	549281	796419	668250	573691	492426	561714	445587	657481	834777	316532	231159	353098	358780	349236	403914	347933	349236	378687	320073	359331	170664	177613	153819	117751
1908	1,2-dipalmitoyl-GPC (16:0/16:0)	Lipid	Phosphatidylcholine (PC)	19130	LC/MS Pos Late	100000657	2365	734.569	63-89-8	452110		HMDB00564	27597898	25287120	28263014	27895746	21680576	31847172	29033500	26206040	27586376	28008436	25935460	25391350	28428432	32707132	26853824	27381146	28542582	28426920	28153612	32473634	30386854	27595618	33332198	33896220	33058056	33637172	28027484	30610142	32318828	32695106	31473118	30287772	31910192	30391340	31397450	25378228	32324906
2026	1,2-dipalmitoyl-GPE (16:0/16:0)*	Lipid	Phosphatidylethanolamine (PE)	57341	LC/MS Pos Late	100009204	2498	692.522		445468		HMDB08923	201005	88398.1	150055	120333	74409.9	286300	136260	128538	138280	98563.3	103694	107010	126363	168922	180867	122720	179229	127880	122726	192632	211737	143028	106031	97942.4	129758	124175	95796.9	149621	165159	111735	116338	125445	134804	144609	104439	96148.9	113020
1015	1,5-anhydroglucitol (1,5-AG)	Carbohydrate	Glycolysis, Gluconeogenesis, and Pyruvate Metabolism	20675	LC/MS Neg	100000580	802	163.061	154-58-5	64960	C07326	HMDB02712	21740368	20173888	20952656	20784158	21466122	20283874	20608536	21126046	19557780	21010234	20038838	22529754	20186422	19259458	19882818	23672900	24148630	22766076	22059540	21775858	21676914	24612978	26263074	23855216	23546208	24346390	17944328	22068042	26251948	21521344	21437276	23618488	21824224	24395262	24740516	18642374	20453812
1285	10-heptadecenoate (17:1n7)	Lipid	Long Chain Fatty Acid	33971	LC/MS Neg	100001278	5555	267.233	29743-97-3	5312435		HMDB60038	8658048	6.3642e+06	16949802	10831781	21938856	7412701	18962168	13844906	14687172	25716024	21765492	20369604	28641310	29346880	13016537	9729418	6.74134e+06	10721632	8435466	12684456	21806292	10292517	10452839	10982906	10694464	14025413	17869284	14509742	14969656	9692967	6.72353e+06	10019469	10654492	18158076	11804835	24745432	23871374
1297	10-nonadecenoate (19:1n9)	Lipid	Long Chain Fatty Acid	33972	LC/MS Neg	100001277	5780	295.264	73033-09-7	5312513		HMDB13622	3.29524e+06	2.75769e+06	8087797	5260462	8345231	2.6293e+06	6.202e+06	5189068	5387037	10376509	8536165	7.67486e+06	9721206	12688546	5694759	4.84713e+06	2.64263e+06	5386791	3.26571e+06	5096673	8390071	3760680	4.16916e+06	4.18018e+06	3.82666e+06	5.08201e+06	7757017	5.97544e+06	5.96374e+06	3.43804e+06	3.11315e+06	4.4796e+06	4886755	5854776	4.48027e+06	9164795	7.61145e+06
1272	10-undecenoate (11:1n1)	Lipid	Medium Chain Fatty Acid	32497	LC/MS Neg	100001197	5085.8	183.139	1333-28-4	14891	C13910	HMDB33724	431228	508346	1.70133e+06	1.79577e+06	930543	1.0092e+06	1.14219e+06	1.12183e+06	1.25151e+06	2.25336e+06	1.82857e+06	2.04053e+06	2.21883e+06	2.1306e+06	652621	750509	461472	1.00199e+06	1.00517e+06	690029	1.11259e+06	568606	1360361	1.96333e+06	1.19285e+06	1.32593e+06	1.24769e+06	1.23995e+06	1.11183e+06	1.40754e+06	1.05901e+06	569934	1.18495e+06	634353	1.03287e+06	457764	1.08838e+06
1698	12,13-DiHOME	Lipid	Fatty Acid, Dihydroxy	38395	LC/MS Neg	62	5137	313.238	263399-35-5	10236635	C14829	HMDB04705	676373	624272	1.65044e+06	1.23793e+06	1.22622e+06	602964	656277	679464	558746	1660533	1.29951e+06	1.10624e+06	1.62619e+06	1.56955e+06	1.15942e+06	1.03757e+06	662325	919543	925981	812696	1.63227e+06	842664	818387	603707	647283	906859	1.27816e+06	909410	871067	746890	593286	474438	645196	1.04501e+06	626858	884993	1.05513e+06
1777	12-HEPE	Lipid	Eicosanoid	46293	LC/MS Neg	100002165	5265	317.212	81187-21-5	10041593		HMDB10202	562868	831845	422834	239111	602080	367643	667428	1127819	1.17895e+06	937278	1.00402e+06	834779	553078	1.37483e+06	836873	120876	528637	621665	319972	434641	835307	546327	699440	246995	509890	1.0269e+06	848022	886108	843284	512275	427103	795713	706975	1.26781e+06	763423	1.42524e+06	1.19867e+06
1786	12-HETE	Lipid	Eicosanoid	37536	LC/MS Neg	100002167	5326	319.228	71030-37-0;73837-14-6	5312983		HMDB06111	1.90686e+06	3.51656e+06	2.21068e+06	2.78835e+06	3.03584e+06	2.05718e+06	4380934	4786663	5481676	7.58624e+06	6.80594e+06	5651961	4.04534e+06	11254242	5.60682e+06	1.75995e+06	3.53563e+06	4809378	2.64376e+06	3883780	5.18147e+06	2.7881e+06	5.63712e+06	2.09456e+06	3581378	6.81941e+06	5381207	5.31435e+06	3.82226e+06	3.30072e+06	5154443	5391145	6.10509e+06	8729149	5.85947e+06	8.2021e+06	7296362
1792	12-HHTrE	Lipid	Eicosanoid	57393	LC/MS Neg	1261	5175	279.197	54397-84-1	5283141	C20388	HMDB12535		25681.7		50046.1	28885			47275.4		59693.2	37173.5			66197.2	32840.4			35682.3		33859.1	46552.8					32412.8	25281.3	38288.5						48762.6		51141.7
1679	13-HODE + 9-HODE	Lipid	Fatty Acid, Monohydroxy	37752	LC/MS Neg	100002196	5275	295.228		43013			2.95463e+06	2181847	3.60216e+06	2315300	3718382	1.00138e+06	2.14238e+06	2.89094e+06	2.04594e+06	2.96008e+06	3.08039e+06	2.83646e+06	3.04005e+06	4401339	2.11095e+06	1.8424e+06	2.33319e+06	2.16603e+06	1.7644e+06	2.77261e+06	3.26708e+06	1.91217e+06	1.67625e+06	1.03616e+06	1906971	2209711	2.45027e+06	2.47809e+06	2280081	1.39651e+06	1.92498e+06	2.51818e+06	2.07046e+06	2.52756e+06	1615488	2619573	2.27383e+06
1719	14-HDoHE/17-HDoHE	Lipid	Docosanoid	53034	LC/MS Neg	100009278	5296	343.228					756770	1.13644e+06	825540	508241	903307	572231	1143323	1.52485e+06	1845278	2.11241e+06	1.99397e+06	1.47708e+06	925078	2671487	1.07644e+06	477780	628626	910626	502286	814506	1.35755e+06	639901	1.15704e+06	477658	639129	1.54114e+06	1373808	1.62666e+06	1.23655e+06	675355	713733	1.38481e+06	1.03274e+06	2.79203e+06	2.05028e+06	2.7888e+06	2.6035e+06
1675	16-hydroxypalmitate	Lipid	Fatty Acid, Monohydroxy	39609	LC/MS Neg	100002953	5236.2	271.228	506-13-8	10466	C18218	HMDB06294	2.48547e+06	2602113	5576466	4.42619e+06	5.38638e+06	2047448	2.59368e+06	2.38627e+06	2.0306e+06	3.94314e+06	3.56151e+06	3.51511e+06	4625003	4659465	3.24432e+06	2.98456e+06	1804102	2.60817e+06	1.96505e+06	1.77429e+06	3.50819e+06	1.81637e+06	1.83575e+06	1.72041e+06	1.88984e+06	2.44201e+06	4201008	2543197	2424767	1.97628e+06	847096	1.2903e+06	1603565	3.55971e+06	2.28311e+06	4.18571e+06	3.49979e+06
1393	18-methylnonadecanoate (i20:0)	Lipid	Fatty Acid, Branched	62781	LC/MS Neg	100019953	6170	311.296		4383090			882147	1.00589e+06	2.95711e+06	1.85382e+06	2.9415e+06	540071	1234087	1.40973e+06	873703	2.74301e+06	1758995	935885	718548	4.48619e+06	2.31002e+06	2.63836e+06	1.34929e+06	2.66384e+06	1.99277e+06	2662721	6924166	548648	888861	986341	582316	768933	2.18456e+06	1.91237e+06	1.51927e+06	1.14313e+06	1.19929e+06	1.37722e+06	1.90249e+06	606965	689064	451806	716086
2259	1-arachidonoyl-GPC (20:4n6)*	Lipid	Lysophospholipid	33228	LC/MS Pos Late	100001551	1460	544.34			C05208	HMDB10395	52489968	69184616	84614304	80936600	73818760	80828008	57482700	52259972	78815296	89287104	85235728	57336524	102897920	56650824	78862976	68241488	92504360	92691776	86177320	95151536	78515472	72482784	111464512	99199888	90632552	60995456	70938824	75384264	55695540	92475776	85800144	97457304	83860520	51792984	60304220	48577476	39617652
2302	1-arachidonoyl-GPE (20:4n6)*	Lipid	Lysophospholipid	35186	LC/MS Pos Late	100001571	1470	502.293		42607465		HMDB11517	7.97842e+06	6.5331e+06	9089129	6.45543e+06	5.47554e+06	6849059	3.6577e+06	4.44805e+06	8.14175e+06	10536433	5.51055e+06	6266571	5.97382e+06	6756921	7.37959e+06	4583303	5.78161e+06	10615471	9070947	14239775	12556238	9803453	10729051	8942660	7940586	10805939	4964187	4876615	8.08068e+06	6.97673e+06	10523605	15797227	10088154	7420280	8097420	6.10096e+06	6058721
2340	1-arachidonoyl-GPI (20:4)*	Lipid	Lysophospholipid	34214	LC/MS Neg	100001654	5482	619.289				HMDB61690	6289433	7312259	9794113	7.37465e+06	12866052	7.26893e+06	9721668	7.9347e+06	8541899	9528192	6953503	6490114	7631234	6.42029e+06	8945292	8330498	8516700	8656575	7711703	10994283	10332545	7.05804e+06	8658101	6336405	7.49378e+06	7.75377e+06	8382863	6347677	5.65442e+06	5.96349e+06	6.66522e+06	9052645	7.70484e+06	5523016	4.67318e+06	5.72223e+06	4861107
2471	1-arachidonylglycerol (20:4)	Lipid	Monoacylglycerol	34397	LC/MS Neg	100001433	6250	303.233	35474-99-8	5282281	C13857	HMDB11549	563190	400893	231576	385829	1.22691e+06	470199	1.44396e+06	1.13249e+06	851594	1.17291e+06	673476	713423	851614	1.12605e+06	312803	389023	246684	379728	696679	1.64656e+06	1.15613e+06	915805	419868	659532	635549	1.00813e+06	544946	747151	979046	530004	990775	835033	1.34463e+06	1.48198e+06	1.0823e+06	2.65756e+06	1.37106e+06
309	1-carboxyethylisoleucine	Amino Acid	Leucine, Isoleucine and Valine Metabolism	62558	LC/MS Neg	100020427	2628	202.108					160243	167649	315077	215347	165667	175575	123840	115207	80225.5	106662	124333	98769.2	101317	115434	196068	159274	234580	147363	203745	326810	281077	166191	199994	186127	122336	163059	137089	116753	80874.3	260817	172984	156642	214657	72974.8	106337	40468.5	132974
272	1-carboxyethylleucine	Amino Acid	Leucine, Isoleucine and Valine Metabolism	62559	LC/MS Neg	100020425	2663	202.108					601211	734219	864822	668701	565204	450148	385636	567504	352524	403336	383114	326927	372872	485866	664120	585793	818726	633077	670099	1.34508e+06	1.25365e+06	887343	780548	743637	566161	796094	430287	435648	380640	907520	644963	599295	632561	235686	306062	68583.6	260769
128	1-carboxyethylphenylalanine	Amino Acid	Phenylalanine Metabolism	62566	LC/MS Neg	100020419	2844	236.093					807730	916119	807847	549455	548534	659174	492623	661268	490521	688514	615952	458311	477227	635294	966662	768492	1256063	921878	1.07211e+06	1.77756e+06	1.75851e+06	1.34897e+06	1.47036e+06	1.26149e+06	1.02867e+06	1.46594e+06	580727	473803	719656	1.47888e+06	1.24213e+06	1051271	1.69249e+06	763369	1.02077e+06	406202	894060
145	1-carboxyethyltyrosine	Amino Acid	Tyrosine Metabolism	62564	LC/MS Neg	100020421	1846	252.088					74727.4	109410	126972	58073.7	95415.2	113939	56204.2	50316.5		109896	61292.7	39554.3	69705.5	40364.4	197614	135348	146325	111939	147218	207755	203168	182320	217116	205052	156234	190375	105853	71057.2	44652.5	185530	114798	113979	198585	65197.5	188643	29501.4	197128
332	1-carboxyethylvaline	Amino Acid	Leucine, Isoleucine and Valine Metabolism	62562	LC/MS Neg	100020423	2008	188.093					386533	509092	705729	583332	418227	467410	340960	435584	253011	321712	336695	209261	246135	299966	537649	483169	528028	480501	553809	1063117	964269	582903	625492	542928	318225	488149	375038	334841	258451	670239	435918	464791	576243	252636	286117	88545.9	374396
2470	1-dihomo-linolenylglycerol (20:3)	Lipid	Monoacylglycerol	48341	LC/MS Neg	100006121	6400	305.249					376374	256915	777874	206789	698377	420823	432670	387674	515619	1.11124e+06	976417	555918	495440	784001	363798	226033	392471	558280	536825	719566	716808	413330	841836	1.0061e+06	496993	744147	391357	607579	796985	534191	1.05019e+06	551554	1.60667e+06	317854	806742	521236	572537
2490	1-dihomo-linoleoylglycerol (20:2)	Lipid	Monoacylglycerol	35103	LC/MS Neg	100001483	6800	307.264					81697.9	39692.3	177522	55831.3	265232	108596	163996	171247	275289	482690	216788	189682	218075	269109	112466	88714.5	63233.5	185505	134528	340697	302992	190877	282249	282734	180813	409473	133286	208100	359277	159917	533643	357678	659635	292145	304933	331780	273752
2474	1-docosahexaenoylglycerol (22:6)	Lipid	Monoacylglycerol	52402	LC/MS Pos Late	100001481	1542	420.311				HMDB11587	272994	96325.4	522911	359834	467819	366794	376458	608046	567212	706352	420615	633926	533183	688854	134502		128541	205560	253063	325880	468232	337685	305153	537865	431531	683734	313139	402254	509933	389137	801504	517627	775704	1.3485e+06	1350124	2.20871e+06	1.1647e+06
2485	1-heptadecenoylglycerol (17:1)*	Lipid	Monoacylglycerol	62449	LC/MS Neg	100020769	6390	267.233						220751	442855	153067	381015		168232	191902	281922	287839	268893	277666	178015	243737	298013	205178	479242	250829	195611	410342	429483	401966	271722	279964	281313	317271	109519		357589	225598	351731	230160	463600	192658	163991	148817	180983
2270	1-lignoceroyl-GPC (24:0)	Lipid	Lysophospholipid	49617	LC/MS Pos Late	100002873	1907	608.465	325171-59-3			HMDB10405	2555842	1.92271e+06	2.64102e+06	2.12667e+06	2651115	2.35551e+06	2.11175e+06	2.62787e+06	2.38285e+06	1.85411e+06	1.85294e+06	1.81193e+06	2.17252e+06	2.25741e+06	2797672	2530092	1797055	1.76285e+06	1.82444e+06	1.868e+06	1.92964e+06	2.2235e+06	1.76425e+06	1.75839e+06	1.86969e+06	2.08381e+06	2670612	2.5365e+06	1.5931e+06	1.4702e+06	1339861	1.72281e+06	1.35254e+06	1.84668e+06	1.59128e+06	1.5872e+06	1.75242e+06
2466	1-linolenoylglycerol (18:3)	Lipid	Monoacylglycerol	34393	LC/MS Neg	100001435	6214	277.217	124151-74-2	53480978		HMDB11569	1.61208e+06	610725	2.46388e+06	1.20363e+06	3714916	891288	1.91998e+06	2.70047e+06	2.39786e+06	3.23896e+06	2321222	2.09522e+06	2780450	3759126	1.31967e+06	635724	1.20269e+06	1.64354e+06	1.76427e+06	3891144	2.81924e+06	2.58729e+06	1.63836e+06	1.70043e+06	2.4928e+06	2.95734e+06	1.24418e+06	1294831	1.81395e+06	1.3225e+06	2373612	2.3001e+06	3.34015e+06	1.56052e+06	1.85472e+06	1.46797e+06	1.43221e+06
2243	1-linolenoyl-GPC (18:3)*	Lipid	Lysophospholipid	45951	LC/MS Pos Late	100005350	1410	518.324				HMDB10388	2.91875e+06	3.06676e+06	4.12353e+06	3.89175e+06	3.34742e+06	3187539	3.2414e+06	4.29368e+06	4320815	3.53141e+06	3512220	2.68263e+06	3669841	3.45217e+06	3.54899e+06	2808094	4.38775e+06	4200823	3.47506e+06	3.99667e+06	5185828	3.99542e+06	4.44057e+06	3.7651e+06	3.33372e+06	3222469	2.89989e+06	2.82109e+06	2.74008e+06	3.03061e+06	2699041	3.98016e+06	3.05262e+06	3159600	2266487	2.44483e+06	2.51537e+06
1988	1-linoleoyl-2-arachidonoyl-GPC (18:2/20:4n6)*	Lipid	Phosphatidylcholine (PC)	52710	LC/MS Pos Late	100009131	1969	806.569				HMDB08147	33051128	29764236	29317052	33042820	28471946	31442798	30142800	38383508	39895604	22657388	28711012	16537009	32576432	28396558	33100976	34112452	32267256	30954036	28120660	34040012	31773340	33998256	28200460	29336706	34598184	26906694	36273824	37097252	22585578	26625086	22760852	32449122	23132492	16949104	17259288	16690480	12750922
2066	1-linoleoyl-2-arachidonoyl-GPE (18:2/20:4)*	Lipid	Phosphatidylethanolamine (PE)	53189	LC/MS Pos Late	100009222	2030	764.522				HMDB09102	1.10484e+06	540040	593763	559593	480750	1.14486e+06	521059	749228	689514	357302	479771	344123	472069	777273	792095	687052	671436	567355	489310	721055	780676	719912	357871	351370	536683	438776	506505	676245	634193	500973	438969	570359	537961	407092	288068	326676	302955
1985	1-linoleoyl-2-linolenoyl-GPC (18:2/18:3)*	Lipid	Phosphatidylcholine (PC)	53176	LC/MS Pos Late	100009343	1939	780.554				HMDB08141	5.89734e+06	3.94731e+06	4612934	4756627	3.18135e+06	4.15184e+06	4.34586e+06	7329917	6.02084e+06	4.2809e+06	4.66344e+06	3018355	4688371	6.13131e+06	6284116	5.71755e+06	4999358	4556132	4.30456e+06	5.8217e+06	5.27054e+06	6818241	4.83806e+06	4.78911e+06	5.75462e+06	6.44046e+06	7036036	7296579	4.61335e+06	3.64051e+06	3.34004e+06	4.73035e+06	4306544	6.59126e+06	5.68432e+06	5.21057e+06	4909303
2465	1-linoleoylglycerol (18:2)	Lipid	Monoacylglycerol	27447	LC/MS Neg	100001040	6477	279.233	2277-28-3	5283469			46752636	32095814	78145992	52622340	163214640	42641552	98160856	121875496	136353440	217801968	100114320	137755264	103926656	110139384	65952816	37290092	38301420	69878568	71445608	150977648	168099120	115924040	65143844	74357720	85539112	189996224	70296072	66144992	120370616	50117576	138782992	100737080	161840384	104183832	84937640	128174416	121528416
2241	1-linoleoyl-GPC (18:2)	Lipid	Lysophospholipid	34419	LC/MS Pos Late	100001395	1465	520.34		11988421	C04100	HMDB10386	218767136	237081824	264604384	252131296	228593472	230289264	197309104	235241248	251328176	236211872	241756160	188717792	225678016	182076288	274305056	239380624	256401088	265625520	256084480	260597024	281174464	270671424	313197952	260481072	243448272	245823504	233272560	228967792	193230960	239160272	234475520	268152640	216642096	151370624	172372976	128513320	147404976
2291	1-linoleoyl-GPE (18:2)*	Lipid	Lysophospholipid	36600	LC/MS Pos Late	100001570	1482	478.293		52925130		HMDB11507	6.70705e+06	5258984	6.82997e+06	5.01547e+06	5249034	4.78451e+06	3.43251e+06	5.02291e+06	5.40573e+06	9158260	5.71619e+06	4542312	5.14058e+06	5.95497e+06	11494559	5.81e+06	7.26594e+06	8.10885e+06	8682231	12682149	13840193	10540347	10039444	5.96896e+06	6954344	8211086	4.68296e+06	4664734	5.21565e+06	5.5965e+06	7883692	13312511	7.82721e+06	4.17644e+06	4.47999e+06	3264095	3.18846e+06
2328	1-linoleoyl-GPG (18:2)*	Lipid	Lysophospholipid	54885	LC/MS Neg	100009227	5516	507.273					641731	586613	933055	811335	1.14684e+06	568968	904813	1165251	1.02619e+06	1.67839e+06	903403	901465	977875	1257402	895156	650178	918918	984293	877013	1584521	2.56786e+06	1.23383e+06	933350	1.2735e+06	923119	1.25805e+06	955592	878675	1.02967e+06	842721	896505	1.52298e+06	1.0538e+06	683928	760128	641537	609749
2336	1-linoleoyl-GPI (18:2)*	Lipid	Lysophospholipid	36594	LC/MS Neg	100001778	5494	595.289					1.51962e+06	1.90493e+06	2.83324e+06	1.92354e+06	2374862	1.37433e+06	1.74451e+06	1.84729e+06	1.99273e+06	1.95691e+06	1.60132e+06	1253109	1.79293e+06	1.54573e+06	2.55026e+06	1.94745e+06	2.02557e+06	2.03859e+06	1.98674e+06	2.24619e+06	2.96307e+06	1.68624e+06	1.74733e+06	1.64461e+06	1707388	2.21411e+06	2151358	1.35516e+06	1.45542e+06	1.49531e+06	1.73929e+06	2.27602e+06	1.56147e+06	704507	817829	544654	728747
84	1-methyl-4-imidazoleacetate	Amino Acid	Histidine Metabolism	32350	LC/MS Pos Early	100001208	2064	141.066	2625-49-2	75810	C05828	HMDB02820	710050	1.05252e+06	2.25533e+06	877579	1.10097e+06	768875	2.40337e+06	1844480	1.38386e+06	1.36189e+06	1.71673e+06	1559376	1.40606e+06	1.47273e+06	1.37426e+06	898763	1.30727e+06	1.12252e+06	1.19826e+06	1.19855e+06	1.26624e+06	1.17122e+06	1.59323e+06	1.69557e+06	1.16251e+06	1.52708e+06	1.27346e+06	1.02851e+06	2.33832e+06	1.87116e+06	1.39934e+06	1.46226e+06	1652237	3.70109e+06	2.37881e+06	3.30279e+06	2326166
85	1-methyl-5-imidazoleacetate	Amino Acid	Histidine Metabolism	62946	LC/MS Pos Early	100002910	1989	141.066	4200-48-0	6451814		HMDB04988	1.7979e+06	1.90135e+06	4.25245e+06	2.21416e+06	2.16751e+06	2.27458e+06	4.57128e+06	4.23142e+06	3.36581e+06	3057864	3774753	3691220	3.24858e+06	3.12136e+06	3.53502e+06	2418878	3469252	2.98281e+06	3027763	3075473	2.91395e+06	2697559	2901205	2925163	2.84641e+06	3507361	2.87632e+06	2.64023e+06	3.97548e+06	4.53772e+06	2766001	3.03421e+06	3.28056e+06	6.33656e+06	4.1334e+06	6534450	4.92987e+06
3632	N1-methyladenosine	Nucleotide	Purine Metabolism, Adenine containing	15650	LC/MS Pos Early	1242	2120	282.12	15763-06-1	27476	C02494	HMDB03331	749268	610258	875464	808271	760270	900338	892275	1.00585e+06	1.03738e+06	848202	1.16407e+06	1.04129e+06	1.12173e+06	969427	823176	764144	838271	604694	837172	590387	623692	585967	609370	784796	742712	935204	948000	1.00247e+06	704090	882060	554801	547904	918911	829633	1.35929e+06	486486	1.05943e+06
83	1-methylhistamine	Amino Acid	Histidine Metabolism	43831	LC/MS Pos Early	100001204	3040	126.103	501-75-7	3614	C05127	HMDB00898	884294	1.39448e+06	1.3968e+06	1.53357e+06	1198088	1.33104e+06	1.72222e+06	1.80434e+06	1.40106e+06	1687059	1.45386e+06	1.70606e+06	1.22706e+06	1.76117e+06	1.64465e+06	1.2864e+06	1.17806e+06	1.49678e+06	1.20917e+06	1.66915e+06	2.09603e+06	1.26453e+06	1.33812e+06	1.13606e+06	1.00207e+06	1333999	1.11724e+06	1.83438e+06	1.83269e+06	1.74559e+06	1.42e+06	1.3351e+06	1.17373e+06	2.20345e+06	1065581	1.19932e+06	1.43835e+06
67	1-methylhistidine	Amino Acid	Histidine Metabolism	30460	LC/MS Neg	100001051	1227	168.078	332-80-9	92105	C01152	HMDB00001	120951	101141	106445	126760	162101	169904	216500	190329	130223	246476	202579	186653	240051	212609	95932.7	89580.5	111800	146154	204928	137495	112369	196635	267120	266885	255170	318944	154048	131638	322760	205589	208658	239666	293917	623865	542492	768135	728308
3784	1-methylnicotinamide	Cofactors and Vitamins	Nicotinate and Nicotinamide Metabolism	27665	LC/MS Pos Early	55	1940	137.071	1005-24-9	10129985	C02918	HMDB00699	1.4854e+06	2.65905e+06	1.50042e+06	522727	1.74436e+06	1604174	1.2941e+06	2.69856e+06	1.52736e+06	412915	647301	592182	472833	298387	522059	665253	529890	289813	316607	565787	489811	354269	529212	296139	173106	395098	768322	606148	1.29292e+06	1.42878e+06	1.08495e+06	616790	357170	981896	382700	1.68808e+06	1100872
1896	1-myristoyl-2-arachidonoyl-GPC (14:0/20:4)*	Lipid	Phosphatidylcholine (PC)	53195	LC/MS Pos Late	100009139	1914	754.538				HMDB07883	711564	718883	835900	751193	651423	716235	672216	781743	890671	611290	607828	600005	823401	995690	637765	740590	1.20537e+06	1.03477e+06	762751	1.01084e+06	891173	952316	832654	826717	896959	947185	790226	866458	720160	818610	617648	1.0159e+06	824094	784715	565818	660562	626090
1892	1-myristoyl-2-palmitoyl-GPC (14:0/16:0)	Lipid	Phosphatidylcholine (PC)	19258	LC/MS Pos Late	100000672	2147	706.538	69525-80-0	129657		HMDB07869	780643	477466	889055	622624	895103	646644	662750	632094	654885	663035	481177	600292	658996	983492	633840	755822	716893	698962	620129	797481	876128	837337	849668	664422	865198	1.44588e+06	870883	911388	956485	849749	968113	1.04712e+06	931136	1.36336e+06	1049539	1.07789e+06	1.11582e+06
2457	1-myristoylglycerol (14:0)	Lipid	Monoacylglycerol	35625	LC/MS Neg	100001618	6353.3	227.202	75685-84-6	79050	C01885	HMDB11561		220735	1.78691e+06	278303	750781		347433	575810	398700	626743	598744	560826	572253	759797	480125					549567		767576	427238	477235	662455	728411	525297		429373	377319	474581	351461	883601	404528	416366	499954	438226
2060	1-oleoyl-2-arachidonoyl-GPE (18:1/20:4)*	Lipid	Phosphatidylethanolamine (PE)	55041	LC/MS Pos Late	100009219	2200	766.538				HMDB09069	5856381	4310078	3.94764e+06	3.32039e+06	2.99525e+06	4694658	3.32602e+06	4.64789e+06	4239768	4.1953e+06	5065252	3.25221e+06	4940366	7346218	4.49954e+06	4.07765e+06	5022868	4.65771e+06	4.98684e+06	4.31587e+06	5.67167e+06	5.61061e+06	3299551	4083250	4.75583e+06	4.12175e+06	2.96599e+06	4130317	7.56e+06	4.01063e+06	4.39096e+06	4.49877e+06	4.86961e+06	4.61956e+06	5.17863e+06	3.22965e+06	3.96781e+06
2194	1-oleoyl-2-arachidonoyl-GPI (18:1/20:4) *	Lipid	Phosphatidylinositol (PI)	54994	LC/MS Pos Late	100010951	2568	902.575				HMDB09844	2.80812e+06	3160178	2.55063e+06	2.10119e+06	1.8303e+06	2.06898e+06	1.92167e+06	2690078	2.88169e+06	3.30686e+06	2881530	1.39104e+06	2.68574e+06	3505323	3.9174e+06	3.71925e+06	3.54949e+06	3778105	3.47116e+06	3.08075e+06	3.47299e+06	4.49382e+06	4.0723e+06	3.80921e+06	4.05396e+06	3.31869e+06	2.54856e+06	2.76421e+06	2.89202e+06	3.00036e+06	2.18617e+06	3.10779e+06	3.66618e+06	2.61728e+06	2.48042e+06	1.94307e+06	2.0339e+06
1983	1-oleoyl-2-docosahexaenoyl-GPC (18:1/22:6)*	Lipid	Phosphatidylcholine (PC)	52697	LC/MS Pos Late	100009130	2011	832.585				HMDB08123	31712856	27101294	27875836	28080774	28513962	30311232	26824956	32164464	32473032	26274852	34203600	22144486	37956204	31227598	27855870	25353762	30497286	30594288	27855588	31175120	29603578	36449632	34810032	32021202	37167236	32473618	30435590	30603384	32516280	32914184	31630122	33408410	34744408	25353582	34070260	20959526	25136834
2063	1-oleoyl-2-docosahexaenoyl-GPE (18:1/22:6)*	Lipid	Phosphatidylethanolamine (PE)	53209	LC/MS Pos Late	100009220	2119	790.538					2.6248e+06	1.52634e+06	1.51786e+06	1252488	1.35555e+06	1977173	1.62434e+06	2.48813e+06	1.63894e+06	1.99223e+06	1.92504e+06	1.84948e+06	2.48927e+06	3.59011e+06	1.65971e+06	1.78374e+06	1.84615e+06	1.87658e+06	2.02152e+06	1.50495e+06	1.76394e+06	1.91437e+06	1.09968e+06	1695166	2.42899e+06	2.15358e+06	1576489	2007202	3.35135e+06	1.82169e+06	2010387	1.91984e+06	2.02087e+06	3.07646e+06	3.45477e+06	2.48604e+06	2.55971e+06
1973	1-oleoyl-2-linoleoyl-GPC (18:1/18:2)*	Lipid	Phosphatidylcholine (PC)	52453	LC/MS Pos Late	100008981	2165	784.585					73484520	71474800			62292424	49234360	46275444	59006160	60227000	49253724	62613276	33237936	54257964	61580196	75365568	53874292	63131616	67218664	55352240	64940680	65986808	83154896	74607680	55128404	68958904	72808672	51512120	65433156	62380020	65755240	52723440	71856848	54096772	32737416	38150016	27990308	33122230
2057	1-oleoyl-2-linoleoyl-GPE (18:1/18:2)*	Lipid	Phosphatidylethanolamine (PE)	52687	LC/MS Pos Late	100009078	2270	742.538		9546753		HMDB05349	3.77328e+06	2.64646e+06	2.5791e+06	2.24719e+06	1590377	2.32907e+06	1.69099e+06	3099431	2.05878e+06	2.15886e+06	2996240	1.53537e+06	2.20699e+06	3.48496e+06	3635239	2.5694e+06	3.08024e+06	2.76459e+06	3.11421e+06	2734288	3.55227e+06	4.03246e+06	2.10188e+06	2.1057e+06	2.62395e+06	2.53863e+06	1.72944e+06	2.36405e+06	3.56436e+06	2.31329e+06	2538171	2.63973e+06	2583150	1.48153e+06	2.05392e+06	1.10239e+06	1.287e+06
2464	1-oleoylglycerol (18:1)	Lipid	Monoacylglycerol	21184	LC/MS Neg	100000924	6650	281.249	111-03-5	5283468		HMDB11567	20015000	11504056	33062860	15234980	65354188	17815184	24655108	28725282	33616872	44790420	34387160	20491604	34332184	38898752	25277444	12779820	20294970	31688136	22213432	58457200	44427696	41598788	34867508	38451720	28715786	34508404	17392730	25228028	39785596	21609674	45776016	47172384	57353956	24291470	25696064	22024310	21429270
2238	1-oleoyl-GPC (18:1)	Lipid	Lysophospholipid	48258	LC/MS Pos Late	100001272	1540	522.355	19420-56-5	16081932		HMDB02815	112176576	117830824	124666120	111057784	123814768	98648048	84381632	107341568	113929328	111822008	111986264	80279928	123155984	105429080	114196336	99121848	132746952	133416152	107489088	116887552	117182024	137740144	149217792	123886128	118953488	110243224	82335672	85390016	93149960	114895912	100461352	149895728	107756880	76191504	82480152	56098924	70115992
2289	1-oleoyl-GPE (18:1)	Lipid	Lysophospholipid	35628	LC/MS Pos Late	100001569	1554	480.308	89576-29-4	9547071		HMDB11506	4.03006e+06	3.90921e+06	3.51172e+06	2.86816e+06	3410665	3.16039e+06	2.73624e+06	3690151	3.83956e+06	4500777	3.91949e+06	2.9218e+06	3.96696e+06	3872761	4.78927e+06	3495020	4.56109e+06	4.92674e+06	4.5411e+06	4996138	5.81027e+06	5793552	5182889	4.20859e+06	4453385	3.97486e+06	2.52844e+06	2.72944e+06	3.83226e+06	3562951	4073067	5828069	4.12849e+06	2.91054e+06	3.76687e+06	2.06533e+06	2.85483e+06
2326	1-oleoyl-GPG (18:1)*	Lipid	Lysophospholipid	45968	LC/MS Neg	100005716	5610	509.288					281335	110148	248782	350442		201520									176307	147629	379075	424481	399799	499653	442314	432227	323588	367173	284300		127295		340435	282324	387742	488502	309517
2334	1-oleoyl-GPI (18:1)	Lipid	Lysophospholipid	36602	LC/MS Neg	100001777	5599	597.305					159706	223808	363272	232278	161889	152801	123261	89735.4	137108	57526.2	47405.7			131323	209702	146635	241905	238050	217671	94039	93725.1	171407	212194	78467.8	95493.2	238377	157327	91117.5	100886	139639	177083	152361	227018
1938	1-palmitoleoyl-2-linolenoyl-GPC (16:1/18:3)*	Lipid	Phosphatidylcholine (PC)	53180	LC/MS Pos Late	100009345	1850	754.538				HMDB08008	419550	277405	525843	504490	339989	208020	666645	989063	713670	419623	391918	367031	453901	592697	536684	242992	611565	479993	335608	476033	720070	374079	298275	478879	540505	535424	475874	569686	517215	312136	210515	428746	410500	857398	448468	704601	470111
1937	1-palmitoleoyl-2-linoleoyl-GPC (16:1/18:2)*	Lipid	Phosphatidylcholine (PC)	52683	LC/MS Pos Late	100009075	2003	756.554				HMDB08006	36326956	27703528	34825848	34697784	32704602	25868494	41510784	48487836	40949936	34314292	35083388	30260002	38067504	42292948	31856776	26181878	40805384	41437560	30918052	38657776	39019136	36853520	39236380	40750512	47919956	49627808	34671996	35618264	41446768	30643968	30519104	46437528	37805764	61413000	43521196	46045024	48727160
2461	1-palmitoleoylglycerol (16:1)*	Lipid	Monoacylglycerol	52431	LC/MS Neg	100008952	6094	253.217				HMDB11565	2933930	1.23875e+06	3.49629e+06	2.41986e+06	9152064	1.1003e+06	3605942	4.45886e+06	3.85468e+06	3.23729e+06	3.40515e+06	2.5911e+06	3060222	5125012	1.97982e+06	1.00871e+06	3.4328e+06	3.14738e+06	1.61217e+06	7.12313e+06	4982096	5.80867e+06	2.24188e+06	3.18485e+06	3.52526e+06	4936751	1.77975e+06	3157418	3.95514e+06	1.86259e+06	2.71985e+06	5.06352e+06	4363413	2.90776e+06	2.68076e+06	1.6343e+06	2.141e+06
2229	1-palmitoleoyl-GPC (16:1)*	Lipid	Lysophospholipid	33230	LC/MS Pos Late	100001511	1450	494.324		24779461		HMDB10383	12896437	12238135	12896628	11274507	13531432	9168579	10450225	14126014	12158507	11884427	12420676	10014996	13371164	12647261	12572927	9191676	17639416	17252732	12504969	13998592	13777064	13655136	16620151	15099702	16015417	13903301	10411067	8461938	9698034	12398265	10102592	17867144	12990235	12595962	13446849	9410517	11208967
1926	1-palmitoyl-2-arachidonoyl-GPC (16:0/20:4n6)	Lipid	Phosphatidylcholine (PC)	52462	LC/MS Pos Late	100008914	2091	782.569	35418-58-7	10747814		HMDB07982	221520448	218474240	229646320	226715152	221683840	250322080	248382816	242565296	265486016	239718320	255407296	241908304	292569664	243326640	246725104	255835872	260178208	240215712	249691520	246715024	245454160	246637360	272782368	279735232	287084352	256283440	264188896	263779904	246761280	262245344	274070688	248008256	255962208	272171712	268933760	279201888	247819792
2034	1-palmitoyl-2-arachidonoyl-GPE (16:0/20:4)*	Lipid	Phosphatidylethanolamine (PE)	52464	LC/MS Pos Late	100008990	2198	740.522		9546800		HMDB05323	6.51103e+06	5251991	5.00384e+06	4448378	4212131	5111909	4775911	5126915	4.69971e+06	5036662	5863943	5.03296e+06	6202567	7982622	7.43593e+06	5587147	7.47366e+06	6.21322e+06	6.00768e+06	6.44505e+06	7.10255e+06	7468753	4628376	5027733	6301048	6.4517e+06	4.02433e+06	5.13771e+06	9030253	5580287	6.61988e+06	6151288	6634772	6592214	6.55393e+06	6543493	5630641
2174	1-palmitoyl-2-arachidonoyl-GPI (16:0/20:4)*	Lipid	Phosphatidylinositol (PI)	52467	LC/MS Pos Late	100008993	2567	876.56				HMDB09789	9583922	8651823	10060904	8822315	7.87016e+06	8.08503e+06	8534567	8515421	8685545	8080965	8080428	6482492	9229848	8672785	12780194	9610848	12383746	10702387	8945421	10446488	10684080	12415947	11428438	10752379	10574231	11445421	8809593	8.36196e+06	8473781	8961024	8499079	10602537	9624848	10720427	10195626	10888364	10084109
1932	1-palmitoyl-2-docosahexaenoyl-GPC (16:0/22:6)	Lipid	Phosphatidylcholine (PC)	52610	LC/MS Pos Late	100008915	2023	806.569	59403-54-2	6441886		HMDB07991	225541344	194488592	237902144	223278016	229809984	264212768	256289680	237853760	249854832	222774512	225503984	225019168	261728336	254135808	218564736	216954096	218660800	206176496	218680640	216701472	207723968	216191904	233112896	249847616	250789072	246088896	271991552	254968624	233343184	240470608	255048736	226076528	259877696	307134752	321654496	306609568	292349792
2036	1-palmitoyl-2-docosahexaenoyl-GPE (16:0/22:6)*	Lipid	Phosphatidylethanolamine (PE)	52465	LC/MS Pos Late	100008991	2119	764.522		9546799		HMDB05324	11365799	7.4021e+06	9048376	6824822	7321669	8.34344e+06	9283241	13469894	8994690	11014712	10584590	11288242	12803056	17133514	10092675	7818274	9970555	9332924	10233855	8.24321e+06	9997281	10645616	6.86913e+06	9136346	12634671	13011517	9163348	10584592	16700331	10001416	12367932	10314470	10181955	23688954	20439044	18930472	17146070
1918	1-palmitoyl-2-gamma-linolenoyl-GPC (16:0/18:3n6)*	Lipid	Phosphatidylcholine (PC)	54812	LC/MS Pos Late	100009154	2034	756.554				HMDB07974	5.7021e+06	5.50964e+06	8031581	6921626	5.97048e+06	6246952	8672046	7226190	9229766	9399820	7.54188e+06	9108375	9800761	10097206	9139234	4.80137e+06	9873029	8196670	8463248	8884017	13690553	9118183	7789278	8786781	8.30556e+06	8452800	6392883	6000238	9837311	7.41067e+06	9050359	8872089	8800198	8469480	6.34133e+06	11168889	8.03774e+06
1915	1-palmitoyl-2-linoleoyl-GPC (16:0/18:2)	Lipid	Phosphatidylcholine (PC)	42446	LC/MS Pos Late	1537	2160	758.569	40811-94-7	5287971		HMDB07973	569165056	519612448	597537472	560602176	462277568	535734080	524553280	538365824	521237088	500262432	535675616	465512192	541767424	529410176	679389248	554192384	566053824	520135840	570204096	543124224	562031360	560527232	570705728	567650240	548149376	556975552	599327040	582543168	522045664	541673024	556875072	526328192	539041344	599581248	563212352	522338240	542979648
2031	1-palmitoyl-2-linoleoyl-GPE (16:0/18:2)	Lipid	Phosphatidylethanolamine (PE)	42449	LC/MS Pos Late	100001870	2275	716.522		9546747		HMDB05322	5.47809e+06	3.71566e+06	4.20222e+06	3.62009e+06	2.56888e+06	3.21277e+06	2956046	4481287	2.93856e+06	3.70986e+06	4569826	2.94799e+06	3.67717e+06	5167809	7.28175e+06	3.90956e+06	5.42329e+06	4624845	5.54005e+06	5271417	6.89945e+06	6728526	3571953	3.36482e+06	4135773	4356411	2.74137e+06	3.27994e+06	5.97495e+06	3829304	4.78514e+06	4656263	4.75602e+06	5521088	4821704	3.8326e+06	4.01044e+06
2172	1-palmitoyl-2-linoleoyl-GPI (16:0/18:2)	Lipid	Phosphatidylinositol (PI)	52450	LC/MS Pos Late	1528	2730	852.56				HMDB09784	3.22082e+06	3.91522e+06	5.12905e+06	4.04442e+06	2.74837e+06	3205523	2.97914e+06	3.42693e+06	3515957	2.93985e+06	3.3322e+06	2335392	2.93306e+06	2647213	5.02514e+06	3.66366e+06	3492526	3.15072e+06	4011673	3.68816e+06	3556010	4610963	4.18016e+06	3.85481e+06	3202124	4.32007e+06	3.83071e+06	2.90118e+06	2.9683e+06	3.02412e+06	3.5994e+06	3.39001e+06	3.76691e+06	3.1094e+06	3.53231e+06	2574145	3.4884e+06
1912	1-palmitoyl-2-oleoyl-GPC (16:0/18:1)	Lipid	Phosphatidylcholine (PC)	52461	LC/MS Pos Late	1539	2358	760.585	26853-31-6;26853-31-6	6436017		HMDB07972	229357232	205818592	266290976	208109840	210746560	182523216	185439584	209775904	210717584	193055168	192878528	181019056	227738000	222569360	244873456	177206112	252475600	244208720	198395776	212384320	245495424	244580064	256907760	249323328	234716944	234235024	172774192	178970672	223924304	211466784	213633984	255234800	231597248	281216096	241347664	198756368	239259408
2030	1-palmitoyl-2-oleoyl-GPE (16:0/18:1)	Lipid	Phosphatidylethanolamine (PE)	19263	LC/MS Pos Late	1526	2509	718.538	26662-94-2	5283496		HMDB05320	2.13061e+06	1.5016e+06	1.9457e+06	1.31784e+06	1.00248e+06	1.75478e+06	1.00677e+06	1851390	1452269	1.2164e+06	1.49166e+06	1.03031e+06	1.4349e+06	2.07055e+06	2.64824e+06	1178486	2.39667e+06	1922245	1.80911e+06	2.05337e+06	3.25536e+06	2.62685e+06	1.43724e+06	1.44614e+06	1.66237e+06	1.45515e+06	883721	1.27514e+06	2.43178e+06	1.42173e+06	1677215	1.85722e+06	1.75775e+06	2.03143e+06	1.4946e+06	1.04351e+06	1.34299e+06
2170	1-palmitoyl-2-oleoyl-GPI (16:0/18:1)*	Lipid	Phosphatidylinositol (PI)	52669	LC/MS Pos Late	100009066	3140	854.575				HMDB09783	391844	493189	756704	512775	321120	371418	299409	306461	342133	276887	258124	154665	287383	230664	568211	409243	398266	344553	396890	345999	488520	492913	425414	387713	341528	491991	357930	356859	343777	325103	366346	386708	393647	253966	250540	161868	289135
1909	1-palmitoyl-2-palmitoleoyl-GPC (16:0/16:1)*	Lipid	Phosphatidylcholine (PC)	52470	LC/MS Pos Late	100008984	2160	732.554				HMDB07969	10114865	8629522	13385456	8540454	10989216	6.0214e+06	9322311	10960526	8417933	6.41795e+06	6.90083e+06	7.64682e+06	9034048	10231474	12145821	7113997	15061781	11891290	7.56386e+06	10331217	15835839	11536395	10822591	9317916	12245072	16548783	9699892	9437493	14060117	9595180	9054644	14590924	10684567	19409308	11952142	12589375	12038075
1910	1-palmitoyl-2-stearoyl-GPC (16:0/18:0)	Lipid	Phosphatidylcholine (PC)	52616	LC/MS Pos Late	100008921	2653	762.601	59403-51-9			HMDB07970	15441262	14459140	17348136	17578858	16517929	20453450	18880748	17069870	19744818	14689616	12690828	14699157	17053350	13978519	14958010	13141876	14254888	13112425	14286943	17250156	16135446	16442219	16215392	18136964	16929290	17736466	15650322	15453203	13316277	14631647	15569732	15119970	15045946	12986409	14367238	9816371	14503448
2460	1-palmitoylglycerol (16:0)	Lipid	Monoacylglycerol	21127	LC/MS Neg	100000827	6550	255.233	542-44-9	14900		HMDB31074	7.80344e+06	3.00282e+06	7378431		29974972	3.63671e+06	5.34666e+06	8391673	5910634	27012752	16171019	5.28218e+06	10715221	14162843	5473333	4263777	4.60752e+06	5.12205e+06	3.85172e+06	9738006	8458741	7.86532e+06	8.22348e+06	16855834	7.42266e+06	4755162		7.39566e+06	9882254	6398583	7.36868e+06	7553189	31608598	7125212	11079185	9131316	6256184
2227	1-palmitoyl-GPC (16:0)	Lipid	Lysophospholipid	33955	LC/MS Pos Late	100001263	1525	496.34	17364-16-8	86554		HMDB10382	418457248	467111136	523578016	476687040	434296192	503863008	414380640	426973440	429300672	436946400	507234976	396727264	535432992	442856640	514760192	436945120	547593600	523049408	528786848	438247008	406729632	465778080	510452320	520343616	483108608	414598560	404517568	387025952	373958272	553693248	496635424	467215552	527852128	424801504	496125760	384047840	448499168
2280	1-palmitoyl-GPE (16:0)	Lipid	Lysophospholipid	35631	LC/MS Pos Late	100001567	1544	454.293	53862-35-4	9547069		HMDB11503	7351926	7.08305e+06	6956202	5547449	7435757	6452019	6781727	7.14148e+06	7561103	9219249	7153548	8281377	8660173	7.51688e+06	9202186	7.24528e+06	9406981	8306518	7764322	8165708	7.55901e+06	9848175	9361530	8416818	9330680	9952836	6.71711e+06	5.78793e+06	8453714	8272447	10238654	9869864	8.1901e+06	11447713	12001550	9913356	10912103
2322	1-palmitoyl-GPG (16:0)*	Lipid	Lysophospholipid	45970	LC/MS Neg	100005717	5570	483.273		3300276			207555	142093	400764	398818	308924	166359	362021	435084	212610	235004	243228	236454	162667	497792	294343	169624	342358	266402	273135	399481	468018	316859	242006	319731	217148	284768	252384	319596	259102	230148	218298	306195	238271	161682	209510	139489	176204
2329	1-palmitoyl-GPI (16:0)	Lipid	Lysophospholipid	35305	LC/MS Neg	100001655	5564	571.289				HMDB61695	350952	488560	635082	331831	438750	284886	366756	285399	286210	333764	363022	212186	266331	235548	528091	493771	483520	463488	423222	353083	480126	475834	514556	468061	407929	518176	361043	182406	307979	365632	471925	324327	489768	330209	434877	587706	397731
86	1-ribosyl-imidazoleacetate*	Amino Acid	Histidine Metabolism	61868	LC/MS Pos Early	100001668	2006	259.092	29605-99-0	5117448	C05131	HMDB02331	2138699	1.42311e+06	1.29305e+06	1.55095e+06	1.34196e+06	1.80475e+06	1.70637e+06	1.3709e+06	1.3791e+06	1.90656e+06	3.01781e+06	1.35695e+06	1.38653e+06	976674	3715900	2.80516e+06	3043690	2.48379e+06	3.91331e+06	2.47114e+06	1.60518e+06	3012671	2.43955e+06	2.48842e+06	1.84445e+06	2.07463e+06	1.19504e+06	1570756	1.02343e+06	2.8172e+06	1.16979e+06	1.98532e+06	2.11886e+06	1.46981e+06	944161	1.88749e+06	809010
1959	1-stearoyl-2-arachidonoyl-GPC (18:0/20:4)	Lipid	Phosphatidylcholine (PC)	42450	LC/MS Pos Late	100001869	2300	810.601	35418-59-8	16219824		HMDB08048	194053744	192580016	193502544	212605952	249699136	269754880	259135744	249791056	283206912	228350128	234239504	235886848	280563392	209993744	217716352	218600288	203857872	183307280	221289600	216051024	189943264	232932880	242306464	256455616	264378176	244281056	283332768	256744208	211688912	218664768	253550736	217353184	229188848	274103072	263085024	272945824	249189664
2051	1-stearoyl-2-arachidonoyl-GPE (18:0/20:4)	Lipid	Phosphatidylethanolamine (PE)	52447	LC/MS Pos Late	100008977	2424	768.554		5289133		HMDB09003	15768199	10948999	11774394	11988915	13311137	15292675	15699111	17153944	14597701	15485190	13922095	14863663	15985690	19237200	15549941	12660398	15447461	12154763	15705767	15702753	14657916	18840224	11891304	14928222	16921654	16897632	13410816	15433903	20397624	15494667	20319596	15073872	17503940	27255478	26095552	23335918	23500800
2189	1-stearoyl-2-arachidonoyl-GPI (18:0/20:4)	Lipid	Phosphatidylinositol (PI)	52449	LC/MS Pos Late	100000616	3000	904.591	383907-33-3			HMDB09815	51708936	44915572	51761992	49152760	55080216	55548000	59509084	58394080	56958000	52126140	46909352	44443628	48040976	45703372	48856824	52513920	43391248	40068492	45159972	47562056	43957264	50645296	47729516	48809724	46421568	47261924	55583056	55427540	38781184	43125080	43713244	45987324	47307928	64406224	59192916	59756664	61930972
1965	1-stearoyl-2-docosahexaenoyl-GPC (18:0/22:6)	Lipid	Phosphatidylcholine (PC)	52611	LC/MS Pos Late	100008916	2197	834.601	59403-52-0			HMDB08057	109911144	79783536	103639560	95748952	131411888	134069832	135191776	123614224	123684568	102825840	92980432	116783680	119585376	100881480	106071832	92760288	82803976	72792320	92931088	102597576	97863176	110980952	100134600	106679040	104631728	114576816	146071904	127037784	103810688	106130688	126087320	103256384	107643936	194143968	164755872	177909472	163802656
2055	1-stearoyl-2-docosahexaenoyl-GPE (18:0/22:6)*	Lipid	Phosphatidylethanolamine (PE)	52466	LC/MS Pos Late	100008992	2317	792.554		9546798		HMDB05334	2.90907e+06	1.53922e+06	1.88907e+06	2013380	2.37139e+06	2.81241e+06	3318123	3.53231e+06	2.61817e+06	3668837	2.85139e+06	3.61815e+06	3.0492e+06	3.88246e+06	2.50385e+06	1.93694e+06	2.19663e+06	1.92146e+06	2.7587e+06	2.37434e+06	2.04072e+06	2.95552e+06	1.69518e+06	2.78771e+06	2.98342e+06	2.97285e+06	2.95218e+06	3.24006e+06	3.83951e+06	2.83509e+06	4154749	2517469	3.56529e+06	9344481	8878226	9918860	9636677
1951	1-stearoyl-2-linoleoyl-GPC (18:0/18:2)*	Lipid	Phosphatidylcholine (PC)	52452	LC/MS Pos Late	100008980	2380	786.601				HMDB08039	490581600	439839712	497306176	478630720	433687776	474768480	426546112	449575456	450461408	413611168	445130816	369958048	454351776	417113472	536722048	457469984	422984704	388621216	445588768	404691232	415532032	438826944	433442016	430500896	439606912	402508416	496270400	475078496	383432800	413346208	431558592	374112480	408193216	411209440	442275904	387148672	385017088
2046	1-stearoyl-2-linoleoyl-GPE (18:0/18:2)*	Lipid	Phosphatidylethanolamine (PE)	52446	LC/MS Pos Late	100008976	2522	744.554		9546749		HMDB08994	15564766	9456807	10094697	9275807	8429905	9559428	8.19516e+06	12960934	8841241	10279571	9686438	8028412	9131715	13814477	16642162	11382449	11740423	9431151	12711228	12141685	14808406	17980946	9073820	9359651	11645931	12808318	9106045	11081383	12855314	10844194	13699230	11176173	12014836	14648017	13190002	10633467	11325598
2178	1-stearoyl-2-linoleoyl-GPI (18:0/18:2)	Lipid	Phosphatidylinositol (PI)	52468	LC/MS Pos Late	100008994	3185	880.591				HMDB09809	7460498	7.40104e+06	10710024	7970471	6.06346e+06	5.83503e+06	5.50139e+06	8.05285e+06	6.38631e+06	5486331	5028587	4.36775e+06	5314274	6.55258e+06	9598528	7968340	5472283	4924903	6.27748e+06	6.26444e+06	6959005	7.80168e+06	6584506	6.14189e+06	5.68429e+06	7699437	6838628	7506855	5.36512e+06	4845385	5.31135e+06	5.53733e+06	5382730	3.20899e+06	4.2518e+06	2.03392e+06	4085822
1948	1-stearoyl-2-oleoyl-GPC (18:0/18:1)	Lipid	Phosphatidylcholine (PC)	52438	LC/MS Pos Late	100008904	2644	788.616	56421-10-4			HMDB08038	85015920	70080072	96815000	73010568	95545904	72928744	61655976	79906400	76370088	61568360	60528492	56787932	76116384	68436896	98758992	61696132	73113096	69375352	65193304	68792616	80831232	91817440	89146720	80094408	76278328	85146256	67915024	62301196	72451592	66011536	76440952	85403928	76356392	88444680	79138576	60951596	72917720
2043	1-stearoyl-2-oleoyl-GPE (18:0/18:1)	Lipid	Phosphatidylethanolamine (PE)	42448	LC/MS Pos Late	100001856	2858	746.569				HMDB08993	1.70813e+06	1.0472e+06	1.26967e+06	947092	857273	1.14169e+06	852078	1.60182e+06	1.20712e+06	893378	869754	815520	948050	1.4052e+06	1.94825e+06	1.07597e+06	1.27254e+06	931642	1.23169e+06	1.52762e+06	2.0773e+06	2.3095e+06	1.0655e+06	1.03603e+06	1.3256e+06	1.7755e+06	767055	1.12798e+06	1.49715e+06	1074002	1438821	1.42268e+06	1.23832e+06	1.39764e+06	1.08678e+06	681734	1.05619e+06
2136	1-stearoyl-2-oleoyl-GPG (18:0/18:1)	Lipid	Phosphatidylglycerol (PG)	52623	LC/MS Polar	100001866	717	775.549	322647-48-3				182722	310963	400608	227965	410547	417847	578583	376993	413069	398947	544489	401493	334945			528251	173464	159823	269065	533136	248836	318509	612480	663641	295732	340150	405394		386276	274130	215462	465420	435982		276223	288791	418033
2236	1-stearoyl-GPC (18:0)	Lipid	Lysophospholipid	33961	LC/MS Pos Late	100001271	1606	524.371	19420-57-6	497299		HMDB10384	296814304	268067712	301110368	286112032	339840256	351403232	295348288	308572896	317909152	302827584	288271104	267274640	324599008	260291904	312938368	275579200	282783680	257790592	298771744	285424032	261582224	310743328	324026048	319834784	283730944	260342800	315360960	259434128	219062960	288987328	289385344	302377184	281653856	291780320	331226176	256989792	287432832
2287	1-stearoyl-GPE (18:0)	Lipid	Lysophospholipid	42398	LC/MS Pos Late	100001461	1626	482.324	69747-55-3	9547068		HMDB11130	9419816	7.76645e+06	8470967	7.19784e+06	10035357	9292865	8713831	10030412	10232156	11490488	9179646	9815317	10442467	8938941	11085710	9290024	9880590	8441302	9517063	10044996	9086029	12928969	12018367	10865522	10347821	11619520	9151833	8103046	9109752	10115114	11554327	10843004	10084939	14379271	16321278	12096512	14690205
2332	1-stearoyl-GPI (18:0)	Lipid	Lysophospholipid	19324	LC/MS Neg	100000656	5794	599.32	796963-93-4			HMDB61696	1.0867e+06	998779	1.46598e+06	1.18561e+06	1.75801e+06	1.35771e+06	1.45093e+06	772383	778768	919547	1.24875e+06	1.06643e+06	1.01496e+06	891160	975424	1.30955e+06	886112	1.21549e+06	1.37368e+06	770078	606378	909895	1.46626e+06	1.42221e+06	1.10492e+06	1.57734e+06	1.15457e+06	1.34142e+06	1.29218e+06	1.32002e+06	1.51063e+06	863488	1360572	1.58962e+06	1.98168e+06	2.10486e+06	2.01011e+06
3994	2-(4-hydroxyphenyl)propionate	Xenobiotics	Benzoate Metabolism	35632	LC/MS Neg	100001622	1797.3	165.056	938-96-5	102526	C03080	HMDB41683	519941	1.05352e+06	818799	571143	500588	222956	761553	1.7543e+06	395751	470691	668283	523512	569976	515106	1.33541e+06	631396	864275	846514	607935	736771	1129354	962963	583662	484655	550807	676958	1.4497e+06	1.63557e+06	911200	634870	566101	782716	670129	551744	617122	286295	263215
5137	2,2'-Methylenebis(6-tert-butyl-p-cresol)	Xenobiotics	Chemical	62885	LC/MS Polar	100020373	703	339.233	119-47-1	8398			4.95558e+06	3646270	4.39557e+06	3778955	4.00931e+06	3.99824e+06	3.16817e+06	6407908	3.5024e+06	3.1935e+06	3.17992e+06	5604562	4.23803e+06	6580770	3146848	3.45084e+06	5.71894e+06	3.5952e+06	3.90976e+06	4.0675e+06	6.99389e+06	4227438	3.30599e+06	4.74821e+06	3114042	5131710	2.94129e+06	4.41443e+06	2.64003e+06	3.46261e+06	3.61634e+06	2346561	3057583	2.8693e+06	2.71769e+06	2.20811e+06	4330284
356	2,3-dihydroxy-5-methylthio-4-pentenoate (DMTPA)*	Amino Acid	Methionine, Cysteine, SAM and Taurine Metabolism	62805	LC/MS Neg	100020893	1156	177.023					346215	330073	459550	441321	320825	373694	420881	423557	354191	413648	342991	383257	405259	395177	368334	299607	469036	460251	419715	403741	389059	477022	649072	631017	494958	737032	400575	376390	523327	620850	479057	482138	578182	583723	542882	443777	578609
4118	2,3-dihydroxyisovalerate	Xenobiotics	Food Component/Plant	38276	LC/MS Polar	100002417	1050	133.051	1756-18-9	677	C04039	HMDB12141	1.04784e+06	316883	476999	266792	473396	709078	773007	735659	275898	546635	520302	341201	268840	589521	684933	468485	1.78995e+06	1.23608e+06	1.8383e+06	1.68287e+06	1050424	1.55509e+06	1.35525e+06	1.26137e+06	1.41959e+06	1.14946e+06	331577	492105	583406	1.15039e+06	1.7847e+06	2.29277e+06	1.91579e+06	683263	429126	542552	271654
4913	2,6-dihydroxybenzoic acid	Xenobiotics	Drug - Topical Agents	63042	LC/MS Neg	100020837	2575	153.019	303-07-1	9338		HMDB13676	3.51137e+06	6.49744e+06	4942843	3.56408e+06	3.53551e+06	4.49375e+06	3.59365e+06	7241439	6.03291e+06	1.15391e+06	5201611	1.27223e+06	2.07172e+06	1749604	8067393	4968318	7638299	5.49625e+06	7418179	8.36957e+06	10504945	7128257	5.91352e+06	3.18207e+06	2.94163e+06	4.90409e+06	4607895	6024109	4.30134e+06	6.40703e+06	4985671	5772142	4.277e+06	946342	1.36137e+06	2.06529e+06	679722
4123	2,8-quinolinediol sulfate	Xenobiotics	Food Component/Plant	48691	LC/MS Neg	100004321	2612	239.997					527008	199129	1.70199e+06	2368526	97860.5	1.60965e+06	1.35794e+06	1.0066e+06	1.1344e+06	1.50231e+06	2298525	893826	2179525	1.03945e+06	2709948	1209439	1.50563e+06	1344004	2.01623e+06	1.71851e+06	3.37575e+06	2.1675e+06	2.3244e+06	1.63328e+06	1.02344e+06	1368387	1.33882e+06	1.95218e+06	1.56091e+06	2.50957e+06	1.86415e+06	1.99828e+06	584443	102021	654260	670423	344703
110	2-aminoadipate	Amino Acid	Lysine Metabolism	6146	LC/MS Polar	381	3500	160.062	542-32-5;1118-90-7	469	C00956	HMDB00510	739240	349190		1.22549e+06	959419	1.03061e+06	697668			536777	1.67083e+06	676220	768748	712501	492021	353255	528242	893597	945517	969335		1.0012e+06	864824	1.32442e+06	930456	744587	977703	953837		590239	575789	979259	664930		413188	631992	969316
1501	2-aminoheptanoate	Lipid	Fatty Acid, Amino	43761	LC/MS Pos Early	100004542	3160	146.118	1115-90-8	227939			385948	159744	694163	522786	199650		219494	372974	297446	237833	307782	223558	148726	359020	340899	388506	299996	359081	350519	320487	240447	379195	251848	362351	439514	425668	242425	672403	371962	392755	591788	282527	337159		281787	174094	183037
1506	2-aminooctanoate	Lipid	Fatty Acid, Amino	43343	LC/MS Pos Late	100004227	750	160.133	644-90-6	69522		HMDB00991	127966	158173	208321	166434	169459	112469	102707	132885	150764	173211	164925	184447	184577	163349	147586	120939	87110.9	107066	141072	109706	143561	138749	136511	147782	138536	116498	155556	166424	132809	85426.4	127887	170793	90691.1	149167	129316	113251	95190.5
5012	2-aminophenol sulfate	Xenobiotics	Chemical	43266	LC/MS Neg	100004322	1677	188.002		181670		HMDB61116	917926	2.3697e+06	2.03816e+06	1635187	1.87119e+06	2422959	3.36904e+06	2.96204e+06	2.11433e+06	875819	2.36208e+06	559106	608037	885574	3379355	2.95047e+06	5751877	5340912	5019490	5568206	5190996	4.06076e+06	3.12641e+06	2.23454e+06	603900	2369850	1.67509e+06	3.86588e+06	1.40195e+06	2832005	2376318	1581249	1096442	253068	383376	380392	222417
2481	2-arachidonoylglycerol (20:4)	Lipid	Monoacylglycerol	19266	LC/MS Neg	100000584	6170	303.233	53847-30-6	5282280	C13856	HMDB04666	307922	50137.8		101755	160466	56653.6	195779	394645	263519	154182	153089	152681	149300	575438			75669.3		117442	195453	293247			106089			49677.7	291004	151538	90885.1	254331		223826	395056	309759	298389
1547	2-butenoylglycine	Lipid	Fatty Acid Metabolism(Acyl Glycine)	61785	LC/MS Neg	100016110	1380	142.051	71428-89-2	6303498			205245	258731	1.93924e+06	1.83109e+06	810649	407473	1.38252e+06	1.27243e+06	394924	1.08467e+06	1.03613e+06	2.0906e+06	1.70777e+06	1.33009e+06	392225	190541	393143	347282	406483	312980	329162	317627	344008	286192	231226	250705	1.14796e+06	738023	652756	514794	237271	266424	398810	1.28792e+06	435119	899132	910547
3735	2'-deoxycytidine	Nucleotide	Pyrimidine Metabolism, Cytidine containing	15949	LC/MS Pos Early	100000125	2193	228.098	951-77-9	13711	C00881	HMDB00014	9642156	8628380	11458116	9647985	9897636	12550344	16363822	15706044	14633929	18039022	19131472	18431476	16618089	20733414	12112795	10382894	11824343	13813008	13339077	13556926	15131307	17442776	22267308	24272628	21128742	24343904	13517835	12199737	24303166	18585998	26629294	20189656	26258718	32150210	43771356	24481086	38843680
3710	2'-deoxyuridine	Nucleotide	Pyrimidine Metabolism, Uracil containing	1412	LC/MS Neg	536	1586	111.02	951-78-0	13712	C00526	HMDB00012	3.10818e+06	2.65238e+06	4.70601e+06	4.63482e+06	3618804	3.95023e+06	5.35817e+06	5.27321e+06	5.04759e+06	6.77937e+06	6.97122e+06	7.48662e+06	6.14786e+06	5814206	3541339	3.63361e+06	4387291	4784616	4639750	4.26451e+06	4436004	6275520	9210634	9538058	7.44587e+06	7891333	4478149	4.45278e+06	6669014	7.1543e+06	9206622	6395219	7.28835e+06	7.66954e+06	12488315	6.45071e+06	12543110
2469	2-dihomo-linoleoylglycerol (20:2)*	Lipid	Monoacylglycerol	62450	LC/MS Neg	100020771	6700	307.264								47136.7	77819.9	38465.7		153978	264731	222005	101052	139377	95296.9	313824	37201.1		53465.7	130490	38697.6	156258	221937	101725	147134	94672.3	73262.4	206234	115148	191742	235269	130970	399713	103961	316808	280528	230943	237444	165940
2483	2-docosahexaenoylglycerol (22:6)*	Lipid	Monoacylglycerol	48675	LC/MS Neg	100006352	6050	309.222				HMDB11557	43807.7			45464.7	76834.6		88656.4	254184	148382	44769	37844.2	114905		196304						71631.5	142659	42790			37420.4	76270.6					119264	66763.3	100588	254984	164844	281216	137978
335	2-hydroxy-3-methylvalerate	Amino Acid	Leucine, Isoleucine and Valine Metabolism	36746	LC/MS Neg	100001541	1800	131.071	488-15-3	164623		HMDB00317	826093	1.88031e+06	1.92014e+06	1.48053e+06	489304	418462	1.00444e+06	1.57719e+06	586870	485035	1.03459e+06	490811	760740	803307	420217	494905	730929	491073	540107	514793	758403	355100	990613	660863	1.08155e+06	1.15884e+06	1.78254e+06	909866	1.03292e+06	1.32413e+06	1.65096e+06	558281	1.00147e+06	2488363	1.37701e+06	2.8204e+06	1.16627e+06
1424	2-hydroxyadipate	Lipid	Fatty Acid, Dicarboxylate	31934	LC/MS Polar	100001153	3000	161.046	18294-85-4	193530	C02360	HMDB00321	3.65747e+06	1.66538e+06	1.37438e+06	2.03546e+06	958280	1879743	1.29908e+06	1.89082e+06	1.22369e+06	975820	2.48117e+06	988941	874378	2977261	2.20927e+06	1645680	3.09934e+06	5.26043e+06	3.52096e+06	4.12723e+06	1.43867e+06	3694739	913270	1.90197e+06	958157	950216	555180	3.74614e+06	2036875	3147236	3.71954e+06	1.59868e+06	1.02464e+06	1.06213e+06	1.07413e+06	1.23104e+06	880482
469	2-hydroxybutyrate/2-hydroxyisobutyrate	Amino Acid	Glutathione Metabolism	52281	LC/MS Polar	100008928	1258	103.04					18085448	13235061	38234948	27889642	19385170	16144951	26976700	29432616	16389304	16706959	22693172	25526860	21210928	36131148	20062840	19244270	15234116	14868254	18199794	19156382	23363132	19143624	15854117	17875548	14914690	19239900	29881914	20941714	24334774	23744712	17007648	15153393	17481164	34310916	19288360	52142252	38428668
1643	2-hydroxydecanoate	Lipid	Fatty Acid, Monohydroxy	42489	LC/MS Neg	100004089	4840	187.134	5393-81-7	21488			555710	478635	505856	443418	457237	317842	297275	226763	296235	401780	524531	334114	445244	274898	503698	645383	542342	569812	505547	408630	504385	569874	519204	491668	475765	441448	462445	368650	268677	440498	393487	364097	404735	187675	252835	207545	205549
1420	2-hydroxyglutarate	Lipid	Fatty Acid, Dicarboxylate	37253	LC/MS Pos Early	100002070	958	131.034	40951-21-1	43	C02630	HMDB0059655	489236		727679	615308	694892	576846	802153	568735	261362	734333	488724	478908	592463	515746	384150	846741	442883	609453	475357	898149	848058	634534	529981	513196	360389	689215	705687	667094	591252	386571	560403	396493	366024	554938	447147	577665	560237
3910	2-hydroxyhippurate (salicylurate)	Xenobiotics	Benzoate Metabolism	18281	LC/MS Polar	1869	1123.9	194.046	487-54-7	10253	C07588	HMDB00840		92491.1		217275	49977.9		71268.4	215051	97093.8		95624.9		40179.5		63758.7		69665.4	33805.1		56851.3	135450	162212	123842				39318.7	237089		132595	66372.3
1644	2-hydroxylaurate	Lipid	Fatty Acid, Monohydroxy	52916	LC/MS Neg	100008934	5211	215.165	2984-55-6	97783			198567	155775	316896	179952	259672	108551	188849	140956	111575	260017	178928	195403	261513	350094	188977	174880	83066.9	140949	126864	119280	165251	134422	138129	150588	135623	144016	276928	209922	170114	165754	194812	99356.1	177023	268238	168011	413601	266394
1642	2-hydroxyoctanoate	Lipid	Fatty Acid, Monohydroxy	22036	LC/MS Neg	100000743	3736.8	159.103	617-73-2	94180		HMDB02264	216098	192926	288896	279302	303818	199350	127339	227893	207390	189859	247630	211194	270308	152347	331815	306921	270081	415197	247194	273141	325862	325012	262619	276523	247983	294152	319614	210408	211182	217017	245686	199656	218121	213180	210863		96402.4
1646	2-hydroxypalmitate	Lipid	Fatty Acid, Monohydroxy	35675	LC/MS Neg	100001579	5511.2	271.228	764-67-0	92836		HMDB31057	4492596	4.68072e+06	6.37112e+06	4.6443e+06	12689008	5.312e+06	7936629	6291844	4.86123e+06	6.51598e+06	6.33848e+06	7290709	7067705	9457680	4805868	7.30603e+06	4.06486e+06	4.13976e+06	4.86882e+06	4.81328e+06	5.61107e+06	4.61276e+06	4083714	4.09688e+06	4221184	4.75456e+06	5638656	6291500	4.79373e+06	4311156	2867676	4.22114e+06	3310177	5.69322e+06	3128038	6934505	5845704
137	2-hydroxyphenylacetate	Amino Acid	Phenylalanine Metabolism	1432	LC/MS Polar	235	858.6	151.04	614-75-5	11970	C05852	HMDB00669	1.09203e+06	1.51219e+06	815864	880259	871229	1.02083e+06	1.12596e+06	1.39076e+06	909430	541368	1.15808e+06	453569	577701	684574	1.20898e+06	1.07648e+06	1.37449e+06	1.26994e+06	822816	1.10203e+06	1.16694e+06	990134	786199	750120	632361	404938	1079324	1.30833e+06	1.16925e+06	831745	725715	1128279	681854	554193	448409	745773	622057
1648	2-hydroxystearate	Lipid	Fatty Acid, Monohydroxy	17945	LC/MS Neg	1239	5695	299.259	629-22-1	69417	C03045		2.65517e+06	2.48094e+06	3218609	2701977	5.46904e+06	2.90241e+06	3.71835e+06	3.66342e+06	2975431	3.286e+06	3029890	4.10444e+06	4.22339e+06	3.39063e+06	2.60013e+06	2.83938e+06	2041012	2.84542e+06	2.66678e+06	2.68024e+06	2646348	2.20756e+06	2.12844e+06	2.40235e+06	1.99709e+06	1.92744e+06	3.05333e+06	2.33857e+06	2.13114e+06	2159912	1.57086e+06	2244376	2.12684e+06	3072961	2.07528e+06	2.66995e+06	3.94562e+06
4126	2-isopropylmalate	Xenobiotics	Food Component/Plant	15667	LC/MS Polar	100000409	2605	175.061	3237-44-3	77	C02504	HMDB00402	3.56239e+06	3823908	7109987	5.24404e+06	6491410	9588470	5523676	12155796	18231834	802097	11167432	3549481	1.58182e+06	3.45767e+06	3571584	2.16437e+06	9203545	14733393	9599467	17780554	12341204	8833955	3.1365e+06	16193679	7.34807e+06	7434223	1.00228e+06	3.86395e+06	4241770	13363208	15361760	5.44186e+06	4128108	206603	735784	443845	335375
2480	2-linoleoylglycerol (18:2)	Lipid	Monoacylglycerol	32506	LC/MS Neg	100000987	6250	279.233	3443-82-1	5365676		HMDB11538	25050676	8527794	14117001	27217338	45617088	10961901	30691204	80458112	67044616	44779264	27526854	38936828	31890056	87800520	14964664	9554522	14380234	22789128	14253081	40338216	80786928	38926032	17662026	16282391	27396142	37488136	26178922	37675588	32802832	21155742	44636408	21132992	31567400	55829240	31163798	34500008	25635286
313	2-methylbutyrylcarnitine (C5)	Amino Acid	Leucine, Isoleucine and Valine Metabolism	45095	LC/MS Pos Early	100001509	3050	246.17	31023-25-3	6426901		HMDB00378	1.39251e+06	1.06407e+06	1.52928e+06	1.30636e+06	1.22423e+06	1.16734e+06	1.12136e+06	1.65841e+06	1.32778e+06	1.32474e+06	964137	1068643	956534	1323484	1.28583e+06	1.56397e+06	936043	994980	1.16291e+06	1619652	1.90237e+06	1976507		1.32453e+06		2.63242e+06	1.24657e+06	1.68652e+06	2.24321e+06	1.81091e+06	1.29544e+06	1.41588e+06	2.08465e+06	2949685	2.04784e+06	2542245	2.72628e+06
315	2-methylbutyrylglycine	Amino Acid	Leucine, Isoleucine and Valine Metabolism	31928	LC/MS Neg	100001155	1884	158.082	52320-67-9	193872		HMDB00339	105090	53992.2	224478	175452	74048.4	64273	185329	256225	88317.7	139210	244914	254414	170421	239108	104145		160377	212919	83605.6	146087	184298	102575	195921	201978	60884.4	172345	208704	165256	165755	309114	188052	122055	244233	440528	187907	207827	323668
2479	2-oleoylglycerol (18:1)	Lipid	Monoacylglycerol	21232	LC/MS Neg	100000943	6500	281.249	3443-84-3	5319879		HMDB11537	12556823	5.31674e+06	12406574	13767616	29467792	6.3296e+06	9002579	23036718	23953366	19360038	21541394	14707832	14180319	32556288	15550351	4607176	14688902	18348636	8862794	20452022	30226490	18938740	20879140	20683618	17266040	12795114	11162641	15493227	17076400	16550409	26435720	13752768	24711098	16980376	22075284	10499568	10750513
3736	2'-O-methylcytidine	Nucleotide	Pyrimidine Metabolism, Cytidine containing	57554	LC/MS Pos Early	100010895	2411	258.108	2140-72-9	150971			534805	465171	748119	513723	377378	522509	604821	642708	637367	847909	835680	786657	649955	833617	573651	560209	523165	605887	522807	622411	625656	681636	885574	939089	628076	1.17292e+06	696566	670102	827472	1.01297e+06	946914	675210	981037	1.12802e+06	1.30975e+06	825159	1.66639e+06
3698	2'-O-methyluridine	Nucleotide	Pyrimidine Metabolism, Uracil containing	57655	LC/MS Neg	100010896	1831	257.078	2140-76-3	102212			375557	342528	253010	238994	208422	168797	130812	140910	116710	176414	252515	205247	193885	117492	103188	124065	100310	108466	115749	106283	101045	161090	158402	241386	125286	191832	226123	238761	118424	152936	174576	127027	168487	159761	189276	116899	252127
4127	2-oxindole-3-acetate	Xenobiotics	Food Component/Plant	40479	LC/MS Neg	100003109	2076	190.051	2971-31-5	3080590		HMDB35514	460285	654788	163609	151480	798402	198506	196827	525558	156919	134909	221983	235919	154738	74740.6	559834	281797	364928	334888	257966	253669	315238	374161	262718	280889	338405	318807	241720	434281	434877	353094	340146	444477	363242		90396.6	31930.2
112	2-oxoadipate	Amino Acid	Lysine Metabolism	38347	LC/MS Polar	92	2635	159.03	3184-35-8	71	C00322	HMDB00225	1.72275e+06	497407	1.95505e+06	2.15545e+06	1.40526e+06	3.30705e+06	1.59773e+06	1.84253e+06	1.03929e+06	547410	1.1326e+06	722389	751682	1.15984e+06	1.88389e+06	1.11423e+06	903086	1.24396e+06	1.80441e+06	2037972	1.22906e+06	1.00671e+06	356856	890126	720914	750042	2.23503e+06	2167541	731592	813087	546906	936830	899743	438107	608019	600193	702438
392	2-oxoarginine*	Amino Acid	Urea cycle; Arginine and Proline Metabolism	55072	LC/MS Pos Early	100002784	1760	174.087	3715-10-04	558	C03771	HMDB04225	2.34073e+06	2.09724e+06	1843918	2.10804e+06	2.06134e+06	2.53839e+06	1758211	1.78164e+06	2.00708e+06	1.80514e+06	2.07111e+06	1.23613e+06	1.91241e+06	1.08522e+06	3.13182e+06	2508409	2.72021e+06	2316726	2823565	2.74232e+06	2.06133e+06	2.79078e+06	3.05874e+06	2.2945e+06	2.24043e+06	2.40721e+06	2.04922e+06	1.94695e+06	1.8653e+06	2838561	2.14819e+06	2.67074e+06	2852742	2.05586e+06	2.33391e+06	1.69187e+06	2162210
2477	2-palmitoleoylglycerol (16:1)*	Lipid	Monoacylglycerol	52432	LC/MS Neg	100008953	6016	253.217				HMDB11565	807619	251159	682734	1351129	2910774	265742	467418	2.83093e+06	1.88044e+06	840602	729148	1.31371e+06	1.28101e+06	2.61047e+06	725666	72864.5	1.24943e+06	1.04898e+06	215169	1.17951e+06	2.69257e+06	1.77049e+06	580820	562544	1.36475e+06	1.76256e+06	699804	759745	675993	809218	941862	684754	1.26888e+06	1.70764e+06	916403	462338	625916
2230	2-palmitoleoyl-GPC (16:1)*	Lipid	Lysophospholipid	47118	LC/MS Neg	100001561	5720	568.326				HMDB10383	538969	443411	491650	503609	738768	373364	497151	513545	418481	397258	448578	421217	387987	163345	462342	246706	754650	659163	411748	430723	442684	441972	472043	474906	596644	535450	363161	256436	286088	466599	327583	457921	460305	430610	434582	288249	394408
2476	2-palmitoylglycerol (16:0)	Lipid	Monoacylglycerol	33419	LC/MS Neg	100001048	6400	255.233	23470-00-0	123409		HMDB11533			9324066	4.16408e+06	5909371	11294843		4918240	3.22314e+06	4.70198e+06	7887620	4845569	4.67948e+06	12881698			2.60414e+06	5.29983e+06	3.17393e+06	3.71108e+06	7.22509e+06	2.73279e+06	3.21467e+06	8620178	5.00498e+06	5.88802e+06			3.27502e+06	7.2645e+06	6812783		6.17845e+06		5411479	4553367	2.5875e+06
2228	2-palmitoyl-GPC (16:0)*	Lipid	Lysophospholipid	35253	LC/MS Neg	100001562	6215	570.341		15061532		HMDB61702	21302434	25865212	29325138	24789490	40838952	20941570	30249010	25278806	22978324	27126350	26672538	23184620	27997198	19084838	25984292	27400708	23969948	27790584	26026284	27297366	24777776	27068400	28560992	31627402	26630052	27582940	21522258	19009344	24661880	28205940	24420502	27957854	25781920	24284928	28210426	21188234	27867808
1700	2S,3R-dihydroxybutyrate	Lipid	Fatty Acid, Dihydroxy	62950	LC/MS Polar	100002284	1660	119.035	5057-93-2	10964471		HMDB02453	3.41106e+06	3.85147e+06	9164346	7052963			8126330	6497562	3.55879e+06	2.42258e+06	4508897	7.41363e+06	4727261	7.95453e+06		3.16117e+06					2.10046e+06	1.9762e+06	1.45417e+06	1.8657e+06	4928828	2.73179e+06	7.71719e+06	5.44258e+06	6.89546e+06	2583519	2770695	4239930	4572170	6147749	13978165	7613041	6.48405e+06
2288	2-stearoyl-GPE (18:0)*	Lipid	Lysophospholipid	41220	LC/MS Neg	100003901	6350	480.31				HMDB11129	1.99367e+06	1.69699e+06	1.67767e+06	1.82109e+06	5.65556e+06	1203441	3.20675e+06	2.26999e+06	2250303	2.81067e+06	2.83241e+06	2.35104e+06	2.72809e+06	2.52002e+06	3.42897e+06	1.18065e+06	1.85779e+06	1.73332e+06	2.18394e+06	2538615	2149029	2.4573e+06	3044203	3.06108e+06	2.67731e+06	2873396	2.07737e+06	2.07386e+06	2.64206e+06	1.47129e+06	2.7416e+06	2167094	1.36438e+06	2.82774e+06	3.90731e+06	2.70646e+06	3.42727e+06
3995	3-(3-hydroxyphenyl)propionate	Xenobiotics	Benzoate Metabolism	35635	LC/MS Neg	100001624	1980	165.056	621-54-5	91	C11457	HMDB00375	1.58482e+06	2.06379e+06	889857	1.48047e+06	980086	731566	1.24853e+06	3.51923e+06	2.05731e+06	1.44306e+06	2.39666e+06	1.27305e+06	556277	565203	3.11509e+06	1.20339e+06	2313593	2.39109e+06	1539906	1.8333e+06	2.08092e+06	2.50545e+06	2.59653e+06	1.36253e+06	766771	1.89695e+06	754738	2.29187e+06	917887	1.26438e+06	1.4371e+06	1.7316e+06	1.34264e+06		310078		116236
3992	3-(3-hydroxyphenyl)propionate sulfate	Xenobiotics	Benzoate Metabolism	45415	LC/MS Neg	100005391	1294	245.013	86321-32-6	187488			9926314	14690336	13721135	13671352	10812346	10770177	8272507	28152874	16790622	12427672	17018024	10456581	8.05362e+06	5404800	19138330	9438794	13839888	11542143	9212638	9850311	21293810	21096002	16217638	9799793	6.47435e+06	11549048	11002655	18072114	9034550	11035241	7.88912e+06	9478611	6.99189e+06	2.37802e+06	4294306	2.3989e+06	1.77035e+06
156	3-(4-hydroxyphenyl)lactate	Amino Acid	Tyrosine Metabolism	32197	LC/MS Neg	240	1379	181.051	6482-98-0	9378	C03672	HMDB00755	7668750	5.86829e+06	9767097	6870354	10430463	8.27394e+06	7.95291e+06	8620252	5848267	9491307	5.82369e+06	6390560	6.23611e+06	5.56408e+06	7936109	8585764	10534651	7575762	9767682	10688260	10825001	12722704	11929050	9253082	7472169	9741645	8183145	7647630	6867538	9514025	7.57439e+06	8202495	10078898	12138907	11067970	9821284	8263503
3996	3-(4-hydroxyphenyl)propionate	Xenobiotics	Benzoate Metabolism	39587	LC/MS Neg	100002914	1670	165.056	501-97-3	10394	C01744	HMDB02199	861700	1303649	1.11288e+06	1.34361e+06	764426	778013	768136	4.29085e+06	2.0644e+06	1.22873e+06	2.59791e+06	807957	593412	440624	1.59257e+06	678720	1.46112e+06	1.23631e+06	996684	1.1734e+06	2.78097e+06	2.68792e+06	2.15897e+06	1.3832e+06	538882	1.09085e+06	989471	1.4344e+06	699144	878404	847127	836374	753156	397562	557929	479926	257005
1704	3,4-dihydroxybutyrate	Lipid	Fatty Acid, Dihydroxy	62952	LC/MS Polar	100001730	2204	119.035	51267-44-8				2.43258e+06	1.84353e+06	5191184	3.18982e+06	4652185	4637953	9010299	6455807	5490985	5.63321e+06	10083874	8.1778e+06	8368410	15958073	2870689	3.10399e+06	6625170	6.60499e+06	5016468	6012773	4.85431e+06	5.60884e+06	5871337	8486634	4996543	5951916	4.01448e+06	4.09674e+06	12638580	6.58052e+06	7512734	7.00645e+06	7.73638e+06	9934949	8570718	12765442	15702209
1540	3,4-methylene heptanoylglycine	Lipid	Fatty Acid Metabolism(Acyl Glycine)	55012	LC/MS Neg	100010861	3818	198.114					693434	1.00934e+06	1.98043e+06	2.29779e+06	1.09277e+06	1.0114e+06	1.18648e+06	1.55473e+06	1.36946e+06	1813347	1871593	1.21557e+06	2015005	1.99907e+06	1.47716e+06	1.08894e+06	1.02342e+06	1.32778e+06	1310499	1.03979e+06	1.58405e+06	919530	1.20014e+06	1587614	1.33119e+06	1.3046e+06	1.52994e+06	1.31312e+06	1.47987e+06	1.52503e+06	759137	878230	1358726	1.23905e+06	1.32122e+06	476718	1.19153e+06
5010	3-acetylphenol sulfate	Xenobiotics	Chemical	48693	LC/MS Neg	100004326	2477	215.002						30815.2			57897.3		25120.7	41439.7			58133.6	47802.8			28987.6	40802.1	73640	20537.1	35610.7	21175.7		19421.8	24842.1			15836.1		18911.1	23915.3	111133	38009	51904.8	17311.7		20943.7	149361
390	3-amino-2-piperidone	Amino Acid	Urea cycle; Arginine and Proline Metabolism	62853	LC/MS Pos Early	100020361	2065	115.087	1892-22-4	5200225		HMDB00323	482643					284079	315903	359101	53200.4	378100	405016	302409				422190					358469	522752	377643		712660			56984.7			356402			195237	315242		310720
1459	3-carboxy-4-methyl-5-pentyl-2-furanpropionate (3-CMPFP)**	Lipid	Fatty Acid, Dicarboxylate	61871	LC/MS Neg	100020004	4000	267.124		194501			162475	215867	193944	249798	182139	247431	222077	174255	225216	265008	244464	294680	238631	257179	163833	176822	255273	252019	263642	247339	253264	224928	227063	288511	217326	219193	110955	119802	168413	258635	127808	186727	108587	112254	110134	84911.5	141122
3020	3-dehydrocholate	Lipid	Secondary Bile Acid Metabolism	43835	LC/MS Neg	100001062	5050	405.265	2304-89-4	159655		HMDB00502
4130	3-formylindole	Xenobiotics	Food Component/Plant	62863	LC/MS Neg	100020219	3709	144.045		10256	C08493	HMDB29737	6858791	8444588	8077860	6.08332e+06	7.35456e+06	6101498	5.45867e+06	7.06163e+06	5885216	4.96047e+06	5.50838e+06	4555305	4.32155e+06	3.87409e+06	6.64651e+06	6531270	6727999	4837696	5.22252e+06	5959633	6.13342e+06	5.82586e+06	5.08568e+06	4451636	4467181	4405049	5.85864e+06	6194555	4.12271e+06	4.08147e+06	3.4264e+06	4.30947e+06	4.54901e+06	4290571	4.84171e+06	3.4657e+06	3.83459e+06
319	3-hydroxy-2-ethylpropionate	Amino Acid	Leucine, Isoleucine and Valine Metabolism	32397	LC/MS Neg	100001170	975	117.056	4374-62-3	188979		HMDB00396	483228	240215	1118016	498664	570520	592701	626362	683270	434609	502520	444301	1.31032e+06	435323	746670	381379	338913	301539	352315	422570	318014	769766	255046	235040	365184	539708	447405	755196	1.02197e+06	432848	369231	525638	375676	523872	667797	741585	749061	1.3215e+06
2743	3-hydroxy-3-methylglutarate	Lipid	Mevalonate Metabolism	531	LC/MS Polar	112	2850	161.046	503-49-1	1662	C03761	HMDB00355	51832640	22907014	90271544	76177696	55948564	98864496	62631864	80629080	71120448	45322384	121912504	120426032	73729944	82141584	50212672	34691896	88699496	101916344	98227168	113204120	58155588	95702712	53173172	115521816	64506424	74308624	59599264	71882608	104565536	89651896	105799488	74813872	63758752	42601732	42221996	55736648	71733312
1425	3-hydroxyadipate*	Lipid	Fatty Acid, Dicarboxylate	62069	LC/MS Polar	100004396	3131	161.046		151913		HMDB00345	12334068	4184950	37031620	31020610	11914101	29155016	28621710	9320326	7.24069e+06	11767787	30594882	32396324	14726948	39626552	6192167	6315960	10769323	12254022	14953777	17683546	3155199	9057482	5.07625e+06	16951682	7.85423e+06	6618826	30011020	24834624	12071190	9900731	11973013	9416123	9932586	7.59592e+06	7.86122e+06	85682616	19269248
1621	3-hydroxybutyrate (BHBA)	Lipid	Ketone Bodies	542	LC/MS Polar	254	1444	103.04	625-72-9	441	C01089	HMDB00357	22991848	24424078	301061248	289573920	163915296	113894376	380580704	327326336	86337280	207374304	329482272	373356608	264477632	297113792	49125140	49528248	21210692	40240628	30179404	28557052	46722316	33864500	28609982	65028836	27629736	36309796	228144672	167746160	42485556	47647100	24695360	22221316	28652550	354189408		912465216	332588928
4435	3-hydroxycinnamate sulfate	Xenobiotics	Food Component/Plant	48409	LC/MS Neg	100006094	1338	242.997	86321-30-4	6443141			335385	681369	115197	366918	246018	187266	238776	334852	276331	190648	278373	234235	116889	41710.7	536250	178268	454806	499960	188238	278190	180502	268366	546387	237984	139579	275300	206082	565517	232436	339084	201898	315865	268844
1658	3-hydroxydecanoate	Lipid	Fatty Acid, Monohydroxy	22053	LC/MS Neg	100000997	4634.7	187.134	5561-87-5	26612		HMDB02203	394678	474071	1.79142e+06	1.3949e+06	1.53653e+06	556860	1122151	1.16233e+06	631873	2915226	1.7407e+06	2.08781e+06	2.62429e+06	2.33209e+06	735651	696174	247588	595005	346599	273749	1.16253e+06	399816	455321	635986	537162	839913	2.05193e+06	1.5228e+06	727966	726805	258576	232331	536427	1.83269e+06	1.41172e+06	2.77303e+06	2.941e+06
1442	3-hydroxydodecanedioate*	Lipid	Fatty Acid, Dicarboxylate	62915	LC/MS Neg	100001454	2252	245.139	34574-69-1	16663321		HMDB00413			138926											179021													180519	73375.8								46710.8
1655	3-hydroxyhexanoate	Lipid	Fatty Acid, Monohydroxy	53230	LC/MS Neg	100006367	1725	131.071	10191-24-9	151492			453589	538181	2660104	2.7985e+06	1.66518e+06	989501	1.78753e+06	2.47088e+06	1.28802e+06	2.95852e+06	2853520	3.03155e+06	4434132	3.64757e+06	996025	764705	378651	831110	592364	464363	1333628	513833	580907	1.00034e+06	793748	1.01951e+06	2.21931e+06	2.39125e+06	817724	923087	346374	389084	692409	2.63782e+06	1.44384e+06	4.54593e+06	3.57368e+06
1559	3-hydroxyhexanoylcarnitine (1)	Lipid	Fatty Acid Metabolism(Acyl Carnitine)	62557	LC/MS Pos Early	100020825	2918	276.181					491818	361487	1.21055e+06	1.60549e+06	750496	669302	677015	973494	885449	932549	682984	935046	1115506	1.16371e+06	398425	408377	375309	660513	426188	365982	692072	624734	783205	762417	580213	439172	785536	820085	804571	755894	588812	446252	742646	1.30956e+06	820704	689029	1.0388e+06
1560	3-hydroxyhexanoylcarnitine (2)	Lipid	Fatty Acid Metabolism(Acyl Carnitine)	62556	LC/MS Pos Early	100020826	2968	276.181							88055.2	329748	102075			123666		84655.3	51611.8	76533	140922					81049.8			69585.9			102363	68030.8	34804.1		68087.1					107134	128883	90934	101937	53376.4
339	3-hydroxyisobutyrate	Amino Acid	Leucine, Isoleucine and Valine Metabolism	1549	LC/MS Polar	111	1619	103.04	2068-83-9	87	C06001	HMDB00336	15780016	10323652	21354768		29928720	40488468			20793358	20067286			4.68377e+06		31891900	22123164	13509057	20020384	20271006	27116984	21382722	22413196	14045325	27038016	14984981	22196858			19596732	27197168	18237944	20075324	27409804	27099940	19252170	17040324	16757407
1660	3-hydroxylaurate	Lipid	Fatty Acid, Monohydroxy	32457	LC/MS Neg	100001112	5175	215.165	53941-38-1	94216		HMDB00387	743321	784443	2679092	1.78207e+06	2.0157e+06	551246	1.38005e+06	1.43556e+06	828922	3.77885e+06	2.16074e+06	2.74233e+06	3.13743e+06	3.67819e+06	1.27061e+06	974441	213562	739308	346632	282437	1.67643e+06	388540	467818	704776	597509	993283	2.91213e+06	2.02597e+06	1.05202e+06	748598	208132	263512	688328	3.00373e+06	1.91064e+06	5266246	5.08462e+06
1662	3-hydroxymyristate	Lipid	Fatty Acid, Monohydroxy	21158	LC/MS Neg	100000882	5335	243.197	3422-31-9	16064			1.1654e+06	1.21343e+06	3.0424e+06	2.31234e+06	3.14925e+06	1.04259e+06	1.88741e+06	1.6843e+06	1.06025e+06	3.25789e+06	2181389	2.66408e+06	3.19752e+06	3401821	1.52751e+06	1.28453e+06	676177	1.21475e+06	751266	635595	1.99698e+06	715316	771846	835788	1.10554e+06	1.25689e+06	2.87195e+06	2.47392e+06	1.24748e+06	993422	417763	612798	1.17317e+06	2.75013e+06	2055183	4.22758e+06	3.97578e+06
1656	3-hydroxyoctanoate	Lipid	Fatty Acid, Monohydroxy	22001	LC/MS Neg	100000773	3446	159.103	88930-08-9	26613		HMDB01954	435279	472426	1.78336e+06	1.74712e+06	1.55291e+06	737428	1.21e+06	1.44075e+06	799993	2.73201e+06	1.86304e+06	2.18883e+06	2.88875e+06	2.53279e+06	836465	645889	328370	652556	490156	352848	1.06492e+06	471208	511347	782053	723603	969627	1.88911e+06	1.55116e+06	618342	880795	322119	306033	685263	1645031	1.27494e+06	2.69368e+06	2.63346e+06
1664	3-hydroxyoleate*	Lipid	Fatty Acid, Monohydroxy	61843	LC/MS Neg	100019966	5508	297.244					908944	972030	2.91682e+06	1.75901e+06	7.24418e+06	728246	1.79666e+06		708790	3.93911e+06	1569020	1.79668e+06	2.01698e+06	3.36519e+06	1.13917e+06	1.1194e+06	617784	1.00387e+06	620308	501444		470770	487719	510008	809633	1.04966e+06	2.71883e+06	2.09775e+06	1.38596e+06	673147	354952		1.15118e+06	4.02361e+06	2.90103e+06	4707298	4.6714e+06
1577	3-hydroxyoleoylcarnitine	Lipid	Fatty Acid Metabolism(Acyl Carnitine)	61840	LC/MS Pos Late	100019801	1406	442.353					261344	252418	1.39667e+06	991251	758678	592908	1.08632e+06	953767	638205	978673	886937	1.17995e+06	1.13541e+06	993937	331176	402063	229248	443425	303854	309854	493258	220925	414824	599550	429006	478478	788667	662242	573180	496649	359736	393534	473643	1.98155e+06	1.04871e+06	2.36806e+06	1.25847e+06
1663	3-hydroxypalmitate	Lipid	Fatty Acid, Monohydroxy	27503	LC/MS Neg	100000983	5476	271.228	928-17-6	301590		HMDB10734	2008868	2075557	4.64769e+06	2.0086e+06											3363716			1255626									3.01652e+06								1188192
1613	3-hydroxypalmitoylcarnitine	Lipid	Fatty Acid Metabolism(Acyl Carnitine)	61839	LC/MS Pos Late	100019800	1380	416.337					246521	183867	1422849	863059	443832	412942	772722	802546	474049	692118	611316	925060	809252	1.05153e+06	225551	253710	178025	307021	231216	215711	352266	215968	337386	442754	318275	357315	613856	470056	442212	322642	306533	314638	416494	1.46703e+06	731332	2.09763e+06	951794
5115	3-hydroxypyridine sulfate	Xenobiotics	Chemical	48448	LC/MS Neg	100006098	1595.5	173.987	1955-23-3																		39332.7			21279				32252.2		41765	35264.2						106268	39883.1	27087
1659	3-hydroxysebacate	Lipid	Fatty Acid, Monohydroxy	31943	LC/MS Neg	100001145	1282	217.108	73141-46-5	3017884		HMDB00350	59778.4	85430.5	543159	244934	141143	102199	128063	163922	51297.3	159870	148236	250114	180173	243799	126551	102728	77786	98536.7	78823.3	74260.3	73082	32791.1	48457.6	83942		49369.5	311841	160727	78352.2	117199	36243.8	76109.6	72609.1	624211	105337	1678843	357200
1692	3-hydroxystearate	Lipid	Fatty Acid, Monohydroxy	52938	LC/MS Neg	100008933	5674	299.259	45261-96-9	5282907			1.70281e+06	2.43265e+06	3.76132e+06	2850377	2.87941e+06	1.11049e+06	1.68848e+06	1.23714e+06	791455	1186009	1.56336e+06			1.85962e+06	2.04637e+06	1.89811e+06	1.17711e+06	1621971	1251980	1.08923e+06	1.52669e+06	1.08519e+06	1.00941e+06	910230	750118	896612	1.97462e+06	1565177	762767	944353	715929	1.15769e+06	1.43596e+06	989815	971193	1743170
263	3-indoxyl sulfate	Amino Acid	Tryptophan Metabolism	27672	LC/MS Neg	100000467	2222.2	212.002	2642-37-7	10258		HMDB00682	40871684	35844572	31131396	45264144	46049808	44345864	29150154	49641960	32107574	25148310	20549630	22889560	14830241	17067734	50581824	49323148	95843472	57070528	64213504	57354316	64423568	84363912	37452808	32206470	46473408	35331476	23168714	39243684	34764020	45310524	39460392	34523940	38284664	27965016	46671604	28907822	31184206
174	3-methoxytyrosine	Amino Acid	Tyrosine Metabolism	12017	LC/MS Pos Early	1342	2555	212.092	300-48-1	1670		HMDB01434	131073	77800.3	96223	124139	113866	211659	137516	100358	104469	123641	86695.1	127421	105828	87470	111401	159407	91550.3	102292	106737	120561	73812.5	173790	93621.2	92671.2	168225	90480.4	109810	162466	57333.9	174581	78330	107546	51321.4	65003.1	80149.5	55023.9	149231
334	3-methyl-2-oxobutyrate	Amino Acid	Leucine, Isoleucine and Valine Metabolism	44526	LC/MS Polar	100000936	911	115.04	3715-29-5	49	C00141	HMDB00019	6743337	6602016	10312263	6008053	7800441	5.81357e+06	8623532	6.99004e+06	7105808	5.88575e+06	7711204	6.30013e+06	6.18438e+06	7.88241e+06	10714418	8927667	6334834	5.80027e+06	5355608	6385243	7059469	4832212	6098324	7248187	7011807	6817964	8143208	5.43794e+06	4.82852e+06	6103129	4389529	6.0965e+06	6571461	7466572	6333941	8832574	9418862
310	3-methyl-2-oxovalerate	Amino Acid	Leucine, Isoleucine and Valine Metabolism	15676	LC/MS Neg	100000036	2064.2	129.056	1460-34-0;51829-07-3	47	C00671	HMDB03736	9021884	12265598	16281543	9517331	8635851	9002134	11471870	13045290	10481982	8.11189e+06	11261539	8659827	9676177	11597127	13456298	10013421	7535965	7731681	7.39351e+06	8.17403e+06	10545092	7.26313e+06	8559153	11676037	9986989	12215193	12764913	9500210	5647254	9384914	6723054	6712085	8949235	13222339	13249338	13576637	15566917
1426	3-methyladipate	Lipid	Fatty Acid, Dicarboxylate	36749	LC/MS Polar	100001765	2865	159.066	3058-01-03	12292		HMDB00555			127545	398010	303234	613371	445151	466574	350672	257578	288647	564008	240182						315206		190242			452461		214197	503623				231829		308624	471899	156131	294932	156084
289	3-methylcrotonylglycine	Amino Acid	Leucine, Isoleucine and Valine Metabolism	31940	LC/MS Pos Early	100001149	1980	158.081	33008-07-0	169485		HMDB00459	329132	362744	1.07707e+06	445046	521199	388749	699316	684022	364579	574139	811851	777751	755060	541748	721099	332431	502987	444760	476543	572199	711611	481440	769276	800787	500774	539480	656966	578227	487507	781704	552718	559826	852803	945065	486827	554854	727978
293	3-methylglutaconate	Amino Acid	Leucine, Isoleucine and Valine Metabolism	57747	LC/MS Polar	100002458	2700	99.0452	5746-90-7	1551553		HMDB00522	1055646	575926	1.46418e+06	1.5818e+06	981274	1.48969e+06	1.1731e+06	1.40956e+06	902820	629457	2184481	1.06513e+06	810226	1.27483e+06	1.88347e+06	1.16954e+06	2.05131e+06	1785249	1.97036e+06	2.17793e+06	1.19361e+06	1.50332e+06	925571	1.71556e+06	1.30025e+06	1.44903e+06	1.32036e+06	1.29639e+06	1308371	1.23416e+06	1.71326e+06	1.7977e+06	1.63274e+06	804649	500473	999588	1177192
68	3-methylhistidine	Amino Acid	Histidine Metabolism	15677	LC/MS Neg	100000042	906.3	168.078	368-16-1	64969	C01152	HMDB00479	661310	526002	718313	479562	693625	614608	816918	747637	664350	823775	840013	732221	790543	678538	767622	694660	722624	707787	792567	700149	715106	748751	799044	761166	867664	793991	600673	761137	771512	817349	756393	737338	809469	1.06511e+06	832090	1052664	978272
3997	3-phenylpropionate (hydrocinnamate)	Xenobiotics	Benzoate Metabolism	15749	LC/MS Neg	100000010	2860	149.061	501-52-0	107	C05629	HMDB00764																	74033.6											109390		57913.8
1032	3-phosphoglycerate	Carbohydrate	Glycolysis, Gluconeogenesis, and Pyruvate Metabolism	1414	LC/MS Pos Early	132	590	187	80731-10-8	724	C00597	HMDB00807	637508	333868	366331	383645	431574	1240574	433858	504809	652629	154561	265558	420394	338199	307591	429799	270961	359440	230988	218702	392727	268655	377882	234624	376848	222850	171923	279664	537522	259779	384997	151196	287164	455840	314200	171324	143757	236917
3712	3-ureidoisobutyrate	Nucleotide	Pyrimidine Metabolism, Uracil containing	57549	LC/MS Polar	100001531	1910	145.062	2905-86-4	160663	C05100	HMDB02031			123894	236867		185285	160893	298407	233533	288295	398176	550823	360257	433429	160670		206160	205617	266901	232846	297286	349321	706369	799197	475930	722631	172037		295971	444454	845354	300788	473476	668888	777406	792158	1.48485e+06
3713	3-ureidopropionate	Nucleotide	Pyrimidine Metabolism, Uracil containing	3155	LC/MS Pos Early	1053	875	133.061	462-88-4	111	C02642	HMDB00026	7.32273e+06	6762680	10862135	6060235	7.2067e+06	5.36223e+06	21874278	17098334	11979289	26619834	27686106	32671326	26914020	28793676	13341743	9684198	15176349	17711350	20229048	28057940	18452272	16768562	39079572	42227140	16438268	35451992	9436739	8148202	65424932	43076832	26301804	22734748	27815794	34624964	33118722	19521514	37421520
448	4-acetamidobutanoate	Amino Acid	Polyamine Metabolism	1558	LC/MS Pos Early	1113	1350	146.081	3025-96-5	18189	C02946	HMDB03681	296879	405844	626501	364797	537345	422802	451427	480085	376671	535125	488327	523745	450906	413079	794041	310397	631604	587351	507134	793058	760828	594291	583451	559516	490281	514576	287865	307007	485786	530610	482455	583510	590317	866991	501930	992389	649790
3954	4-acetylphenol sulfate	Xenobiotics	Benzoate Metabolism	44620	LC/MS Neg	100000711	2375	215.002		4684006																	24025.8		34241.9	25484.3		34027			22885.2							19743.3
4395	4-allylphenol sulfate	Xenobiotics	Food Component/Plant	37181	LC/MS Neg	100001868	3805	213.023																											19922.8				17801.2
2782	4-cholesten-3-one	Lipid	Sterol	38125	LC/MS Pos Late	100002227	2520	385.346	601-57-0	91477	C00599	HMDB00921	752869	417776	793098	813081	685265	858291	814886	1.11152e+06	721963	767911	550793	560023	653455	848821	1.27981e+06	652405	652766	575049	657266	722542	903700	608850	442476	596947	739272	718195	1.09315e+06	1.17935e+06	670944	456609	569782	586367	550849	681702	786299	985549	996456
3944	4-ethylcatechol sulfate	Xenobiotics	Benzoate Metabolism	63072	LC/MS Neg	100020536	3379	217.018						58094.1	50210.4	49625		44077.8		28008							70237.7		23109.6					19016.6						52490.3
3959	4-ethylphenol glucuronide	Xenobiotics	Benzoate Metabolism	52937	LC/MS Neg	100009049	3167	297.098
3958	4-ethylphenylsulfate	Xenobiotics	Benzoate Metabolism	36099	LC/MS Neg	100001756	3580	201.023	123-07-9		C13637	HMDB62551																			63010.9								35414.5				69681.7	42270.1	41068
453	4-guanidinobutanoate	Amino Acid	Guanidino and Acetamido Metabolism	15681	LC/MS Pos Early	100000096	2320	146.092	463-003;463-00-3	500	C01035	HMDB03464	12818389	8664639	8767340	6.60459e+06	4.58115e+06	7.7285e+06	7102386	6351918	7468585	3.98582e+06	5.20045e+06	3.96179e+06	3757319	1.66407e+06	20403918	11804952	24210554	18610422	18970360	14599456	9640074	14569626	14475890	9764023	8085747	12479380	6202759	9133377	5.93624e+06	18417396	8942800	8828760	12666794	1.09848e+06	2.3179e+06	770473	484159
1639	4-hydroxybutyrate (GHB)	Lipid	Fatty Acid, Monohydroxy	34585	LC/MS Pos Early	100001507	1148	87.0441	502-85-2	10413	C00989	HMDB00710	2.30652e+06	734252	1.81959e+06	1.97828e+06	2.02809e+06	2.31794e+06	2.20511e+06	1.52649e+06	828102	1.8395e+06	1.26817e+06	1.65973e+06	1.2142e+06	1.32902e+06	1.1723e+06	2.31107e+06	769950	1.53042e+06	1.8388e+06	1.56072e+06	1.68517e+06	537704	1.43031e+06	1.25768e+06	2.62534e+06	2.46381e+06	1.34221e+06	1258010	680994	1.31134e+06		5083997	2.08323e+06	1.13155e+06	1.98853e+06	528663	1.17741e+06
4483	4-hydroxycinnamate	Xenobiotics	Food Component/Plant	36770	LC/MS Neg	100001675	1457	163.04	501-98-4	637542	C00811	HMDB02035	592728	307865	215049	235329	155342	323415	248488	288621	288754	110614	276162	182515	147542	255634	871317	692379	572849	931427	622870	827106	409268	712122	518677	785472	825600	426051	297134	344536	232354	463007	690769	699115	653522	241207	131948	104788
200	4-hydroxycinnamate sulfate	Amino Acid	Tyrosine Metabolism	48410	LC/MS Neg	100006095	1000	242.997	376374-66-2	6070438			305787	328189	140709	159343	61857.9	182509	149520	243838	172965	164577	276327	203722	141521	117597	570110	295374	379740	537514	324370	411822	280057	491350	406061	615199	490215	477418	296952	374376	217028	308944	348892	369248	345253	75526.5	59191	73745.8
3914	4-hydroxyhippurate	Xenobiotics	Benzoate Metabolism	35527	LC/MS Neg	100001423	1475	194.046	2482-25-9	151012		HMDB13678	243036	365645	77591.5	167626	273903	291931	241813	359493	392823	233271	311084	155493	213937	102912	678129	262612	1.03754e+06	526236	428099	497240	592739	724006	463989	400235	269454	270364	229084	391887	260314	496382	514701	501341	349108	203048	211994	116003	130668
140	4-hydroxyphenylacetate	Amino Acid	Phenylalanine Metabolism	541	LC/MS Neg	144	1361	151.04	156-38-7	127	C00642	HMDB00020	457364	257920	79143.8	187556	160890	286338	122695	142333	183323	94718.6	184384				350861	206885	267841	142870	154086	118985	251590	126736		161062	142368	176676		207764	87166.9	215079	129178	178557	132829	74272.9		117278
202	4-hydroxyphenylacetate sulfate	Amino Acid	Tyrosine Metabolism	53027	LC/MS Neg	100006633	867	230.997					2415720	2.20756e+06	815680	736989	1.13839e+06	1.44293e+06	385686	886741	1.15318e+06	264481	900736	197649	200619	167185	1070204	802386	985069	860974	676475	695497	1359245	659656	479522	530448	520142	649119	418502	1.15786e+06	746863	1.01555e+06	556432	620938	651909	1.09847e+06	623652	1.46257e+06	687259
153	4-hydroxyphenylpyruvate	Amino Acid	Tyrosine Metabolism	1669	LC/MS Neg	1141	1690	179.035	156-39-8	979	C01179	HMDB00707	6.71935e+06	4.44755e+06	5.56827e+06	3.77919e+06	7268049	5.02892e+06	4.91827e+06	5487928	4647934	6652929	3.64724e+06	3.2005e+06	3.35835e+06	2.57703e+06	10160175	6335869	11346357	7890075	9549352	11974430	8926187	16773135	15018393	10247797	10599341	10979371	4778511	4.19482e+06	4.26843e+06	10846481	12338631	15206443	11619163	7893727	11052625	4.55887e+06	6.57045e+06
87	4-imidazoleacetate	Amino Acid	Histidine Metabolism	32349	LC/MS Polar	100001207	2236	125.036	645-65-8	96215	C02835	HMDB02024	182072	102375			129788	181115	200131		127227		257197		126154	88528.2	262770	138980	288307	262793	333923	313824	86782.6	211713	203287	191151	285388	183816	101665	170937	118493	217721	263983	290444	274860	114934
163	4-methoxyphenol sulfate	Amino Acid	Tyrosine Metabolism	48457	LC/MS Neg	100006262	2412	203.002	3233-60-1					47349.3	27322.7		24624.4	39680.2	58281.3	38689.7	25421.4		30834.5				79588.8	75151.9	141867	107352	87805.3	115901	95592.2	85183.9	47395.3	24629.3		43137.6		99288.8		55921.9	52020.7
274	4-methyl-2-oxopentanoate	Amino Acid	Leucine, Isoleucine and Valine Metabolism	22116	LC/MS Neg	100000551	2170	129.056	816-66-0	70	C00233	HMDB00695	10433515	12192553	16870040	8525702	9188666	7.82887e+06	11500314	11993743	10194088	7796446	11629317	7747237	8483407	10257232	17186258	11827437	10669606	9860629	9455037	10507223	12546755	9808974	10431472	13321344	11099158	12335955	11528460	8935074	6.20903e+06	11323092	7944461	9054641	9991415	10885189	8734934	9471630	11164182
3945	4-methylcatechol sulfate	Xenobiotics	Benzoate Metabolism	46146	LC/MS Neg	100004111	2665	203.002					300739	393209	514629	544575	177305	630375	350458	389812	488699	188978	393644	161263	98113.3	199202	630863	366061	605592	311123	490107	544735	433519	549860	584698	260894	108684	307551	446589	589071	347835	427371	261417	432880	180956	69750.2	68207.6	98511.2	31957.7
1537	4-methylhexanoylglycine	Lipid	Fatty Acid Metabolism(Acyl Glycine)	62736	LC/MS Neg	100020632	3550	186.114						69817.1	356786	205322	137223	83225.5	201071	149840	78248.3	192324	156641	359746	259794	254985		79900	69282.6	87354.3	102069	93012.6	105949	61542.3	128794	129379		151875	111072	144631	167379	225957	73496.5	64798.6	189844	245776	115555	148260	249133
3960	4-vinylphenol sulfate	Xenobiotics	Benzoate Metabolism	36098	LC/MS Neg	100001755	3320	199.007	2628-17-3	6426766	C05627	HMDB62775	629486	505323	265258	108499	239907	1.57857e+06	173944	382665	261603	280253	445090	283706	204118	172866	1.17587e+06	1.01198e+06	957148	800006	1.0925e+06	1.21473e+06	653614	1.85207e+06	1.16593e+06	1022022	1.06055e+06	1.28298e+06	1.37149e+06	1.51182e+06	464356	754012	1201616	1.10272e+06	1.167e+06	69593.8	118903	261229
3748	5,6-dihydrothymine	Nucleotide	Pyrimidine Metabolism, Thymine containing	1418	LC/MS Pos Early	158	1280	129.066	696-04-8	93556	C00906	HMDB00079			384158	467220			418913	431414	369481	554940	598831	1.15473e+06	799326	206832			353399	336998	468346	270922	383483	555946	1964511	1.70958e+06	998562	1.49811e+06	365716		549431	1.00882e+06	1.40687e+06	431077	744586	1366992	2.18058e+06	1.6965e+06	2.44743e+06
3706	5,6-dihydrouracil	Nucleotide	Pyrimidine Metabolism, Uracil containing	1559	LC/MS Neg	1125	1120	113.036	504-07-4	649	C00429	HMDB00076	385513	300976	404236	408547	300429	299873	355398	530602	425256	538665	584744	674343	673960	526631	200628	538758	508340	537793	543978	556727	506348	648393	750507	856287	363557	660698	306390	450127	714225	924116	623617	400205	696399	891228	747598	688939	722659
3697	5,6-dihydrouridine	Nucleotide	Pyrimidine Metabolism, Uracil containing	61833	LC/MS Neg	100001425	1119	245.078	5627-05-04	94312			4.87268e+06	3834763	4774969	4.81893e+06	6.54114e+06	6438208	6104368	7611933	6.37754e+06	8595164	7.20558e+06	7874386	8592752	7.40936e+06	4.22159e+06	4306333	4.90353e+06	4.83112e+06	5.70753e+06	4.44804e+06	5748128	5.08642e+06	5032723	5801766	6950388	5730291	5777144	5605618	5.65922e+06	4779836	3909380	5336431	6.49071e+06	16133226	12221464	16075807	16699874
1274	5-dodecenoate (12:1n7)	Lipid	Medium Chain Fatty Acid	33968	LC/MS Neg	100001232	5224	197.155	2430-94-6	5312378		HMDB00529			4.18675e+06	3.25344e+06			3.10934e+06						3522915	7063663	2.94242e+06	1.78509e+06											6000151	5287903	2.49832e+06		427698			7427876	1978341	8514901	11993178
1567	5-dodecenoylcarnitine (C12:1)	Lipid	Fatty Acid Metabolism(Acyl Carnitine)	61769	LC/MS Pos Late	100016069	1135	342.264				HMDB13326	1.15186e+06	1.43447e+06	3.75535e+06	3.47081e+06	2.57667e+06	1.49623e+06	2377058	2.39429e+06	2.38211e+06	4194458	3226823	3.49944e+06	4278446	3.15268e+06	1.51061e+06	1.33036e+06	1.66986e+06	2836942	1938109	1.44146e+06	2.0489e+06	1.43093e+06	3459326	2279195	1.58941e+06	2179198	2.57803e+06	2.09314e+06	2.52256e+06	2568094	1.92466e+06	1.51158e+06	2.29868e+06	4859399	2.96007e+06	4664174	6.00879e+06
1668	5-hydroxyhexanoate	Lipid	Fatty Acid, Monohydroxy	31938	LC/MS Neg	100001148	1267	131.071	44843-89-2	170748		HMDB00525	222971		706155	652637	244405	267346	410532	463483	285904	519748	421370	610685	537879	606140	443606	195705	233003	279400	283408	277651	332677	323841	291743	289014	253722	353618	499592	394929	349246	264510	250029	195547	189923	508767	289340	675452	597452
245	5-hydroxyindoleacetate	Amino Acid	Tryptophan Metabolism	437	LC/MS Neg	71	1510.2	190.051	54-16-0	1826	C05635	HMDB00763	185955	156486	281799	283900	239113	282201	303240	309639	188251	176945	188112	204355	189916	222687	163660	161422	137295	155312	189905	181722	180573	147439	91432.5	148587	143102	99792.6	230900	235522	166190	107750	114776	140203	121774	149423	139913	165241	94685.7
107	5-hydroxylysine	Amino Acid	Lysine Metabolism	15685	LC/MS Pos Early	100000054	2790	163.108	13204-98-3	1029	C16741	HMDB00450		100591			87188.6			63462.1	63665.5		85575.8	178671	195523		62397.1		96388.8			97195.9	63235.4	88883.4	273780	179040	117860	178269	54980.6		228403	197659	123929	107772	178303	190461	248390	76947.3	201403
3737	5-methyl-2'-deoxycytidine	Nucleotide	Pyrimidine Metabolism, Cytidine containing	38159	LC/MS Pos Early	100002300	2303	242.114	838-07-3	440055	C03592	HMDB02224	962551	827322	803900	672235	546273	1.18848e+06	621654	889878	1.1451e+06	1.16625e+06	1.08494e+06	1.05164e+06	1108810	964977	1.26308e+06	1.10773e+06	1.12676e+06	1.08414e+06	1.30281e+06	916052	941412	1.61457e+06	1.67859e+06	1.98242e+06	2074297	2.20525e+06	876141	993286	1.67109e+06	1.90853e+06	2.4124e+06	1.728e+06	2.27334e+06	2296021	3669232	2.01102e+06	3416776
3728	5-methylcytidine	Nucleotide	Pyrimidine Metabolism, Cytidine containing	22119	LC/MS Pos Early	100000763	2227	258.108	2140-61-6	92918		HMDB00982	262096	344707	475455	458081	419179	334584	542381	478508	489482	313891	828356	477338	521351	628977	422557		364238	354872	406215	366852	350662	372783	331469	599391	310051	586451	622968		626750	376859	460689	562834	604687	634080	608188	436535	560510
443	5-methylthioadenosine (MTA)	Amino Acid	Polyamine Metabolism	1419	LC/MS Pos Early	212	2752	298.097	2457-80-9	439176	C00170	HMDB01173	588353	520168	800849	764841	731163	985654	872360	908451	965100	1.0165e+06	883100	800971	749916	826817	713202	806850	915123	898668	757131	1.15255e+06	1.00732e+06	981797	1582637	1.3554e+06	866971	1338173	747059	965101	1.81131e+06	1.46002e+06	1114592	1.43621e+06	1865797	1.62563e+06	1.3792e+06	904033	1.66214e+06
3699	5-methyluridine (ribothymidine)	Nucleotide	Pyrimidine Metabolism, Uracil containing	35136	LC/MS Neg	100001446	1778.1	257.078	1463-10-1	445408		HMDB00884	196869	228558	426603	409280	302066	239283	172690	182001	135791	166181	154956	158957	153283	135118	136916	152449	72845.9	103277	93180.1	99976.3	94213	86158	144130	150971	78195.9	200141	259270	224862	85914.7	191568	91679.2	72157.5	96575.6	99799	199459	91089	222187
466	5-oxoproline	Amino Acid	Glutathione Metabolism	1494	LC/MS Neg	1021	738.5	128.035	98-79-3	7405	C01879	HMDB00267	6605630	7.25082e+06	11478886	7.50121e+06	8326084	8184114	9666538	8352413	8.08374e+06	10318850	12263303	9974177	10575683	8613515	8.04101e+06	7032441	5.74566e+06	6.54278e+06	8451311	9377494	7445319	7547256	9562917	12774356	8889916	10105619	7.99127e+06	8973162	11185135	8710658	9793347	9591341	10016500	8885505	9307930	8.11936e+06	14241590
2990	6-beta-hydroxylithocholate	Lipid	Secondary Bile Acid Metabolism	36807	LC/MS Neg	100001625	4830	391.285	668-49-5	5283821	C15515	HMDB00811						46712.7						24627.7					31039		25572			31780.1		21507	19169.3	16481.1						25989.7
5125	6-hydroxyindole sulfate	Xenobiotics	Chemical	48698	LC/MS Neg	100006260	2498	212.002					112781	130462	172851	238120	168544	171530	154392	153409	155230	88966.8	97141.5	51211.2	28328.7	53785.6	286785	143745	527417	254657	380560	224583	238878	197779	181427	175258	116465	151697	121317	228633	181014	194102	195758	146170	187655	101739	216846	125115	148200
119	6-oxopiperidine-2-carboxylate	Amino Acid	Lysine Metabolism	43231	LC/MS Neg	100004499	965	142.051	34622-39-4	3014237		HMDB61705	151929										124071				137869		144353	159638	122765	183794		286861	140884	178514	128482	115696				152903	233453	152327	173708		275802	92210.9
2769	7-alpha-hydroxy-3-oxo-4-cholestenoate (7-Hoca)	Lipid	Sterol	36776	LC/MS Neg	100001609	5288.1	429.301	115538-85-7	3081085	C17337	HMDB12458	609607	707673	558084	486008	381658	537768	991762	794678	758370	781936	950142	927255	970500	937158	2.47037e+06	2.24805e+06	1.7946e+06	1.80945e+06	2.78723e+06	2.16707e+06	2.6729e+06	564308	391774	394278	637081	345288	732294	662458	698711	836459	758758	947777	901072	284690	531096	237306	246701
3025	7-ketodeoxycholate	Lipid	Secondary Bile Acid Metabolism	31904	LC/MS Neg	100001063	4821	405.265	911-40-0	188292		HMDB00391	247289	133545	78879.4	98118.7	667906	249903	72129.3	181523	161493	2.19332e+06	1.51879e+06	748936	932161	407701	349988	251196	424223	388078	1042395	208805	263557	887334	246089	591919	596508	403502	351463	339266	682642	211385	355485	1.84298e+06	1.25223e+06	124750	301194	60060.5	177406
3663	7-methylguanine	Nucleotide	Purine Metabolism, Guanine containing	35114	LC/MS Pos Early	100001456	2175	166.072	578-76-7	11361	C02242	HMDB00897	459977	925260	628000	556609	605948	511853	873775	750863	566885	792127	796814	754383	822999	726368	649067	514134	787498	603537	581233	655787	567197	706995	904930	775475	620338	733359	781336	641345	866767	937569	733736	578120	1.23004e+06	1.91791e+06	1.77016e+06	1.64407e+06	1.38601e+06
1699	9,10-DiHOME	Lipid	Fatty Acid, Dihydroxy	38399	LC/MS Neg	179	5180	313.238	263399-34-4	9966640	C14828	HMDB04704	348985	316186	877345	630405	578931	338910	417405	466013	355335	801303	752856	668802	943921	919785	597185	511989	268486	485399	401702	397671	891652	337089	373833	359729	276748	413500	720770	563434	497479	376211	270694	226131	334027	648622	380000	830409	649237
1553	acetylcarnitine (C2)	Lipid	Fatty Acid Metabolism(Acyl Carnitine)	32198	LC/MS Pos Early	100000802	2282	204.123	5080-50-2	1	C02571	HMDB00201	271180928	458783840	503827776	511590144	503590048	353355008	486179072	465840960	384320320	434335168	464281760	474272672	485625984	454036576	245252144	243854112	313588928	354532032	306943296	281972832	343564960	333067424	707649216	388856480	291453568	374914400	422565376	391111936	381905792	421777184	372091520	566608256	399242464	932140672	709145472	896949120	418450080
3627	adenine	Nucleotide	Purine Metabolism, Adenine containing	554	LC/MS Pos Early	880	2221	136.062	73-24-5	190	C00147	HMDB00034	3.692e+06	5271692	7282520	8388613	4267650	2.37904e+06	2009259	4.07453e+06	2.3671e+06	3.07891e+06	2.52231e+06	1.44741e+06	3.23932e+06	2.28632e+06	1.36776e+06	2.53361e+06	802132	1.86579e+06	1.09361e+06	1.39834e+06	774593	806842	1.17833e+06	1889229	981723	2.72316e+06	5748886	2659109		3.06682e+06	337785	708185	1.79513e+06	998662	966861	962844	1.00359e+06
3626	adenosine	Nucleotide	Purine Metabolism, Adenine containing	555	LC/MS Neg	798	2075.4	134.047	58-61-7	60961	C00212	HMDB00050	130882	170283	290988	208033	143194	173415	278109	180958	172336	252527	167204	124436	176027				170241	162710	160379	289155	145924	161833	190945	167800	136021	145374			253422	176210	170673	189680	286562	375003	240306	169524	323622
3622	adenosine 3',5'-cyclic monophosphate (cAMP)	Nucleotide	Purine Metabolism, Adenine containing	2831	LC/MS Neg	207	1952.2	328.045	60-92-4	6076	C00575	HMDB00058	268023	263246	278644	285516	284379	346296	288341	341617	240857	248398	276253	326219	353360	324260	317193	244511	402996	343736	357120	330736	430222	291291	222252	252598	304703	289736	298782	232652	361252	317576	342939	272873	296533	332636	285345	186288	210296
3793	adenosine 5'-diphosphoribose (ADP-ribose)	Cofactors and Vitamins	Nicotinate and Nicotinamide Metabolism	558	LC/MS Neg	215	920	558.064	68414-18-6	192	C00301	HMDB01178	353874	245527	307879	333208	225955	727873	182531	225835	301285	103545	92496.1	172190	88520.1	169161	251979	180735	157564	223275	90650.8	292435	187362	175502	35277.9	64922.4	111772	85962.7	214396	492736	183044	155859	31746.4	57309.6	141661	131014	50352.2	55541.1	157669
1422	adipate (C6-DC)	Lipid	Fatty Acid, Dicarboxylate	21134	LC/MS Polar	100000863	3000	145.051	124-04-9	196	C06104	HMDB00448	1.67093e+06	1.4703e+06	8436920	9191613	5.28782e+06	6.92785e+06	10235919	6942551	10359156	7.2847e+06	27597934	31107818	15356839	5714062	1.91891e+06	4.79588e+06	21795406	17679362	19900820	23676594	11065794	13178112	7936906	15451466	10373811	10638943	1.86802e+06	2.48804e+06	10388732	17004460	10956563	7908050	10734926	7.59112e+06	6052726	11098048	8.19071e+06
1581	adipoylcarnitine (C6-DC)	Lipid	Fatty Acid Metabolism(Acyl Carnitine)	52988	LC/MS Pos Early	100006614	2570	290.16		71296139		HMDB61677	444359	423277	1348727	1.84669e+06	910893	777193	1.77076e+06	1.74599e+06	1.22393e+06	1.40851e+06	1306475	2606283	1.59739e+06	1715063	367943	358399	473348	548504	681027	498408	637420	550593	629078	952851	706248	823784	1.04918e+06	959846	1.12489e+06	571088	1032612	807002	1.1592e+06	3.32478e+06	1216823	3029379	2.62877e+06
1335	adrenate (22:4n6)	Lipid	Polyunsaturated Fatty Acid (n3 and n6)	32980	LC/MS Neg	100001193	5678	331.264	2091-25-0	5497181	C16527	HMDB02226		5050162	13097312	8495859	15841007	6183233	11804113	8901637	9217052	16248421	13709146	23573512	12125940	20529018	7826961	5.75287e+06	8.33743e+06	9195875	8790175	11866562	11701207	6.9073e+06	11160528	11449749	9388933	11654109	12119643	11852155	10297337	10098186	12714503	8632947	19601192	20112186	13993530	30065652	20075308
28	alanine	Amino Acid	Alanine and Aspartate Metabolism	1126	LC/MS Pos Early	811	1700	90.055	56-41-7	5950	C00041	HMDB00161	414555648	319159328	285787584	322933024	297334432	374029344	264406960	259642128	294684064	333207392	306434720	249019824	304728704	247144224	313939200	311425952	389217184	337467104	414150048	395079744	315652096	383842656	444371584	503330304	542464192	508454944	255836944	281796160	309382112	528356352	512987328	417697472	453759392	249810640	435732160	161589232	433320000
3613	allantoin	Nucleotide	Purine Metabolism, (Hypo)Xanthine/Inosine containing	1107	LC/MS Polar	1002	1672	157.037	97-59-6	204	C02350	HMDB00462	73850448	70325776	103653416	74042856	76242584	94134712	101626760	94426688	77282240	97762704	108948816	98578616	101395008	84360976	71664832	71873888	96188328	80073848	99124768	86906552	76701336	73615728	93987192	114106936	107482888	129156288	91112568	84685784	110778008	109922272	102322304	122307544	112539896	178996176	168664784	197976720	216756544
277	alpha-hydroxyisocaproate	Amino Acid	Leucine, Isoleucine and Valine Metabolism	22132	LC/MS Neg	100000706	1840	131.071	10303-64-7	83697	C03264	HMDB00746	274178	400644	463079	301167	208504	139994	300181		190943		252574		133862	233242	330770	280824	311624	260784	234683	265478	252216		345198	233523	458517	290438	369726		229387	515421	471732	172426	440529	445957	339413	298781	354017
311	alpha-hydroxyisovalerate	Amino Acid	Leucine, Isoleucine and Valine Metabolism	33937	LC/MS Neg	100001300	1126	117.056	600-37-3	99823		HMDB00407	3.83272e+06	3283887	6063460	4.61333e+06	2.4482e+06	2278409	3.41501e+06	4798400	3.32991e+06	3.27167e+06	3.41916e+06	3401668	4213383	4.67079e+06	3.51054e+06	2.64949e+06	2.71307e+06	3.06985e+06	3.23183e+06	2.97224e+06	2835246	2.83363e+06	3.41024e+06	3102703	3.54858e+06	4.13666e+06	5156192	4417012	4.32114e+06	3.77838e+06	3.88353e+06	3.48762e+06	4.55807e+06	11804547	6067544	13059532	5963704
44	alpha-ketoglutaramate*	Amino Acid	Glutamate Metabolism	62101	LC/MS Polar	100002397	1916	144.03	18465-19-5				3.3268e+06	1922909		2196270	2012677	3182098	3207535	3337607	2.79152e+06	3.36767e+06	4517142	3.40453e+06	3.17923e+06	5347380	4.46324e+06	3.43313e+06	5210833	6.13994e+06	5231532	8020331	4.7573e+06	3748752	5.32819e+06	5.51951e+06	5851549	8.18002e+06	3.11185e+06	3.36205e+06	4.73882e+06	4.95249e+06	5908728	7704141	5918500	4841610	5627196	5.02675e+06	5697946
1227	alpha-ketoglutarate	Energy	TCA Cycle	528	LC/MS Polar	93	2700	145.014	305-72-6;328-50-7;22202-68-2	51	C00026	HMDB00208	348363680	127698744	486920096	386539776	270898848	708152192	269831680	334861760	171753456	161305808	272884032	177795504	184288672	442975904	280536960	334375904	164044208	229976544	226187872	217492032	203507760	155061824	76851368	184783248	149106400	172033728	601695872	566191680	82242112	129503624	111589720	103575888	126191504	90277384	127474144	132765280	172933280
2968	alpha-muricholate	Lipid	Primary Bile Acid Metabolism	34092	LC/MS Neg	100001280	4765	407.28	2393-58-0	3083761	C17647	HMDB00506															49201.5		49269.9	58342.7	90090.3		45319.6										41168			34251.3			27636.1
3819	alpha-tocopherol	Cofactors and Vitamins	Tocopherol Metabolism	1561	LC/MS Pos Late	1105	2522	430.378	59-02-9;10191-41-0	14985	C02477	HMDB01893	58005036	67605072	41691044	60425256	44945108	2.17085e+06	54606552	58881224	18465958	92975864	85669208	51302600	83646616	63363316	57103132	50367076	64856500	57125088	62591272	37138604	57501952	87509856	79254680	79143520	69777072	73312192	72483584	54618588	51551804	60250656	65788952	50910984	42669372	2.51616e+06	75357904	1.51658e+06	62620588
3619	adenosine 5'-monophosphate (AMP)	Nucleotide	Purine Metabolism, Adenine containing	32342	LC/MS Pos Early	209	1013	348.07	149022-20-8	6083	C00020	HMDB00045	2.8188e+06	2.98088e+06	2793685	3.34185e+06	1.85483e+06	4.5698e+06	1.69976e+06	1.99294e+06	2294658	1.5682e+06	1.09394e+06	1.68173e+06	957216	2.38204e+06	1817135	1.62251e+06	1.67338e+06	1.97203e+06	1751126	3.47005e+06	2.34241e+06	1.92259e+06	1.24193e+06	1.01009e+06	1.11526e+06	1.79798e+06	2.30448e+06	5.86334e+06	2.95229e+06	2.57755e+06	894810	1.29002e+06	1626631	4723167	2048319	1.41092e+06	3943640
81	anserine	Amino Acid	Histidine Metabolism	15747	LC/MS Neg	100000044	1124.8	239.115	10030-52-1	112072	C01262	HMDB00194	166572	230306	315049	261778	211089	304743	295176	296609	199584	231423	227964	272326	202099	307384	200213	216481	212228	264038	265202	348743	227507	232481	180609	218852	195191	271047	282295	531662	241685	239142	197821	201889	205166	362429	186930	229791	425956
1064	arabinose	Carbohydrate	Pentose Metabolism	575	LC/MS Polar	828	1804.5	195.051	28697-53-2	66308	C00216	HMDB00646	742527		946432	967297	864457	1148035	1.13269e+06	815316	647086	550134		823808	751787		696086	618653	822860	585469	253151	196362	578715	472326	377950	539721	214435		1114225		852093	110013	70684.8	283824	339711	685800	800293		796890
1072	arabitol/xylitol	Carbohydrate	Pentose Metabolism	48885	LC/MS Polar	100006430	1932.4	151.061		6912	C01904		2.78618e+06	2.79204e+06	3.33552e+06	3547608	2519203	2.81333e+06	3.8725e+06	2.9364e+06	2.55713e+06	3105708	4.06683e+06	3275060	2844995	4360653	2.56033e+06	3.02274e+06	4665809	3.97258e+06	5.4431e+06	3.83174e+06	2.78813e+06	3086893	2.46564e+06	3.16912e+06	2252913	2946427	3493300	3.3937e+06	2.97187e+06	3.44781e+06	2.58528e+06	2.5094e+06	2.65925e+06	1.98472e+06	2.15424e+06	2.61735e+06	2387857
1078	arabonate/xylonate	Carbohydrate	Pentose Metabolism	48255	LC/MS Polar	100006115	2700	165.04					50465888	47103460	51206560	64832128	43671200	80276896	76655872	50765412	49662360	21824246	65184184	40866640	41003800	62498164	32761590	30228314	62030624	63326040	77551848	97760712	50498164	56793140	20402176	52661664	37259572	39020068	48284832	65404176	67435248	35211048	45397916	65210092	43129820	34000060	42548828	25261354	45755940
1300	arachidate (20:0)	Lipid	Long Chain Fatty Acid	1118	LC/MS Neg	893	6240	311.296	506-30-9	10467	C06425	HMDB02212	11618578	11711492	21636838	13735440	21306372	11442049	14567523	16447387	17467740	20395212	15385341	15877781	15346001	23386944	14576734	15713947	13263137	19779150	16659473	19515140	35312340	16655210	11709938	12980036	13038737	14580040	18193598	17071922	14540070	13706305	14923312	10660387	23116292	15771631	10090177	18522174	13126850
1334	arachidonate (20:4n6)	Lipid	Polyunsaturated Fatty Acid (n3 and n6)	1110	LC/MS Neg	229	5535	303.233	506-32-1	444899	C00219	HMDB01043	113428304	114780360	192222176	148447424	263463584	132660808	216349328	145802160	155197440	244822064	188453584	154368880	199873744	219405984	145683088	140178016	109227864	155719648	147126128	194146896	174111264	156403792	172908896	186386144	154337664	167340560	186566320	155542032	137661440	144617632	165172464	159873120	208480864	236123872	168072080	313658592	226284336
1592	arachidonoylcarnitine (C20:4)	Lipid	Fatty Acid Metabolism(Acyl Carnitine)	57518	LC/MS Pos Late	100015837	1353	448.342					676160	1142094	2.3043e+06	1804717	1482818	1.60426e+06	1.69923e+06	1578270	1.66625e+06	2.04839e+06	1.93101e+06	2.26383e+06	2665755	2.40352e+06	1330892	1.60411e+06	820566	1.43787e+06	1.04358e+06	916483	1.41816e+06	764596	1.24388e+06	1.47259e+06	1.11194e+06	1.21078e+06	2160712	1.87946e+06	1.35458e+06	1.40168e+06	904334	767261	1.28862e+06	2557444	2.00119e+06	2.72091e+06	2.04553e+06
1591	arachidoylcarnitine (C20)*	Lipid	Fatty Acid Metabolism(Acyl Carnitine)	57513	LC/MS Pos Late	100015833	1512	456.405				HMDB06460	195859	133438	303697	207559	223304	225531	221145	211245	246364	306125	179816	231064	231430	315583	299453	256047	152357	196185	199462	151311	130504	173521	204444	182037	180409	330223	316445	221198	284986	207947	287360	242367	338852	471365	304905	489728	320333
419	argininate*	Amino Acid	Urea cycle; Arginine and Proline Metabolism	57461	LC/MS Pos Early	100002769	2150	176.103	157-07-3	160437		HMDB03148	92428	190774	155343	145672	55469	126838	237865	214633	154956	125123	156997	99414.8	116070		181583	174683	331761	193477	316004	282007	208178	169670	262406	169939	113126	125518	188312	71442.3	59331.9	237217	135393	169827	247028	150763	128543	39489.3	98540.6
384	arginine	Amino Acid	Urea cycle; Arginine and Proline Metabolism	1638	LC/MS Pos Early	231	2825	175.119	1119-34-2	232	C00062	HMDB00517	280223168	243430800	286145536	286807040	327081952	285978432	215334608	225062352	218390912	250756352	246922672	231602160	271509408	177211312	250551488	257564272	269597856	234565648	241899840	284073632	253313616	308645344	236200832	279782784	301551392	255772832	258146064	228275040	208112800	301784256	263940544	234067376	200694176	206253200	263624768	144102464	217967216
39	asparagine	Amino Acid	Alanine and Aspartate Metabolism	512	LC/MS Pos Early	917	1225	133.061	70-47-3	6267	C00152	HMDB00168	74080920	69164960	63266816	57426944	61072676	68251184	50264180	59447176	67745256	78710832	74676440	68587768	76952648	43518828	56310604	36491520	79232000	60692360	67597032	42134812	49336364	95103736	111692936	111363448	100588976	103876768	68743536	53251220	82304624	88280056	96824488	89270664	72309016	73509576	93479896	60241896	85831048
35	aspartate	Amino Acid	Alanine and Aspartate Metabolism	443	LC/MS Pos Early	234	1165	134.045	56-84-8	5960	C00049	HMDB00191	14478101	15671076	11252583	25452112	16729978	16336335	11257688	17447100	16760615	14245070	16830620	14467012	15330623	18054574	14615584	12603330	18983630	14289396	17703950	21047968	17632508	18312428	20998528	14502133	13160180	15205600	13205456	21051906	17893868	16068124	13873168	16796170	13698985	11733903	13960416	6.81396e+06	12803209
1435	azelate (C9-DC)	Lipid	Fatty Acid, Dicarboxylate	18362	LC/MS Neg	2029	1276	187.098	123-99-9	2266	C08261	HMDB00784	399333	474332	674357	510459	293470	322409	284656	342999	286473	527351	555298	427601	374871	450230	1061980	574202	550423	625882	589464	526141	660405	563335	541756	469758	503785	382991	513193	383395	357142	476410	658684	487495	523313	205607	367817	167396	256489
2666	behenoyl dihydrosphingomyelin (d18:0/22:0)*	Lipid	Dihydrosphingomyelins	57331	LC/MS Pos Late	100009026	3150	789.684				HMDB12091	553649	323601	465996	430994	569656	447325	685732	1.07997e+06	877300	584984	616327	756560	619156	608158	817909	421565	389093	404408	485516	488138	738982	711758	442680	468055	526699	935852	487399	496987	600491	279733	490389	562235	374603	1.20309e+06	410261	688940	726348
2672	behenoyl sphingomyelin (d18:1/22:0)*	Lipid	Sphingomyelins	48492	LC/MS Pos Late	100006294	3083	787.669				HMDB12103	26063386	18638112	22866562	20404112	23362286	23724470	27798630	29467986	23781614	21530314	24082384	22131040	24471274	24351694	32925738	21128122	18116438	17687140	21514700	22242618	22814096	22960024	18712908	18609446	21202024	21680878	27812688	25740180	18946378	13188769	17903286	21806250	16263516	20640408	16050186	15891815	17690252
1594	behenoylcarnitine (C22)*	Lipid	Fatty Acid Metabolism(Acyl Carnitine)	57514	LC/MS Pos Late	100015832	1561	484.436					169360	112740	159675	174570	205517	187533	225795	197740	206496	247173	194970	190773	208702	200357	220657	190141	138262	120076	151738	158465	144497	188102	224299	220346	156784	191890	222700	185194	153880	132706	195226	191318	189959	193130	199670	223405	208184
3920	benzoate	Xenobiotics	Benzoate Metabolism	15778	LC/MS Neg	100000008	1750	121.029	65-85-0	243	C00180	HMDB01870	1.98077e+06	1.81596e+06	1.74445e+06	1.90458e+06	1.48631e+06	1.55303e+06	1.63932e+06	1.64658e+06	1.79104e+06	3481590	1.82446e+06	1.9399e+06	1.96235e+06	1.77298e+06	2.16323e+06	1.29321e+06	1.80615e+06	1.39325e+06	1.63355e+06	2.10295e+06	1.68125e+06	1.81748e+06	1.82612e+06	1.80934e+06	1.66281e+06	1.83176e+06	2.16328e+06	1.46821e+06	1504449	1.72916e+06	2.47733e+06	1.82676e+06	1749115	1.78991e+06	2.06144e+06	1.70749e+06	1671038
290	beta-hydroxyisovalerate	Amino Acid	Leucine, Isoleucine and Valine Metabolism	12129	LC/MS Neg	1442	1027	117.056	625-08-1	69362		HMDB00754	1294049	1.26485e+06	1671410	1245951	1.06572e+06	1.24511e+06	1.38639e+06	2.04157e+06	2.00003e+06	1.10662e+06	1.31845e+06	640959	597104	1.28108e+06	1.634e+06	1.03598e+06	1.21445e+06	1123259	1.30471e+06	1.68338e+06	1.41193e+06	1.64587e+06	1.80409e+06	1.29523e+06	1.22466e+06	1.59994e+06	1.46024e+06	1.0389e+06	1.40146e+06	2.12116e+06	1.44756e+06	1518976	1.62449e+06	1.75967e+06	1.52973e+06	1.10901e+06	640975
6	betaine	Amino Acid	Glycine, Serine and Threonine Metabolism	3141	LC/MS Pos Early	799	1064	118.086	107-43-7	247	C00719	HMDB00043	387697600	348298848	335038048	413043776	346344608	422098240	315376736	303757408	357234304	367289472	413755744	354975232	373979904	314336832	363100256	398062848	472456288	419334016	440441312	388965120	312472352	410651808	519617312	475491168	381555968	359770784	323795360	408314496	297361248	446153280	537809792	453640864	419055392	327873632	297168928	380150592	304021024
2967	beta-muricholate	Lipid	Primary Bile Acid Metabolism	31885	LC/MS Neg	100001066	4794	407.28	2393-59-1	5283853	C17726	HMDB00415	1380943	1.24948e+06	977288	1.08352e+06	1.45568e+06	2190954	1171332	1.87118e+06	1.75947e+06	6040264	11660587	3.86426e+06	6.21131e+06	3.23556e+06	4.18976e+06	1.93314e+06	3.57294e+06	3.46738e+06	6.42935e+06	1.52803e+06	2.9677e+06	6097545	2.20374e+06	4.07144e+06	3.63892e+06	3.94995e+06	1.62163e+06	1.98322e+06	4.098e+06	1.82811e+06	4.0234e+06	12050027	6.09471e+06	2.11525e+06	5324021	1.26311e+06	1.48837e+06
2783	beta-sitosterol	Lipid	Sterol	27414	LC/MS Pos Late	100001033	3054	397.383	83-46-5	222284	C01753	HMDB00852	349056	377686	428168	436164	444668	234288	420317	416614	580027	388735	391127	350361	558967	361456	515476	258112	389683	229801	248640	315792	261950	355477	384416	346901	251104	492395	362646	441712	205595	233539	204942	280197	186646	190045	167852	198622	220098
3864	bilirubin (Z,Z)	Cofactors and Vitamins	Hemoglobin and Porphyrin Metabolism	43807	LC/MS Pos Late	1090	1840	585.271	635-65-4	5280352	C00486	HMDB00054	336237	1.56146e+06	91692.6	299496	145108		91241	74408.2		3.93206e+06	2203187	1.3995e+06	3973804	2.26303e+06	176400	268632	6336279	2.06001e+06	4.40289e+06	83778.2	1.58152e+06	6710980	11209724	7.31514e+06	6961959	10729788	2510163	344464	5715873	13876391	9611071	5182597	2.05989e+06		19272086		5750266
3865	bilirubin (E,E)*	Cofactors and Vitamins	Hemoglobin and Porphyrin Metabolism	32586	LC/MS Neg	100001950	4294	583.256	114-25-0	5315454			140039	166656	358288	120675	482979	64700	125322	186407	84386.3	226726	159852	233878	242995	163829	146565	101824	355407	204465	215043	245957	731414	325045	604980	388029	363637	670568	290989	221527	465384	673000	497763	601768	423031	1.07488e+06	974926	900796	807740
3866	bilirubin (E,Z or Z,E)*	Cofactors and Vitamins	Hemoglobin and Porphyrin Metabolism	47886	LC/MS Pos Late	100001951	1265	585.271		5799469		HMDB00488																			91003.1			74380.5	134750	71895.1	170894	356169				206294	293724	81065.3			268690
3867	biliverdin	Cofactors and Vitamins	Hemoglobin and Porphyrin Metabolism	2137	LC/MS Neg	250	4695.6	581.241	55482-27-4;55482-27-4	5353439	C00500	HMDB01008	179433	110657	356586	133043	389932	276306	131829	186272	146773	160033	113079	254583	158868	156288	174356	158590	252507	180647	143915	314199	569676	257061	403337	289319	276169	500163	218060	269635	402183	436736	308584	549052	495642	1.83566e+06	662784	2.15053e+06	997392
3848	biopterin	Cofactors and Vitamins	Tetrahydrobiopterin Metabolism	12358	LC/MS Neg	1548	1398	236.079	22150-76-1	445040	C06313	HMDB00468	40521.1	54772.4	136532	48851.9	77403.8	76363.9	100640	46832.3	79498.1	101125	94408.1	123690	60039.3	59973.9	81711.9	92415.5	56538.2	55130.1	76769.6	87929.3	43321.3	99006.2	137996	127519	65418.6	188984	62719.1	101714	185448	94227.1	104202	135454	155755	199608	173194	216164	318339
1517	butyrylcarnitine (C4)	Lipid	Fatty Acid Metabolism (also BCAA Metabolism)	32412	LC/MS Pos Early	100001054	2860	232.154	25576-40-3	439829	C02862	HMDB02013	38385960	28324136	60162016	68940224	47061284	34482252	44101728	48392660	47561644	52894664	64257492	55004116	72559136	55084376	50200028	40539172	94044464	79785272	57346128	79782376	57961564	79530768	125489192	70600848	63864132	84881960	44553832	54083736	71368600	109649112	61145468	89521744	94920280	67847880	68260672	40164480	49999484
1518	butyrylglycine	Lipid	Fatty Acid Metabolism (also BCAA Metabolism)	31850	LC/MS Neg	100001151	1470	144.067	20208-73-5	88412		HMDB00808	2.69573e+06	2290453	10848620	8163124	4.80146e+06	2.38392e+06	6982639	6935047	3.64255e+06	5413784	7361757	9533944	8017360	8253849	5.44338e+06	2994586	6.36231e+06	5095498	4637300	6.32884e+06	7.44555e+06	4.52835e+06	6.46086e+06	4.47994e+06	2.72616e+06	4.13656e+06	7.17319e+06	7.32338e+06	6489468	6.28504e+06	3.21039e+06	3.89589e+06	5297374	6.89408e+06	3.21175e+06	3.5921e+06	5272453
4506	caffeic acid sulfate	Xenobiotics	Food Component/Plant	53254	LC/MS Polar	100009337	1307	258.992				HMDB41708	11833386	2.26944e+06	5374074	3.61061e+06	5645533	8.32568e+06	5.12107e+06	2374342	2.80312e+06	4785836	8628615	3.62133e+06	2.72498e+06	2.96961e+06	16558862	19364850	20035530	17947050	11609119	18530102	4.96136e+06	10034928	15115444	20953176	12855931	13609907	7.48443e+06	5752373	7763763	17945084	24347342	18385630	14201636	620286	3.72589e+06	1554899	1058592
2786	campesterol	Lipid	Sterol	33997	LC/MS Pos Late	100001269	2873	383.367	474-62-4	173183	C01789	HMDB02869	2.46128e+06	2.32519e+06	2.41489e+06	2.49973e+06	2.34122e+06	1.72247e+06	2605981	2.42353e+06	2.91837e+06	2.27002e+06	1.74981e+06	2.1878e+06	2819696	2.03924e+06	2666246	1.91869e+06	2.26242e+06	1524242	1.74218e+06	1.89874e+06	1.72446e+06	2.31219e+06	2257254	2.05707e+06	1.87488e+06	2.65744e+06	2150458	2377298	1382582	1.55412e+06	1.28311e+06	1.92112e+06	1393377	1.79697e+06	1.7002e+06	1.91091e+06	1.92128e+06
1269	caprate (10:0)	Lipid	Medium Chain Fatty Acid	1642	LC/MS Neg	888	5090.7	171.139	334-48-5	2969	C01571	HMDB00511	3.62305e+06	3.55775e+06	6076476	5.51084e+06	6216417	3.28164e+06	4396742	5172225	3.8158e+06	6.52195e+06	5468979	6271277	7.58156e+06	7298596	5.33098e+06	3.65823e+06	2.627e+06	3.07226e+06	3.23717e+06	3.08751e+06	4849107	3.52199e+06	3750082	3631034	4.03399e+06	4.17794e+06	5.81831e+06	6.55902e+06	4.72639e+06	3.58256e+06	2620179	3.49067e+06	3682806	5.49421e+06	4.66991e+06	6.2047e+06	6955128
1265	caproate (6:0)	Lipid	Medium Chain Fatty Acid	32489	LC/MS Neg	926	2713.7	115.076	142-62-1	8892	C01585	HMDB00535	1849779	1.67561e+06	3123968	2.62043e+06	2215975	1.42429e+06	1.61015e+06	2.20511e+06	1.26009e+06	2.5051e+06	1943992	2.04906e+06	2.83346e+06	2.32894e+06	2382331	1.60722e+06	1.35283e+06	1.80295e+06	1.43716e+06	1.26476e+06	2.14234e+06	1811890	1.78957e+06	1.36928e+06	1796515	1.61223e+06	2406136	2307523	1.27556e+06	1.43288e+06	2.70534e+06	1.38957e+06	1.30178e+06	1.79151e+06	1.62579e+06	1.67719e+06	1.75776e+06
1267	caprylate (8:0)	Lipid	Medium Chain Fatty Acid	32492	LC/MS Neg	932	4362	143.108	124-07-2	379	C06423	HMDB00482	4609058	1.53486e+06	2.81123e+06	3137062	2974718	1.69589e+06	2348071	2.92217e+06	2.08604e+06	3.5492e+06	2.87157e+06	3.30775e+06	4.62109e+06	3.02972e+06	1.75246e+06	2.2383e+06	1.22099e+06	2.00029e+06	1975089	1370886	2.25436e+06	1787782	2.57661e+06	1.7741e+06	2.13975e+06	2.17186e+06	3045312	2.85675e+06	1607726	1.94694e+06	1.42247e+06	1.17304e+06	1.30669e+06	2.19754e+06	2578862	2.95686e+06	3.45641e+06
56	carboxyethyl-GABA	Amino Acid	Glutamate Metabolism	40007	LC/MS Pos Early	100003260	2085	176.092	4386-03-02	2572		HMDB02201	262331	779866	761375	911460	727813	801180	786035	689853	629829	533523	645667	657943	753695	673270	341431	377542	494081	520907	634212	467205	438350	595848	751971	725759	563571	511740	743662	716918	466752	657420	575643	605558	524895	644920	542348	321280	251093
1616	carnitine	Lipid	Carnitine Metabolism	15500	LC/MS Pos Early	100000007	1978	162.112	461-05-2	10917	C00318	HMDB00062	187075536	179407936	107408960	143364000	186713408	176464864	124649248	138852672	178444704	127952784	124894224	102649560	118204368	121266272	161439648	170189184	199953008	190482272	173168864	192267472	186429184	217830736	246393136	197589744	170839760	174956128	118921624	153037808	219622704	189145888	216587488	235900832	184712560	154334880	193022144	91877696	135443024
78	carnosine	Amino Acid	Histidine Metabolism	1768	LC/MS Pos Early	249	2942	227.114	305-84-0	439224	C00386	HMDB00033	737589	605246	813906	1.01786e+06	805770	1241534	1.11624e+06	1.09201e+06	1.0229e+06	967968	1.18297e+06	1.22809e+06	879874	965853	720252	757357	1.00102e+06	985184	921918	997514	857560	805991	821210	768331	661792	808463	911856	1.10815e+06	783377	960847	806258	777994	785466	1.3386e+06	985991	935216	1.40714e+06
3886	carotene diol (1)	Cofactors and Vitamins	Vitamin A Metabolism	57635	LC/MS Pos Late	100015966	1720	568.428					262385	301758	365926	334739	434130	181249	340650	464860	414604	335904	421181	250751	358979	229722	402954	303641	193108	280293	309371	255812	251150	269298	337949	246515	250933	282877	347820	355866	201635	198780	185009	269674	171905	59710.7	143805		161360
3887	carotene diol (2)	Cofactors and Vitamins	Vitamin A Metabolism	57636	LC/MS Pos Late	100015967	1904	568.428					170381	222817	149230	181371	174168		143015	259162	181704	179843	259360	91359.1	226272	124586	235175	166602	152554	165361	185142	179564	154654	229812	207771	197455	165609	113966	281371	161282	131512	222082	159296	148103	85242.8		95528.2
3888	carotene diol (3)	Cofactors and Vitamins	Vitamin A Metabolism	57637	LC/MS Pos Late	100015968	1948	568.428					56731							142516	95229.8	97853.1	138386		96443.3		89504	91605.4					68756.9	113982	82055.2	74808	62037		54829.6
3938	catechol sulfate	Xenobiotics	Benzoate Metabolism	35320	LC/MS Neg	100001605	1906	188.986	4918-96-1	3083879		HMDB59724	2.18256e+06	6600904	5763789	5.34333e+06	3.82077e+06	6530493	6.42554e+06	10614679	5.84535e+06	2.33753e+06	7772543	2336524	1.73525e+06	2.92955e+06	8400840	5483116	13088432	9074448	10516150	10576985	14803565	12946719	13626037	8.13767e+06	2.98466e+06	9191272	5032753	10299392	4628740	8017192	7214356	5897570	3.11345e+06	624335	1.02353e+06	1545150	745992
2618	ceramide (d16:1/24:1, d18:1/22:1)*	Lipid	Ceramides	57437	LC/MS Pos Late	100015727	3850	620.598					372401	429233	1104217	653367	430777	309071	921646	602131	610501	998094	1.53129e+06	673604	1.17094e+06	992386	441579	348610	502372	479282	402972	549773	552802	463681	773529	827836	699490	594352	517299	569354	1085862	640824	683675	610835	585086	361181	319661	333648	561874
2614	ceramide (d18:1/14:0, d16:1/16:0)*	Lipid	Ceramides	57432	LC/MS Pos Late	100015735	2477	510.488								58710.8				68453.1			57553.6		73125.4								71807.2		41714.5	47148.6									32888.5				50402.3
2615	ceramide (d18:1/17:0, d17:1/18:0)*	Lipid	Ceramides	57434	LC/MS Pos Late	100015737	3055	552.535							50112.3	58969.3	68494.4		77334.7	110211	86969.3	63844.9	73643.9	40113.4	58697.6								48326.1			26137.2				39864.8			28535.1			35233.7	32372.4		48723.7
2617	ceramide (d18:1/20:0, d16:1/22:0, d20:1/18:0)*	Lipid	Ceramides	57440	LC/MS Pos Late	100015755	3920	594.582					534604	551678	1.61692e+06	1162530	789965	698675	1215383	1.03048e+06	904372	1.2896e+06	1.62872e+06	1.17401e+06	1.28235e+06	1.27197e+06	683252	534764	660052	591034	612189	812068	687154	665532	784256	1.11734e+06	814109	890698	831831	1083342	1.15393e+06	617939	996263	788468	884721	827899	534496	801832	921558
223	C-glycosyltryptophan	Amino Acid	Tryptophan Metabolism	48782	LC/MS Neg	100006379	1777	365.135	180509-18-6	10981970			56657.2	89156.9	91620.4	75187.9	93024.7	89637.7	102402	101489	83655.6	117113	105190	131431	118566	100351	85427.8	80372.3	126952	109382	102501	100064	90034.6	102118	122810	127127	117395	140944	89285.6	100181	147682	168060	117870	103450	140253	277979	259529	232015	262982
2964	chenodeoxycholate	Lipid	Primary Bile Acid Metabolism	1563	LC/MS Neg	1123	5264	391.285	474-24-9;474-25-9	10133	C02528	HMDB00518
2961	cholate	Lipid	Primary Bile Acid Metabolism	22842	LC/MS Neg	136	5165	407.28	81-25-4	221493	C00695	HMDB00619	264774	895071	576418	198819	86813.6	164831	211139	268067	334298	2.48069e+06	3.31832e+06	1.29348e+06	1.77254e+06	248745	814153	175654	833832	976945	516452	250875	598453	408359	241666	254090	307956	1.06728e+06	355474	790953	1.14675e+06	173229	285292	3727417	804943	582140	704198	200367	224819
2758	cholesterol	Lipid	Sterol	63	LC/MS Pos Late	266	2707	369.352	57-88-5	11025495	C00187	HMDB00067	147426288	120677896	134231216	121959344	146805216	140293968	120018424	175997296	178437440	106648272	95895872	108157776	142144720	122480128	196237728	137308272	123935256	103607104	109316312	118017832	119741712	137408496	132089376	127742584	151086448	165132032	155882512	156187984	134154640	108616928	146090448	123978232	116439880	215279616	138826496	200582240	159905264
1863	choline	Lipid	Phospholipid Metabolism	15506	LC/MS Pos Early	1256	1961	104.107	67-48-1	305	C00114	HMDB00097	249527360	251763344	321125664	346872800	247339600	264203488	269104960	299784992	274595840	317084672	337404992	353930784	280637088	311321248	276846048	275711168	231676880	221999296	228566640	249477168	235298016	203636928	249441040	209165968	191344480	260987120	272035296	259578160	338002464	305223776	249738368	241514016	284993856	290540736	271331904	230937776	334484384
4195	cinnamoylglycine	Xenobiotics	Food Component/Plant	38637	LC/MS Neg	100002253	3127	204.067	16534-24-0	709625		HMDB11621			32050.2				75440.5																				14552.9	22781.1
1270	cis-4-decenoate (10:1n6)*	Lipid	Medium Chain Fatty Acid	62873	LC/MS Neg	100002796	4890	169.123	505-90-8	5312351			587128	340320	1.33135e+06	1.18266e+06	962068	355444	1.41889e+06	720611	928212	1.96148e+06	2.05178e+06	1.74854e+06	1.93636e+06	2.52815e+06	1.37085e+06	1.10175e+06	373523	639569	600750	293040	1107217	185582	507732	639688	893101	1.03846e+06	1.61058e+06	1.48885e+06	540295	761570	348287	294896	577007	1.21155e+06	1.09124e+06	1.08862e+06	1.94843e+06
1568	cis-4-decenoylcarnitine (C10:1)	Lipid	Fatty Acid Metabolism(Acyl Carnitine)	38178	LC/MS Pos Late	100002259	1057	314.233	98930-66-6				1001497	1.16509e+06	2.71032e+06	2318599	1.96058e+06	1.55681e+06	2.03496e+06	1.86504e+06	1.971e+06	3.09818e+06	2.72448e+06	2.84452e+06	3.76291e+06	3721741	1.77996e+06	1.55303e+06	1.03102e+06	1.9183e+06	1.71022e+06	1.42808e+06	2.073e+06	1.2175e+06	2.15439e+06	1.81104e+06	1.73075e+06	1.86542e+06	2.69463e+06	2348274	2.32398e+06	2.05591e+06	1.31326e+06	1.20247e+06	1.82519e+06	3.00293e+06	2.83876e+06	2.70495e+06	2.75273e+06
1221	citrate	Energy	TCA Cycle	1564	LC/MS Neg	1124	582	191.02	77-92-9	311	C00158	HMDB00094	108806448	203567488	210197216	134450608	200507424	165199712	184221936	154483136	123247240	219111728	198084144	199058928	250784736	164590560	170953104	114260832	134681344	146199136	134185888	116385616	134325024	138495360	204667840	236555504	187335840	249224144	190157504	155115072	212098016	204257968	108233552	179150080	227327424	326745216	329195040	301006336	283739008
393	citrulline	Amino Acid	Urea cycle; Arginine and Proline Metabolism	2132	LC/MS Pos Early	391	1520	176.103	372-75-8	9750	C00327	HMDB00904	221514624	216158240	213647664	222730784	218954976	257747520	196375776	192878176	219027424	246269024	205540944	215069968	191847968	216858112	229327552	232864496	237548432	239241648	226610064	261538496	281332288	256063936	271441024	216856608	198196784	209581840	215757200	209445568	195928944	216514496	211465056	225213232	183794032	236711264	192355840	187736928	198975648
2859	corticosterone	Lipid	Corticosteroids	5983	LC/MS Neg	272	5040	345.207	50-22-6	5753	C02140	HMDB01547	4021668	1.2004e+06	7.18722e+06	7766908	4.0617e+06	9489963	8406223	11351835	6.50015e+06	5.85771e+06	8695017	6686170	6.60503e+06	7.37288e+06	11405861	7.90349e+06	9346220	6.43093e+06	9534646	10420199	11116390	3.27261e+06	1.98636e+06	4.36327e+06	3817561	3.14647e+06	13026938	9750207	1.43442e+06	3.33505e+06	1.95867e+06	3156778	2812306	5627243	9417608	5428615	8512257
425	creatine	Amino Acid	Creatine Metabolism	27718	LC/MS Pos Early	1221	1947	132.077	57-00-1	586	C00300	HMDB00064	117729536	213456128	153784544	143592400	104545144	163468752	146766688	142805904	125003936	141295968	124223056	136276976	194367808	99529712	103264448	101857504	133903816	128852768	137228896	121565832	102398792	151033168	213861952	201795696	165731680	174881232	156971936	158964144	152127424	212448896	136081712	164363632	166541088	302031616	362961408	241823728	270654144
426	creatinine	Amino Acid	Creatine Metabolism	513	LC/MS Pos Early	275	2055	114.066	60-27-5	588	C00791	HMDB00562	85386456	83666104	107240728	107140224	101685384	110647640	110287832	113183504	99355528	113116016	111009600	105534288	104881728	102991856	95144496	87422680	97301800	104523728	100378776	96111072	102810504	93057624	98697968	110696760	100429968	103857848	106990624	106628008	106824520	101758224	87908584	96654752	102817560	126548384	119595616	119692880	128167792
360	cystathionine	Amino Acid	Methionine, Cysteine, SAM and Taurine Metabolism	15705	LC/MS Pos Early	310	2270	223.075	535-34-2	439258	C02291	HMDB00099		399426		82479	303091	105911	127088		134394		47639	232862	449833				331314	122222	255687			89760.6	456055	351949	260728	248560				404651	259472	282893	352392	370239	795459	389023	278496
362	cysteine	Amino Acid	Methionine, Cysteine, SAM and Taurine Metabolism	1868	LC/MS Pos Early	800	1475	122.027	52-90-4;56-89-3	5862	C00097	HMDB00574	1.56615e+06	1279661	1.8663e+06	1.72481e+06	1.9057e+06	2.12835e+06	2.61996e+06	1.5649e+06	1.59472e+06	1.8962e+06	2.41594e+06	2.65161e+06	2.70643e+06	1.47439e+06	1.28938e+06	1.41153e+06	2.33312e+06	1.86727e+06	2.06614e+06	3.03682e+06	1.63317e+06	1.53474e+06	2.42526e+06	2.8098e+06	1.76917e+06	1.89739e+06	1648872	1.59699e+06	1.5575e+06	2.38168e+06	2127040	2.3515e+06	2.30809e+06	1.95535e+06	2.25531e+06	1.38927e+06	2.33934e+06
367	cysteine s-sulfate	Amino Acid	Methionine, Cysteine, SAM and Taurine Metabolism	22176	LC/MS Pos Early	100000808	565	201.984	1637-71-4	115015	C05824	HMDB00731	235919	239631	335232	144357	229807	173067	447400	366678	439174	239059	252708	330969	226930	410808	303211	153175	298945	146085	319808	191449	337234	113891	126619	172518	134500	218973	307896	215034	148304	140442	154585	205998	232297	334295	197163	450045	267000
460	cysteine-glutathione disulfide	Amino Acid	Glutathione Metabolism	35159	LC/MS Pos Early	100001437	2465	427.095	13081-14-6	4247235		HMDB00656	978088	1.21624e+06	1.19842e+06	1.94699e+06	2078207	1.3507e+06	1.50772e+06	1.28467e+06	1.332e+06	983425	1.23975e+06	1934804	1.57797e+06	961274	826707	1.19569e+06	1.53881e+06	846633	1.07813e+06	1.04975e+06	768182	942521	1.51589e+06	1.48096e+06	970180	1.19403e+06	1120122	1.33536e+06	1.34626e+06	1.80711e+06	1.07293e+06	1.17731e+06	1.19141e+06	1.00047e+06	1.26875e+06	516355	1.21126e+06
464	cysteinylglycine disulfide*	Amino Acid	Glutathione Metabolism	62103	LC/MS Pos Early	100002466	2547	298.053	70555-24-7			HMDB00709		44966.2		72207							79457.8		100266				96445		85276.6					64453		57054.3			81035.6			71626.4			67137.9
368	cystine	Amino Acid	Methionine, Cysteine, SAM and Taurine Metabolism	56	LC/MS Polar	279	3424	239.017	56-89-3	67678	C00491	HMDB00192	3.18459e+06	2.93257e+06	4292675	5.2399e+06	4486380	3.0639e+06	3.63182e+06	1.89679e+06	4.44088e+06	1.73799e+06	17856454	7620215	3.98336e+06	3.38067e+06	3.49887e+06	3803503	7537919	3.15795e+06	3.86756e+06	4.17224e+06	1.32247e+06	3754787	1693036	6375890	2.53083e+06	1.98259e+06	4.14034e+06	4442173	4.94208e+06	5.00956e+06	4.50964e+06	3940737	2.27484e+06	859798	2.58441e+06	1.34039e+06	6222195
3725	cytidine	Nucleotide	Pyrimidine Metabolism, Cytidine containing	514	LC/MS Neg	827	1325	242.078	65-46-3	6175	C00475	HMDB00089	3.11315e+06	2.91404e+06	4344564	4.26408e+06	3.67101e+06	3.44669e+06	3.54768e+06	4.83255e+06	3.63882e+06	4.1539e+06	3.98752e+06	4.29185e+06	4586328	4.8188e+06	2.44104e+06	3.14044e+06	3.01976e+06	4.04202e+06	3.704e+06	3.65873e+06	4.30014e+06	4360878	4873397	4671661	3.92484e+06	4918639	3.96059e+06	4.15205e+06	4887181	5881409	4.12557e+06	3.80059e+06	5381589	5.70702e+06	5860750	3526091	3.97443e+06
3726	cytosine	Nucleotide	Pyrimidine Metabolism, Cytidine containing	573	LC/MS Pos Early	881	2060	112.051	71-30-7	597	C00380	HMDB00630	501344	1.72011e+06	358702	514596	94683.9	185055		160718	304300	192703	864051	205135	163585	65203.9	812048	410689	567100	454731	343995	306462	243998	497095	712486	485885	515510	518621	473320	565513	299144	387572	498441	392468	397343	677056	421472	531836	250173
4212	daidzein	Xenobiotics	Food Component/Plant	32453	LC/MS Neg	100001219	3566	253.051	486-66-8	5281708	C10208	HMDB03312	318587	377448	349503	66406.6	750395	353750	219631	163341	106637	29825.3	179118	48515.7	111851	79582.1	564485	642607	419182	545860	560847	518170	314443	353570	344552	564373	725780	674932	329584	435469	162081	505574	661098	280526	308476		80727.1
4213	daidzein 7-O-glucuronide	Xenobiotics	Food Component/Plant	62070	LC/MS Neg	100020206	2580	429.083		11316354		HMDB41718	235554	221806	149817		309708	147908	151837	123191	99345.5		127879		30901.4		442765	265624	376822	340870	381854	362368	259592	258369	159273	377760	435643	371672	160674	191403	122532	253851	384263	210335	249824		57337.6
4433	daidzein sulfate (1)	Xenobiotics	Food Component/Plant	48727	LC/MS Neg	100006362	2843	333.007					74783.4	127220	101360	29808.7	219622	96424.7	89632.7	97018.4	55200.9		58235.1			20825	83050.3	104048	128701	141199	158913	137031	110382	125111	97846.1	115302	93003.8	148520	107839	175858	59639.6	96661.9	151550	72032.8	59133.8
4428	daidzein sulfate (2)	Xenobiotics	Food Component/Plant	48728	LC/MS Neg	100006363	3330	333.008					2.01399e+06	2984671	2.13119e+06	712429	5.40744e+06	2.74771e+06	2.62288e+06	2.61383e+06	1616110	625518	2.37973e+06	477473	1.06034e+06	616274	4.14973e+06	3674545	4720179	4997295	5.06477e+06	4662107	4016126	4.61635e+06	3.6822e+06	5.13074e+06	4146008	3.5434e+06	2.14899e+06	2.32219e+06	1.7206e+06	3.87142e+06	5.41346e+06	2.83712e+06	2.92249e+06	196795	989315	221162	103042
1565	decanoylcarnitine (C10)	Lipid	Fatty Acid Metabolism(Acyl Carnitine)	33941	LC/MS Pos Late	100001251	1130	316.248	1492-27-9	10245190		HMDB00651	218723	225539	841393	994607	798124	364341	628110	575326	419858	817510	720460	690444	787293	801103	314419	298662	133939	383454	227330	248142	450161	125521	214978	286837	117720	256151	810541	707743	493226	475919	164384	172617	391597	1.34509e+06	615184	1.37392e+06	1.40191e+06
1615	deoxycarnitine	Lipid	Carnitine Metabolism	36747	LC/MS Pos Early	100001662	2052	146.118	6249-56-5	134	C01181	HMDB01161	20478992	26036528	28702400	48037316	26065496	25447660	22475472	28438164	26393256	29019292	32772288	25132084	35767080	31555018	21983988	18683986	28414522	31375490	23182260	23721128	26348058	29558222	47371268	28889834	19382638	33300760	25660248	27318084	34954276	42903676	32619192	27277728	35618868	39948676	36845068	23118446	36854380
2982	deoxycholate	Lipid	Secondary Bile Acid Metabolism	1114	LC/MS Neg	302	5294	391.285	83-44-3	222528	C04483	HMDB00626	1.2661e+06	1.34464e+06	1.49175e+06	1.76268e+06	1.44121e+06	1.85455e+06	1.95931e+06	1.04453e+06	1.17667e+06	3.04536e+06	2.43226e+06	2.40098e+06	3.69752e+06	4135269	1.6428e+06	1.56349e+06	2.95043e+06	3722502	4041746	1.7934e+06	3.06574e+06	3.91355e+06	2.63397e+06	3.16499e+06	3686228	3.49553e+06	1.47375e+06	1.8429e+06	1867546	2.1051e+06	3445762	1.96129e+06	3.15318e+06	855040	2.03363e+06	439456	2321457
2494	diacylglycerol (14:0/18:1, 16:0/16:1) [2]*	Lipid	Diacylglycerol	54954	LC/MS Pos Late	100010935	3183	584.525					83791		304083	277312	334337	113739	144946	385060	285279	179544	215076	169960	216521	239203	175702		414976	239609	126864	300359	413943	564043	142817	183204	231055	300008			164436	146048	187152	204552	251185	396981	278223	249505	385699
2495	diacylglycerol (16:1/18:2 [2], 16:0/18:3 [1])*	Lipid	Diacylglycerol	54966	LC/MS Pos Late	100010940	2733	608.525					1.36559e+06	1.34623e+06	3.95624e+06	3.05702e+06	1.90956e+06	1.55728e+06	1391738	3.81498e+06	2673077	2.47025e+06	2.86796e+06	1.6745e+06	3519972	2.4714e+06	2060739	657146	2.59984e+06	2.00354e+06	1.13926e+06	1.57281e+06	2735398	3.0024e+06	1861236	2.70115e+06	2937914	2.36388e+06	1.85877e+06	1.39785e+06	2655894	2.04259e+06	1.84451e+06	1.17159e+06	2.55919e+06	4.55971e+06	4314792	2.16484e+06	4.00966e+06
1338	dihomo-linoleate (20:2n6)	Lipid	Polyunsaturated Fatty Acid (n3 and n6)	17805	LC/MS Neg	1231	5730	307.264	2091-39-6	6439848	C16525	HMDB05060	9270413	10075293	23930236	15477727	26539442	9345238	20307910	16791062	20606476	37301276	27704864	24256178	29307412	34154148	17670402	14613528	9217474	19240366	11378295	21617662	27844924	15255789	20405590	17915850	14718103	21686014	23013980	21752688	22361916	14673537	18292406	18140138	23833004	27056032	18815152	32057272	27693374
1333	dihomo-linolenate (20:3n3 or n6)	Lipid	Polyunsaturated Fatty Acid (n3 and n6)	35718	LC/MS Neg	100001739	5596	305.249	17046-59-2	5280581	C03242	HMDB02925	18237918	17529984	35852248	24163030	44793708	17668448	32465170	25323884	31605332	49663052	36302980	30475266	38419008	40325656	20042012	18483200	14571348	28281566	17481844	34848076	38105260	23369098	28443534	25597068	22270532	26412064	31254918	28911852	27762508	20247504	27780530	30552902	36434748	27066388	21890740	31410514	28383042
1596	dihomo-linolenoylcarnitine (C20:3n3 or 6)*	Lipid	Fatty Acid Metabolism(Acyl Carnitine)	57521	LC/MS Pos Late	100015840	1392	450.358					166158	166575	398798	355357	280374	289366	332780	328788	318376	415450	354574	438282	523660	404832	233186	232959	161768	298603	215308	190836	310350	171700	258873	283445	244320	265370	298254	327576	324408	274260	192263	183818	277460	560301	406741	516459	423692
1597	dihomo-linoleoylcarnitine (C20:2)*	Lipid	Fatty Acid Metabolism(Acyl Carnitine)	57520	LC/MS Pos Late	100015839	1436	452.373					248227	255012	732102	571041	435954	457295	638014	622454	596768	898859	771726	1.00416e+06	947607	863248	437762	381288	273730	446530	402162	349833	524079	314964	554489	603897	532095	610223	609882	657426	714486	542792	543952	350260	652130	1.60453e+06	1.0573e+06	1754932	1290620
3849	dihydrobiopterin	Cofactors and Vitamins	Tetrahydrobiopterin Metabolism	35129	LC/MS Neg	100001506	1552.3	194.068	6779-87-9	1879	C00268	HMDB00038	101777	99204.1	132840	146786	114955	108855	110288	160540	119378	153124	153074	157664	169405	126672	127929	100713	174295	159584	155745	133241	188935	151920	237984	194679	172393	230005	171315	142031	172396	235298	241527	169576	235351	361780	374279	203065	321798
4177	dihydrocaffeate sulfate (2)	Xenobiotics	Food Component/Plant	62524	LC/MS Neg	100020822	930	261.007					80977.2	263459	81834.2	182508	33835.4	63675.6	82152.5	73244.7	51204.3		35365.9			32337.4	295030	72370.2	162345	105896	76415.7	98688.7	338315	152864	175255	23947.6			65765.1	215547	145213	117790	309235	52709.5	51185.5
4219	dihydroferulate	Xenobiotics	Food Component/Plant	40481	LC/MS Neg	100003432	1928	195.066	1135-23-5	14340				108271	22113.7	94922.3					129995		40833.4		87694.8		181688	103952	76888.8	116375	189746	132376	288880	72581.8				53297.5	46591.6	91708	32009.1	207147	95276.5
4220	dihydroferulic acid sulfate	Xenobiotics	Food Component/Plant	62857	LC/MS Neg	100020272	1310	275.023		187489		HMDB41724	54099.1	358446	41784.8	279650	28646.2	35115.7		68655.5	257680		82490.2		175649	67246.9	303869	248313	132602	303326	382339	261525	635760	173693		93940.2	34511.9	137023	55997.7	293585	149254	493805	170022	43181.7	34461.1
3681	dihydroorotate	Nucleotide	Pyrimidine Metabolism, Orotate containing	601	LC/MS Polar	923	1910	157.025	155-54-4	648	C00337	HMDB03349	469335	308128	422879	180933	689240	361253	630908	404181	342708	560484	548538	643656	456202	568715	571913	906000	995050	418058	1.22874e+06	830398	395291	876739	1108607	1.00925e+06	916882	1259448	698723	385993	603902	487319	633355	494867	1.05084e+06	617672	671500	205581	994313
5056	dimethyl sulfone	Xenobiotics	Chemical	43424	LC/MS Pos Early	100004284	832	95.0161	67-71-0	6213	C11142	HMDB04983	198847	132537	385260	353769	433000	392344	891139	118758	346881	1.03868e+06	1150605	856272	647262	734951	1.14644e+06	957327	542774	480157	728554	1.0098e+06	445330	428964	402121	597351	1.13301e+06	851467	598847	696798	1.06768e+06	486253	548065	819435	966567	621692	656680	525694	918099
399	dimethylarginine (SDMA + ADMA)	Amino Acid	Urea cycle; Arginine and Proline Metabolism	36808	LC/MS Pos Early	100001810	2850	203.15	102783-24-4	123831	C03626	HMDB01539	9601200	9263109	10235664	9262578	8.29408e+06	9797833	10028660	11095498	10365125	12599370	12900078	12138410	11959801	10576613	9211009	7675893	12075094	9935924	10163368	10713955	10773294	11776356	14281406	16080208	13041598	16030717	9921688	8938748	15206151	16767822	16220900	13809806	15017933	23738784	24415330	18700560	26161560
5	dimethylglycine	Amino Acid	Glycine, Serine and Threonine Metabolism	5086	LC/MS Pos Early	806	1104	104.071	1118-68-9	673	C01026	HMDB00092	37546924	30965952	38373896	35716636	32669606	36436444	27422786	25122542	32786988	36700480	44756260	38001576	43836896	26705342	56804844	49391260	45236656	43782996	52548704	43206432	28344942	47309084	63999520	49383812	39029100	47766680	32455284	34677932	40708488	55400344	57733088	51082032	60813820	68208536	60939940	73847176	58714196
1337	docosadienoate (22:2n6)	Lipid	Polyunsaturated Fatty Acid (n3 and n6)	32415	LC/MS Neg	100001182	6034	335.296	7370-49-2	5282807	C16533	HMDB61714	499196	655425	858886	911596	1.37038e+06	475525	1.67549e+06	1.1079e+06	901361	1.96374e+06	1.5854e+06	1.90702e+06	1.73143e+06	2.6015e+06	1.02385e+06	1.33209e+06	693554	1.27035e+06	965680	1.60654e+06	2.4684e+06	765116	1.09855e+06	1039109	971652	1.39518e+06	1654285	1.25132e+06	1.52504e+06	884369	968657	1.09342e+06	1.33061e+06	1.56789e+06	1.25505e+06	2068582	1.82176e+06
1456	docosadioate (C22-DC)	Lipid	Fatty Acid, Dicarboxylate	39837	LC/MS Neg	100002952	5291.8	369.301	505-56-6	244872	C19625		66057.5	79190.3	135223	123748	124067	61557.7	111819	91868.3	71117	153225	95163.5	116315	136516	173483	110031	130420	95516.7	99907.8	139139	157708	189654	89484	97932.6	109174	113155	130580	135061	73228.1	78878.7	87928.3	97847.3	105981	115184	108440	70334.8	99185.1	99686.1
1324	docosahexaenoate (DHA; 22:6n3)	Lipid	Polyunsaturated Fatty Acid (n3 and n6)	44675	LC/MS Neg	100000665	5525	327.233	6217-54-5	445580	C06429	HMDB02183	78534992	66843752	124999424	88121520	190857664	71147784	127383032	111274872	92293200	133169056	97825912	88394528	108536824	117249704	62223608	60179884	41169120	61517912	50377248	76739064	88393640	62601184	66210708	73369040	64050660	84810424	111046632	92404408	64447080	65581392	60966228	76073192	89527048	153832304	114347832	255800160	164917968
1603	docosahexaenoylcarnitine (C22:6)*	Lipid	Fatty Acid Metabolism(Acyl Carnitine)	57523	LC/MS Pos Late	100015845	1349	472.342						68165.6			64629.5	71007.9		60636.4	77563.7	67488.9		51259.6	84472.1											65357.5		42422.1								83659.2	92870.5	144162	89148.9
1323	docosapentaenoate (n3 DPA; 22:5n3)	Lipid	Polyunsaturated Fatty Acid (n3 and n6)	32504	LC/MS Neg	100001181	5571	329.249	2234-74-4	6441454	C16513	HMDB06528	11547023	7991003	18819510	11169664	21830050	7.36169e+06	23379794	21854906	18376290	20263262	14364377	15962293	18836214	24824018	10307238	5792960	6.96685e+06	10256894	6992608	14822194	26623230	11016230	10731928	10869194	12821017	16855148	17916634	13379112	14836019	8779278	9437467	15575236	17608242	25498228	19087552	27171078	34167596
1336	docosapentaenoate (n6 DPA; 22:5n6)	Lipid	Polyunsaturated Fatty Acid (n3 and n6)	37478	LC/MS Neg	100001580	5624.5	329.249	25182-74-5	6441454	C16513	HMDB01976	2841134	3.50666e+06	7.07165e+06	5.28697e+06	10156079	3.05135e+06				7.03198e+06	4.98165e+06	4.18359e+06	5.40253e+06	6525115	4.30736e+06	4.37453e+06	3.08025e+06	6710561	3575508	6984270		4416187	7267369	5989479	2.97232e+06	4.50894e+06	5.02321e+06	4.163e+06	5076214	5274231	8468356	4.84476e+06	10543275	7.53131e+06	5.47801e+06	8.15786e+06
1325	docosatrienoate (22:3n3)	Lipid	Polyunsaturated Fatty Acid (n3 and n6)	32417	LC/MS Neg	100001195	5823	333.28	59708-86-0	5312556	C16534	HMDB02823	84413.5		267113		397185	155810	396600	326515	449572	754568	428170	470001	451090	565044		172679		279234	236390	434071	751556			392361	194518	231283	325026	309405		290455	258429		488576	560033	463543	611715	679200
1341	docosatrienoate (22:3n6)*	Lipid	Polyunsaturated Fatty Acid (n3 and n6)	57467	LC/MS Neg	100015762	5850	333.28							127032		395817	89113								309499				331597		452790		237636	189024	282945		180887	218107			222503	235208		660830			183424
1439	dodecadienoate (12:2)*	Lipid	Fatty Acid, Dicarboxylate	62276	LC/MS Neg	100020478	5146	195.139					688432	801387	2.82198e+06	2.2385e+06	1.82535e+06	865944	1.93793e+06	2.33341e+06	1.55384e+06	3.70453e+06	2935988	3174795	3.71005e+06	4.11208e+06	1.66892e+06	1.41426e+06	532774	1066909	827623	626523	2.11138e+06	735087	608163	990808	991140	1.28839e+06	3.93998e+06	2.73234e+06	1.23501e+06	1.03856e+06	367953	392618	1.04368e+06	2.65368e+06	2.13419e+06	3.47693e+06	4.03104e+06
1441	dodecanedioate (C12-DC)	Lipid	Fatty Acid, Dicarboxylate	32388	LC/MS Neg	100001102	2990	229.145	693-23-2	12736	C02678	HMDB00623	174132	129305	323392	243216	210782	187852	295732	187763	183538	249500	211878	264923	317057	480739	238524	194078	215469	196425	200285	188350	339562	187298	122097	143644	201690	189828	319584	252981	144883	224053	139742	149255	163488	332250	182063	501237	292889
194	dopamine 3-O-sulfate	Amino Acid	Tyrosine Metabolism	48407	LC/MS Neg	100006361	1556.2	232.028		122136	C13690	HMDB06275			40957.3	20506.5	38950.2	25512.4	33117.1		23393.3				15875.4		34202.6	31985.9	39350.6	38857.7	52858.3	45940.1		45027.7	39033.9	28184.8	37358.8	38182.5		30358.4		58017.6	31276.6	50477.8	35101.1	45862.1	39540.8		39215.3
5058	ectoine	Xenobiotics	Chemical	35651	LC/MS Pos Early	100001635	1980	143.082	96702-03-3	126041	C06231								156412	139337		188641	128567		61485		156634			135495			102902	217657	79441.6			137886	162054	166156		114126	140252			182762	191591		105310
5059	EDTA	Xenobiotics	Chemical	22163	LC/MS Neg	100001002	643	291.083	60-00-4	6049	C00284	HMDB15109	6882364416	6850220032	7245241856	7028767232	6873600000	7209565184	7179799552	6853642752	7066661376	6810950656	7348589056	6692331520	6491724800	6814290944	7165890560	7480481280	6841676288	7247647232	7041602048	7399659520	6823952384	6976394240	6359864832	6842017792	7048902656	6395128832	6851111936	7390834688	6966060544	6509441024	6946654208	6688746496	6803488768	6431603712	6087534592	6496087040	6870186496
1454	eicosanedioate (C20-DC)	Lipid	Fatty Acid, Dicarboxylate	39831	LC/MS Neg	100002951	5200.9	341.27	2424-92-2	75502			133010	125048	333368	258308	176894	122915	128316	164997	143338	237249	170713	212848	159625	392684	175458	228925	145903	209060	221115	194250	272907	123919	163166	197233	171130	164971	216705	139342	183497	134844	169191	150130	155057	176248	133510	216620	182862
1322	eicosapentaenoate (EPA; 20:5n3)	Lipid	Polyunsaturated Fatty Acid (n3 and n6)	18467	LC/MS Neg	2050	5450	301.217	10-2005-9;10417-94-4	446284	C06428	HMDB01999	18854742	11274721	20254934	13999277	32132634	12191102	19002186	20857482	16429303	23330944	14357054	14961284	20093118	18843002	15554159	7.18753e+06	10309170	12454076	8483041	17605146	22466688	15251634	13691970	11812252	14441188	16389490	18093250	12001092	12506973	9694408	10312450	20761206	15667194	17581632	15305616	27277080	19397088
1303	eicosenoate (20:1)	Lipid	Long Chain Fatty Acid	33587	LC/MS Neg	100001335	5950	309.28		5282768	C16526	HMDB02231	20770424	15171451	51167960	35056572	49076408	11525361	35091672	30798874	32235664	63138628	57719468	56026360	51781244	118598296	27781280	30509110	21229914	45312212	27129702	52188164	79116928	19312742	32341764	28795694	27681314	33291138	45196720	48101356	37586576	27345514	29057364	29174342	38022104	28970280	24305626	34709576	32040532
1598	eicosenoylcarnitine (C20:1)*	Lipid	Fatty Acid Metabolism(Acyl Carnitine)	57519	LC/MS Pos Late	100015838	1484	454.389					322840	325578	848392	640570	510733	499287	621800	617778	619571	888145	737776	899663	857934	837991	485498	478526	327375	481497	505706	371183	538663	361152	616000	659452	572251	589649	755735	665913	721567	471529	646582	532873	729892	1.35392e+06	850289	1.13341e+06	807134
4227	equol glucuronide	Xenobiotics	Food Component/Plant	41948	LC/MS Neg	100003895	3215	417.119					589184	1.79798e+06	415173	1086652	82176	294535	213373	232070	640833	166139	841332	388388	449439	534705	1819474	797992	2.29344e+06	933749	708172	1.90847e+06	1.44109e+06	1393830	1.02922e+06	671838	484542	988983	101998	1.43303e+06	625959	1.16702e+06	956425	801708	751637	113633	141420	103408	102453
4228	equol sulfate	Xenobiotics	Food Component/Plant	40478	LC/MS Neg	100003429	3630	321.044					7875617	12239074	6227486	17681610	882735	4.20386e+06	4.36218e+06	3.62133e+06	12358322	5883216	16802752	8431511	11273823	10773538	17401750	10375659	19892972	11247764	8.05785e+06	17635752	19534030	20643916	20230474	11754234	9869782	15515948	1.87422e+06	16021602	8547271	13213399	10678462	12379337	11085159	3.62259e+06	5.65004e+06	3.91763e+06	3.11942e+06
4229	ergothioneine	Xenobiotics	Food Component/Plant	37459	LC/MS Pos Early	100002154	850	230.096	58511-63-0	3032311	C05570	HMDB03045	4606250	3297241	5217394	6.13385e+06	5042612	7.33232e+06	6.608e+06	7.16127e+06	6178625	4427719	4932540	5115179	5.29223e+06	4990040	3.64559e+06	3061434	4.06695e+06	3306183	3.96946e+06	4.07977e+06	5621372	3.50583e+06	3.44047e+06	4.74273e+06	3.9004e+06	3.78353e+06	5116317	5.06303e+06	4674473	3.94129e+06	2639619	4.40648e+06	3.1344e+06	3752316	3.37855e+06	2.13428e+06	3.52474e+06
1308	erucate (22:1n9)	Lipid	Long Chain Fatty Acid	1552	LC/MS Neg	1087	6355.6	337.311	112-86-7	5281116	C08316	HMDB02068	3.56432e+06	3.48457e+06	9825568	5.49481e+06	8004431	2.01225e+06	5.589e+06	6.55665e+06	6.87002e+06	12708716	5980377	9156665	5589357	21931270	5674982	9430334	5.53407e+06	11232644	9111074	11446992	39225140	3297410	3.79074e+06	4.85339e+06	5.60216e+06	5897512	11199110	7.79158e+06	7365955	5.71035e+06	5448900	4.22904e+06	10771142	3.84958e+06	4.13226e+06	4656056	4.27182e+06
1599	erucoylcarnitine (C22:1)*	Lipid	Fatty Acid Metabolism(Acyl Carnitine)	57525	LC/MS Pos Late	100015841	1535	482.42					76908.5		96464.1	117100	104912	84869.1	126744	124897	106202	182515	126838	114006	129329	125429	99181.9	113005	101712	97186.8	96956.4	91075.1	87643.2	93447.6	130501	140805	104483	133106	146527	103635	88040.4		139534	85784	145132	175502	101985	157644	128986
4231	erythritol	Xenobiotics	Food Component/Plant	20699	LC/MS Polar	100000846	1491	167.056	149-32-6	222285	C00503	HMDB02994	314823	255257	325197	323692	297648	443587	447742					206459	284686	458934	376613	326834	456213	367759	443271	319690					329092	367341	237064	408938	336264	308190	299546	301576	372949			466699
1213	erythronate*	Carbohydrate	Aminosugar Metabolism	42420	LC/MS Polar	100001320	2186	135.03	88759-55-1	2781043		HMDB00613	89184936	47202304	131404096	108293976	93318856	147039904	120321240	133350472	96457240	71516440	126776624	101927376	94109408	165380288	77596552	75956416	100053304	114991400	109534824	134232832	87759168	85149544	62160964	118800808	89889816	110291208	132202240	136100240	132072992	97658032	105500432	113357224	110179816	152884688	128517016	152556976	195843744
4998	ethyl glucuronide	Xenobiotics	Chemical	39603	LC/MS Pos Early	100002849	1181	240.108	17685-04-0	152226		HMDB10325	84891.9																				104282		227868	298212	90961.1	58750.5	150185	59117						1.81376e+06		1.45564e+06
321	ethylmalonate	Amino Acid	Leucine, Isoleucine and Valine Metabolism	15765	LC/MS Polar	2054	2785	131.035	601-75-2	11756		HMDB00622	23189082	12538017	63785748	45718880	30379304	42077956	52421608	59987912	39681192	39798264	69303136	64628684	52168572	82474392	36853224	24004346	31186578	44736296	35181180	45986660	45334244	29227766	17977140	46403048	31646866	33159144	61619464	55788836	58409132	33447008	31395488	35558680	32413830	55792940	43917172	41023108	64281872
3797	flavin adenine dinucleotide (FAD)	Cofactors and Vitamins	Riboflavin Metabolism	2134	LC/MS Neg	327	2425	784.15	146-14-5;84366-81-4	643975	C00016	HMDB01248	261948	237092	295251	287781	290897	265896	358233	369771	362061	396183	398923	430496	463718	377241	518948	312593	371926	351858	354768	350159	354757	491280	484494	462192	388337	533660	292739	301970	479794	460116	496519	399712	431514	648709	570916	506125	596959
4235	ferulate	Xenobiotics	Food Component/Plant	35630	LC/MS Neg	100001542	1755	193.051	537-98-4	445858	C01494	HMDB00954	320616	221628	77990.9	45938.3	78970.5	142505	83525.1		135492	100222	195674	89077.3	88351.6		549853	560452	486672	499030	446896	531204	353748	590456	267681	537180	603715	402399	172226	101997	66125.2	353752	491007	405768	305552		88517.7
4236	ferulic acid 4-sulfate	Xenobiotics	Food Component/Plant	47114	LC/MS Neg	100005389	1200	273.007	86321-29-1	6305574		HMDB29200	2.48925e+06	2.28669e+06	1.28393e+06	979402	584289	1.51834e+06	890364	889941	1455611	927636	1.81065e+06	892961	1.16646e+06	663908	5.19398e+06	3686431	2.92988e+06	3.57331e+06	3585190	4364393	3.84231e+06	4.75086e+06	3017548	4481260	3.86017e+06	2.98243e+06	1.80065e+06	1.73222e+06	1.77493e+06	3.03303e+06	3176705	2.87491e+06	2.39169e+06	145386	684729		76065.6
76	formiminoglutamate	Amino Acid	Histidine Metabolism	43493	LC/MS Pos Early	100002500	1880	175.071	816-90-0	439233	C00439	HMDB00854	1.64649e+06	1.43761e+06	2.85636e+06	1.68921e+06	1.22513e+06	1.24865e+06	1.49544e+06	2.20481e+06	2.15141e+06	1.48459e+06	2.16172e+06	2.07676e+06	2.16098e+06	1.58204e+06	2744428	1.33835e+06	1.53121e+06	2.02935e+06	2.12122e+06	3127136	1.8471e+06	1.85516e+06	3.13818e+06	2.5086e+06	2129429	3385711	1.38767e+06	1.28458e+06	2.81169e+06	2.80017e+06	2.5988e+06	3.24396e+06	2.97816e+06	6118051	2.76627e+06	4.99143e+06	3318789
1132	fructose	Carbohydrate	Fructose, Mannose and Galactose Metabolism	577	LC/MS Polar	878	2065	179.056	57-48-7	5984	C00095	HMDB00660	1.58744e+06	1.49859e+06	2.46525e+06	2251718	1.80814e+06	1.73362e+06	1.98428e+06	2190479	1.75077e+06	2.80999e+06	2.96671e+06	1.79995e+06	2.12047e+06			1.93046e+06	2.51562e+06	1.65168e+06	341104	1.83797e+06	1.71719e+06	2.37897e+06	2912010	3.92535e+06	2.36648e+06	2.65806e+06	1487978	1.09756e+06	2.4344e+06	2.31926e+06	3.82115e+06	3.57078e+06	3.71519e+06	1.69533e+06	3.0998e+06	2.07225e+06	1.86464e+06
1231	fumarate	Energy	TCA Cycle	1643	LC/MS Polar	330	3084	115.004	100-17-8	444972	C00122	HMDB00134	20653380	14988644	25253644	29975784	19535120	35616368	18471956	20266816	10859284	14977776	21406178	13386324	13817398	27467130	18044204	15690730	10717319	17758600	15446589	18864848	15159993	11238362	6.84094e+06	16967114	7251783	10889042	31704190	38930540	11388089	16414777	8331119	6.42733e+06	8609536	8909935	11689994	8448895	22252502
1158	galactonate	Carbohydrate	Fructose, Mannose and Galactose Metabolism	27719	LC/MS Polar	100001026	3085	195.051	299-28-5	128869	C00880	HMDB00565	4673702	3.08721e+06	12996765	2.4443e+06	2335114	13911706	13153662	9634640	8096995	5625000	12309540	10830982	8435889	9368184	13852411	8.01948e+06	18513920	7300117	28120762	5244964	15999306	22975742	4701589	11955226	10253323	12203356	4318750	11956137	16569423	9810998	23859056	14455519	13519337	3952439	3.85721e+06	10680244	15228794
515	gamma-glutamylalanine	Peptide	Gamma-glutamyl Amino Acid	37063	LC/MS Pos Early	100001843	1986	219.098	5875-41-2	440103		HMDB29142					121192	123928	61239.8	67140	90133.1	197235	89609	48577.1			107635	82155.3	129864	141949	131190	158066	102882	161600	325651	418967	338143	385121	86423.5	105590		208636	327514	233934	324108		398026		445368
523	gamma-glutamyl-alpha-lysine	Peptide	Gamma-glutamyl Amino Acid	55015	LC/MS Pos Early	100010901	2784	276.155		65254			483597	778580	586328	545863	857723	553800	478222	485012	533131	729833	611076	551622	789724	436122	337844	403245	642632	487978	377389	376900	369614	552361	1.55111e+06	1.13966e+06	714181	778959	829472	556502	760819	789869	475191	1.03574e+06	955203	1.58773e+06	2.32127e+06	1.11263e+06	1.13311e+06
532	gamma-glutamylcitrulline*	Peptide	Gamma-glutamyl Amino Acid	62104	LC/MS Pos Early	100020241	1644	305.146					3.56106e+06	3.27331e+06	3.1242e+06	4.67513e+06	5.3094e+06	4776509	3.69504e+06	3.90865e+06	4215261	6.33314e+06	4.92622e+06	5745875	5967065	4300034	5401740	4214730	4.74485e+06	3816394	5201747	4882893	4.95402e+06	5.37276e+06	6607757	7.11504e+06	7173744	7.15177e+06	5176253	4.26532e+06	3.84912e+06	7.18755e+06	4.32504e+06	5996918	6.2774e+06	5067363	6.60854e+06	3.87563e+06	6.08885e+06
524	gamma-glutamyl-epsilon-lysine	Peptide	Gamma-glutamyl Amino Acid	33934	LC/MS Pos Early	100001262	2725	276.155	17105-15-6	7015685		HMDB03869	162740		241855		342088	180022	161251		240048	305861	254976	209494	244138			130305					157927	288366			279393	272789		163097	272076	322740						526622	556492
517	gamma-glutamylglutamate	Peptide	Gamma-glutamyl Amino Acid	36738	LC/MS Pos Early	331	1775	277.103	1116-22-9	92865	C05282	HMDB11737	773006	455606	819474	1486981	990790	1.11479e+06	1.00465e+06	1.31313e+06	876304	1.39961e+06	1.13527e+06	1.14213e+06	1.0493e+06	1.50745e+06	940377	864426	647029	760907	881883	975554	912622	1298122	1.10478e+06	1.05589e+06	914708	1.29194e+06	953146	1.43907e+06	916426	999981	982836	934599	1.0298e+06	874029	947152	486041	1.72144e+06
518	gamma-glutamylglutamine	Peptide	Gamma-glutamyl Amino Acid	2730	LC/MS Pos Early	1140	1430	276.119	10148-81-9	150914	C05283	HMDB11738	27025808	22125958	28412902	32821262	29962936	32844946	28315490	33431322	34534072	35496788	39529420	40195024	36739080	46356108	31673886	21698098	26766748	26632184	34768820	31303616	30606038	31109050	37861568	49461768	39307048	38255624	35583024	31475850	39155560	40089688	46957872	42209476	39547112	37466164	43633604	24726582	51710284
519	gamma-glutamylglycine	Peptide	Gamma-glutamyl Amino Acid	33949	LC/MS Pos Early	100001294	1535	205.082	1948-29-4	165527		HMDB11667	2.60347e+06	1.98665e+06	2.34514e+06	2.02588e+06	2.93589e+06	3.27912e+06	2.73739e+06	2.99665e+06	2.54729e+06	4.01363e+06	3.6216e+06	2.92933e+06	3.50189e+06	4197942	2.99189e+06	2.13115e+06	3.06497e+06	2.80562e+06	3.51298e+06	2803920	3360356	3330411	5498931	6137385	5135932	5011953	3.06747e+06	2.96084e+06	3.81364e+06	4.15328e+06	3835375	4.06696e+06	5.31205e+06	5.31599e+06	8664347	2783731	9307648
520	gamma-glutamylhistidine	Peptide	Gamma-glutamyl Amino Acid	18245	LC/MS Pos Early	1235	2740	285.119	37460-15-4	7017195			82198.6	99139.2	88205	66215.3	175584	119986	122611	152461	171189	146803	140668	142570	149510	134109	128478	69855.4	177716	86441.9	145996	164345	121674	89081.2	187343	250877	186500	173838	106459	108825	217052	231905	170891	201972	202438	352108	351120	257856	317338
521	gamma-glutamylisoleucine*	Peptide	Gamma-glutamyl Amino Acid	34456	LC/MS Pos Early	100001485	2940	261.144		14253342		HMDB11170	943896	1.01286e+06	1.3453e+06	1.4033e+06	1.12203e+06	1.23178e+06	1070899	1.45569e+06	1.38691e+06	1.26184e+06	1.20364e+06	1.24008e+06	1.11855e+06	845435	1.10966e+06	993705	1.08086e+06	993133	1062398	1.25073e+06	987847	1.55386e+06	1250649	1.35561e+06	1.25919e+06	1.57582e+06	1.04383e+06	1.2382e+06	1235118	1.16709e+06	1.08632e+06	1.34028e+06	1.20463e+06	2.36237e+06	1.46463e+06	1.40978e+06	2.55903e+06
522	gamma-glutamylleucine	Peptide	Gamma-glutamyl Amino Acid	18369	LC/MS Pos Early	1268	2991	261.144	2566-39-4	151023		HMDB11171	869296	679753	899750	769097	854507	633015	644969	1.00561e+06	870059	758837	888102	739566	811345	478509	1.09839e+06	672963	1.00123e+06	787438	928914	1.09409e+06	799609	1114863	1.12858e+06	1.27784e+06	1058825	1.24624e+06	727411	780130	1067396	1.2216e+06	1.24469e+06	1.16879e+06	1.22009e+06	962628	845453	668547	1.13886e+06
525	gamma-glutamylmethionine	Peptide	Gamma-glutamyl Amino Acid	44872	LC/MS Pos Early	100001313	2640	279.101	17663-87-5	7009567		HMDB29155	2392504	1.77506e+06	1.81298e+06	1782993	2.32781e+06	2.39538e+06	1.99826e+06	1.5933e+06	2.03853e+06	3274096	2.85498e+06	1.98577e+06	2.698e+06	1.77e+06	2926279	2.6632e+06	2.80244e+06	2.34331e+06	3524724	2489971	1.81298e+06	3780230	5476354	5.43939e+06	4414645	4.82443e+06	2218562	1601449	2081005	3.49146e+06	3751179	4.06663e+06	3.83441e+06	2759752	4.6076e+06	2.20494e+06	4919509
526	gamma-glutamylphenylalanine	Peptide	Gamma-glutamyl Amino Acid	33422	LC/MS Pos Early	100000491	2992	295.129	7432-24-8	111299		HMDB00594	469515	358774	352050	290703	374998	356682	318953	541056	379856	558902	526026	453077	459017	309022	618218	345960	555718	400220	672424	585450	435359	606072	671316	722940	663840	769105	446815	440414	522898	603788	764656	718045	1.00822e+06	1.13856e+06	852586	1117393	903780
527	gamma-glutamylthreonine	Peptide	Gamma-glutamyl Amino Acid	33364	LC/MS Pos Early	100001314	1750	249.108	5652-48-2	76078708		HMDB29159	1.62533e+06	1.38031e+06	1.96479e+06	2.68831e+06	2.78556e+06	3412849	2.27051e+06	2.15709e+06	2.75243e+06	3684787	3.53372e+06	2.94531e+06	3325405	1.70186e+06	2.17006e+06	2.0971e+06	2.96111e+06	2.82789e+06	3.26349e+06	2.75304e+06	2317396	3.26113e+06	4887049	4406825	4.15766e+06	3.93752e+06	2433609	2588482	2379401	3.32838e+06	2.86998e+06	3.30077e+06	3.16218e+06	3.14797e+06	3518798	3.46346e+06	3.3925e+06
528	gamma-glutamyltryptophan	Peptide	Gamma-glutamyl Amino Acid	33947	LC/MS Pos Early	100001295	2975	334.14	66471-20-3	3989307		HMDB29160	273373	143675	217113	334918	286614	359972	271641	318618	216238	408110	302127	370976	318232	284332	363977	212145	225089	260373	342806	301256	260782	266592	317319	453475	367542	339036	330310	324732	233893	319733	242489	237407	321494	461072	453973	287219	513487
529	gamma-glutamyltyrosine	Peptide	Gamma-glutamyl Amino Acid	2734	LC/MS Pos Early	1102	2518	311.124	7432-23-7	94340		HMDB11741	503923	392631	499595	488794	964865	828745	460575	404682	339114	905316	440475	496639	676102	345541	774762	711077	637154	406821	734577	458495	354793	664043	1.0243e+06	1.12865e+06	767058	731810	682184	743248	94582.5	656469	431514	618244	865408	1.19554e+06	1.84836e+06	952545	1.45385e+06
530	gamma-glutamylvaline	Peptide	Gamma-glutamyl Amino Acid	43829	LC/MS Pos Early	100001126	2700	247.129	2746-34-1	7015683		HMDB11172	1.50726e+06	1.47302e+06	2151436	2.29237e+06	2.38738e+06	2.1485e+06	1.68794e+06	2.15345e+06	2.02273e+06	2.08042e+06	2.13336e+06	1.95076e+06	2.17775e+06	1.30683e+06	2093206	1.64719e+06	1.74304e+06	1.60168e+06	1.86162e+06	1.99399e+06	1.6465e+06	2.33898e+06	2440651	2.41156e+06	2138287	2.62861e+06	1.74668e+06	1.99081e+06	1.87974e+06	2.09496e+06	1.55091e+06	2.35787e+06	2258280	2807844	2.31228e+06	2049949	3087200
3841	gamma-tocopherol/beta-tocopherol	Cofactors and Vitamins	Tocopherol Metabolism	52473	LC/MS Pos Late	100008998	2384	416.364					1.97949e+06	2.43508e+06	2.52066e+06	2.42364e+06	1466483	282040	2.11539e+06	2.44222e+06	1.74239e+06	2209224	3.50427e+06	1.3399e+06	2228716	2695690	3.72597e+06	1.25559e+06	3569784	2.28621e+06	2653825	2.80712e+06	4.13435e+06	4780651	5625383	4.03126e+06	3.33944e+06	4796559	2204056	2.13255e+06	3.27312e+06	4.21364e+06	5.42649e+06	3.28033e+06	3.31659e+06	699331	2.1296e+06	383954	1.90033e+06
4080	genistein	Xenobiotics	Food Component/Plant	32448	LC/MS Neg	100001221	3754	269.046	446-72-0	5280961	C06563	HMDB03217	106443	241854	79533.1	70526.9	238602	108844		37373.3	34083.8		46774.6				233700	256056	193447	137210	144326	166820	103793	136629	128263	333507	154501	145636	104183	100579	38767.5	220831	211603	74892.2	75911.6		39289
4081	genistein glucuronide*	Xenobiotics	Food Component/Plant	62063	LC/MS Neg	100020216	2895	445.078					235483	311431	134661	94601.9	239611	144693	67775.2	88976.9	96618.6		104949			26136.7	453373	276063	446533	305579	319328	383284	197432	265489	180715	427001	423662	333860	160162	131276	112901	312460	401503	237216	240245		68256.3
4215	genistein sulfate*	Xenobiotics	Food Component/Plant	62061	LC/MS Neg	100020207	3616	349.002					1.1805e+06	2.40091e+06	1.05668e+06	1.15144e+06	2.84151e+06	1.76748e+06	1.02454e+06	1162924	1.2798e+06	494755	1256677	377179	924432	442141	2.33836e+06	2.19181e+06	3.29712e+06	2.32223e+06	2709715	3022062	2.00443e+06	2.61088e+06	2.32324e+06	3.24498e+06	1970969	1658453	1.27929e+06	926874	1095000	2779704	3.02149e+06	1.47782e+06	1.55556e+06	142488	677250	94404.7	88316.1
189	gentisate	Amino Acid	Tyrosine Metabolism	18280	LC/MS Polar	100000447	905	153.019	490-79-9	3469	C00628	HMDB00152	230893	241877	390507	355477	295409	243655	230742	482598	226951		234051	129126	129404	112007	383415	215799	342359	352021	338502	392313	405171	240963	193360		176878	220263	301003	444541	266396	295753	275845	333600	207749
4151	gluconate	Xenobiotics	Food Component/Plant	587	LC/MS Polar	338	2922	195.051	527-07-1	10690	C00257	HMDB00625	11327122	8513391	13498261	15545035	12291706	32543352	14057243	16448643	10016608	10387733	16375409	14277222	12644753	20777968	10529222	7799446	19586670	15270853	33565700	19143940	7902584	14225610	10483622	23951126	13355820	18539900	12425287	16152529	16885746	16261611	19976736	15361383	16548766	7.11417e+06	13510582	8.25835e+06	15353840
1018	glucose	Carbohydrate	Glycolysis, Gluconeogenesis, and Pyruvate Metabolism	20488	LC/MS Polar	572	2342	179.056	50-99-7	79025	C00031	HMDB00122	2514158592	1497969024	2281182208	2128103808	2721095424	3815050752	2820372224	2402080000	2270483712	1894531328	2734213632	2224429056	2089894144	2068226688	1734280320	1781127680	2896276992	1913065856	3001945856	3151790592	1889637248	2285876480	1752485248	2749289472	2182418176	2425329664	2249124864	2766675200	2352634624	2927883776	2810996992	2982092288	3044818432	1650634112	1938198272	1431018752	2228199936
1190	glucuronate	Carbohydrate	Aminosugar Metabolism	15443	LC/MS Polar	100000257	3233.3	193.035	207300-70-7	444791	C00191	HMDB00127	12462016	7900813	16345745	15563395	15089345	15497419	16514944	20349048	17499596	14698934	30232228	15579953	11365856	18654234	10840718	8540467	21102810	18676066	19022078	21700304	21354350	12366717	13450417	22218414	12816198	12936016	12307954	14076193	20839126	19023792	20727592	20488644	19466444	33497170	19924000	40591564	48065636
5173	glucuronide of C10H18O2 (12)*	Partially Characterized Molecules	Partially Characterized Molecules	61892	LC/MS Neg	100020019	4760	345.156					298470	399493	1.01562e+06	1.44039e+06	384472	515077	843766	1.1506e+06	1.15986e+06	1101069	972013	1.17573e+06	1.31911e+06	1.24925e+06	281785	230793	407176	487149	549249	347233	549052	222186	394720	459436	462001	404063	773360	501101	315502	623547	436180	239659	630797	721730	557336	399871	574833
5182	glucuronide of C14H22O4 (1)*	Partially Characterized Molecules	Partially Characterized Molecules	61969	LC/MS Neg	100019998	3891	429.177					153953	113459	165693	124211	152821	172426	256107	240073	173197	210467	215739	195779	181533	166441	138353	122856	184214	133678	252232	158801	281032	169786	66859.6	172243	142311	138767	194385	166823	207021	165345	188062	162339	145608	241641	162668	163474	182855
5183	glucuronide of C14H22O4 (2)*	Partially Characterized Molecules	Partially Characterized Molecules	61970	LC/MS Neg	100020096	3932	429.177					132348	187817	145596	206620	147006	129874	89318.6	135179	145849	147864	161453	125956	176547	102175	116275	110608	168491	136887	136529	136786	101841	148780	149911	91446.5	102310	94475.7	112792	82668.9	100877	142846	124569	116548	91295.6		58202.9	28672.2	69164
42	glutamate	Amino Acid	Glutamate Metabolism	57	LC/MS Pos Early	561	1500	148.06	56-86-0	611	C00025	HMDB00148	60494480	60099548	58706872	109964264	71728952	75263064	59589716	77282312	62396024	78717216	66379160	65209628	87214600	94056440	56197868	46696344	64137260	55268204	60502440	69038384	69340280	104052944	112903824	71860120	63425436	96070200	70238168	111415856	61684572	76367448	89395472	80655680	78712440	74396512	63842552	61011048	70233952
43	glutamine	Amino Acid	Glutamate Metabolism	53	LC/MS Pos Early	563	1291	147.076	56-85-9	5961	C00064	HMDB00641	801622208	668607232	824701504	803031808	758694976	733856384	760202112	887939456	909736576	843462848	981714304	948828032	970240832	979792448	677131264	643267200	699415680	665410368	739220416	730944512	813928448	740567872	798330944	938282816	870517568	845043584	804547968	829068928	937855488	875846464	1088432768	854259904	754188032	831941184	790031872	589218624	794823552
1416	glutarate (C5-DC)	Lipid	Fatty Acid, Dicarboxylate	396	LC/MS Polar	339	2900	131.035	110-94-1	743	C00489	HMDB00661	57263980	43452320	278541632	138873632	178629360	139177424	102979256	263340624	109242184	68021944	169213536	115168456	76556664	140498032	119901768	109193440	166013536	172780480	186268656	224126368	233916896	110820096	51843428	94526936	39766916	67440656	88404776	115609528	382869600	216458576	90220744	40292480	93686736	53212428	38082836	78684736	37091008
114	glutarylcarnitine (C5-DC)	Amino Acid	Lysine Metabolism	44664	LC/MS Pos Early	100001593	2393	276.144	102636-82-8	71464488		HMDB13130	244945	280768	492932	498158	338169	403605	495834	471696	400479	554938	473384	578292	421735	532106	345856	366329	316480	422634	459335	414920	327127	317340	291319	435467	264467	388570	482152	486727	437963	311388	369450	366080	423071	686732	532117	646668	731985
457	glutathione, oxidized (GSSG)	Amino Acid	Glutathione Metabolism	27727	LC/MS Pos Early	448	2667	613.159	103239-24-3	65359	C00127	HMDB03337	1.1006e+06	978669	1.25913e+06	1.89984e+06	1.86447e+06	1.91316e+06	1.35192e+06	1.27987e+06	1.43632e+06	1.34113e+06	1.11667e+06	1198170	1.23539e+06	1.3095e+06	823748	1.05389e+06	1.09106e+06	1.1062e+06	1.10637e+06	1.33579e+06	755668	1.11631e+06	1.71882e+06	1.56999e+06	1.17417e+06	1128784	888709	1.507e+06	1.28781e+06	1.57287e+06	813260	1064872	1.48155e+06	982075	1.24753e+06	622869	966042
1038	glycerate	Carbohydrate	Glycolysis, Gluconeogenesis, and Pyruvate Metabolism	1572	LC/MS Polar	1052	2070.4	105.019	600-19-1	752	C00258	HMDB00139	455186368	213138224	329242976	302920672	343929056	443566656	431521312	426613760	300798080	206961072	338305312	349786240	326594272	630560000	414008192	266638480	338731872	367480096	401215872	399311328	303341216	266119744	184994640	281895552	386398048	360568928	489009696	405160576	347402688	299696064	339568416	387266432	371228288	384968704	304761696	325010112	427791392
2450	glycerol	Lipid	Glycerolipid Metabolism	15122	LC/MS Neg	1254	758	91.0401	56-81-5	753	C00116	HMDB00131	23316938	21297750	30220096	36113880	46415420	23812394	29532182	25123428	22741146	32243912	26977516	30609960	40158444	52591700	37303740	24449626	18944764	16271972	20382768	19503446	28518268	16961952	18922178	14769729	26920534	20276982	47437876	26786768	28134642	17094880	12147670	20099238	22333950	24060272	30459236	16658593	25892784
2451	glycerol 3-phosphate	Lipid	Glycerolipid Metabolism	43847	LC/MS Pos Early	100000258	580	173.021	29849-82-9	754	C00093	HMDB00126	1.79819e+06	1.51726e+06	2.07858e+06	3062392	2.07927e+06	1.84785e+06	1.47611e+06	2.07899e+06	1.8253e+06	1.15318e+06	1.25294e+06	1.28836e+06	1.1861e+06	1.84349e+06	1.74041e+06	1.68616e+06	1.25117e+06	1157934	1.21349e+06	1.91397e+06	1.31791e+06	1.22639e+06	1273979	1.19318e+06	1.02082e+06	936605	1251712	1819663	1.06569e+06	1.36099e+06	1.31551e+06	1.34416e+06	1.1702e+06	1.18881e+06	1.00601e+06	811229	1.07583e+06
1871	glycerophosphoethanolamine	Lipid	Phospholipid Metabolism	37455	LC/MS Pos Early	100001620	659	216.063	33049-08-0	123874	C01233	HMDB00114	2.29226e+06	1.7509e+06	1747280	2213648	2108220	2.17385e+06	1.6252e+06	2329066	2.38347e+06	2.6111e+06	1.78281e+06	1.63793e+06	1.34751e+06	2.53512e+06	2.79694e+06	1.72509e+06	1875211	1.82319e+06	1.50995e+06	2.76442e+06	2.69621e+06	1.99279e+06	2270477	1.65123e+06	1.60711e+06	1.90207e+06	1368964	2.40497e+06	1.64431e+06	1.83882e+06	1.89138e+06	3229033	2357686	3.2773e+06	2.30526e+06	4.33614e+06	2150370
2456	glycerophosphoglycerol	Lipid	Glycerolipid Metabolism	48857	LC/MS Polar	100001619	2430	245.043		439964	C03274		11328608	2.6181e+06	12171601	11464042	8219807	14159012	10459209	12449937	10766547	3.23449e+06	18804310	7.59239e+06	4.62316e+06	15388406	10553277	5.54897e+06	17754694	19022600	13493692	25766550	9119111	10813473	3.68157e+06	16133135	9356870	7.96243e+06	8520653	14707202	15657364	12104427	11402743	13734663	9533957	3.57882e+06	3.38575e+06	1.90801e+06	10636494
1867	glycerophosphorylcholine (GPC)	Lipid	Phospholipid Metabolism	15990	LC/MS Pos Early	100000269	672	258.11	28319-77-9	71920	C00670	HMDB00086	88109216	82423192	73390536	85861728	90471424	84615600	67750472	85911872	81766128	100521920	78778960	65512376	68689888	81721872	79201536	70063992	67518112	79305912	67626384	85729536	79289760	65738568	91396936	82102224	70640720	74799664	59162280	55993584	50983440	77338584	59544908	96680968	90331496	114859984	83270824	129644080	82532408
1	glycine	Amino Acid	Glycine, Serine and Threonine Metabolism	58	LC/MS Pos Early	340	1375	76.0393	56-40-6	750	C00037	HMDB00123	51725672	43946028	44486304	41979040	49422744	45728768	47673332	45833376	42880456	53045908	51756912	46331976	54049920	57325632	45134852	43358224	59535700	55565552	56507512	58343724	53964484	57880308	71519192	72169792	66555012	73394896	49662556	47532216	65227956	64399380	70864472	67918536	63932156	54933212	71686048	36824996	71351832
5198	glycine conjugate of C10H14O2 (1)*	Partially Characterized Molecules	Partially Characterized Molecules	62146	LC/MS Neg	100020254	4335	222.114					317691	442732	448128	928406	720553	562017	782191	668775	731518	694355	810368	718819	1.07127e+06	771037	129837	331591	644684	640416	654908	558280	518211	336590	541884	565538	436755	379932	617219	699899	653640	736828	736630	647770	853980	309618	371273		537804
4252	glycitein sulfate (2)	Xenobiotics	Food Component/Plant	62887	LC/MS Neg	100021092	3400	363.018					166123	263046	179217	253000	181226	188483	355847	239696	190243	27566	522149	27710.6	63314.2	145036	383576	297347	696667	457078	540781	399134	385165	723210	206123	267001	249921	313597	102780	409428	245587	372634	484795	199225	217919		44151.4
2972	glyco-alpha-muricholate**	Lipid	Primary Bile Acid Metabolism	62065	LC/MS Neg	100020213	4734	464.302
2973	glyco-beta-muricholate**	Lipid	Primary Bile Acid Metabolism	62066	LC/MS Neg	100020214	4762	464.302																	28775.2									26198.8				76479.9		94817				31412.7
5063	glycolate (hydroxyacetate)	Xenobiotics	Chemical	15737	LC/MS Polar	203	1790.4	159.011	79-14-1	757	C00160	HMDB00115	273307	54078.4		323044	203526	860102	563491	356576	335618	426247	903428	360572	316508	396854	447368		543706	734337	593177	1.24623e+06	344592	489279	268290	923220	422994	467544	372392	402386		443032	714480	572231	741650	214706	282019	353236	988784
2644	glycosyl ceramide (d18:1/20:0, d16:1/22:0)*	Lipid	Hexosylceramides (HCER)	57595	LC/MS Pos Late	100015882	3414	756.635					484112	408811	608155	530282	720859	735169	812662	467172	524213	507152	503018	551540	590154	452570	543686	455405	412715	333815		346708		397969	433975	505219	460013	551018	466406	613032	393952	353446	413912	354121	325862	494611	377880	363496	645040
2647	glycosyl ceramide (d18:1/23:1, d17:1/24:1)*	Lipid	Hexosylceramides (HCER)	57448	LC/MS Pos Late	100015751	3667	796.666					162474	154038	251088	160595	357653	237593	121273		200991	113229	80509.6		99219.9		165613	163032	58640.6		17546.6	21970.8	72832.9	48764.6	55198	68120		83017.4	63901.7	148062			34156.1	68378.5		36952	35642.8		112853
2629	glycosyl-N-nervonoyl-sphingosine (d18:1/24:1)*	Lipid	Hexosylceramides (HCER)	57369	LC/MS Pos Late	100001878	3990	810.682					1.98719e+06	1.86103e+06	3.12725e+06	2264767	4.50266e+06	3.25028e+06	2.13498e+06	1.4408e+06	2.35032e+06	2.32567e+06	1.65058e+06	2.00108e+06	2.01314e+06	1.67821e+06	2.60767e+06	2310776	1.69434e+06	1.41933e+06	981879	1.55697e+06	1.39011e+06	1.72779e+06	2.49795e+06	2.43916e+06	1693408	2.79008e+06	1.50288e+06	2.0431e+06	1.86077e+06	2.00082e+06	1.6297e+06	2216128	1428211	2472225	1.41059e+06	1840724	3.16153e+06
2623	glycosyl-N-palmitoyl-sphingosine (d18:1/16:0)	Lipid	Hexosylceramides (HCER)	53013	LC/MS Pos Late	100009272	2623	700.572					2.17278e+06	2.17478e+06	3.81285e+06	2.50963e+06	3.50093e+06	3.69026e+06	3.91131e+06	2.37469e+06	3.29244e+06	3.22015e+06	2.81936e+06	2.84076e+06	3385054	3.594e+06	3.64408e+06	2.13562e+06	5425464	4939340	4092494	4496693	3.49363e+06	4.95241e+06	10511699	8684605	6059545	7.8251e+06	2.4384e+06	2.16101e+06	6.50406e+06	7.11017e+06	6.8983e+06	6.61006e+06	7.78618e+06	8184231	9464149	6094572	9604096
2624	glycosyl-N-stearoyl-sphingosine (d18:1/18:0)	Lipid	Hexosylceramides (HCER)	52234	LC/MS Pos Late	100001882	3053	728.604					1.10111e+06	1.0087e+06	1.69282e+06	1.36669e+06	2.62966e+06	2.88734e+06	3992421	1522165	1.91372e+06	1305228	1.07336e+06	1730069	1.85899e+06	1.15853e+06	755994	872861	780500	661852	733126	860909	608872	768635	1.08338e+06	1.54151e+06	1.67261e+06	1.14218e+06	1.72811e+06	1.42075e+06	919780	996808	996121	856746	744683	2273913	2286148	1.74375e+06	2329843
2631	glycosyl-N-tetracosadienoyl-sphingosine (d18:1/24:2)*	Lipid	Hexosylceramides (HCER)	57452	LC/MS Pos Late	100015703	3380	808.666					453054	424037	594376	492948	877668	809420	500996	296511	548821	557461	497991	459606	555007	442408	559778	528860	556990	534480	420712	519687	377850	439433	858288	834234	585499	821115	374475	472445	706716	856366	704104	650178	623956	916791	661908	675303	1.26262e+06
3941	guaiacol sulfate	Xenobiotics	Benzoate Metabolism	46111	LC/MS Neg	100004208	2344	203.002		22473		HMDB60013						119006				34541.6	78407.6	57016.5	58787.3	34263.5	69796.4	39456	82213.5	34440.8	56178.2	43270	44931.8	45783.8	58917	32871	19536.4	38678.6	49018.5	83968.6	91256.4	73317.5	78455.3	62765.4	67117.9	40168.3
424	guanidinoacetate	Amino Acid	Creatine Metabolism	43802	LC/MS Pos Early	344	1937	118.061	352-97-6	763	C00581	HMDB00128	429410	735859	435108	793404	905884	543523	456392	457976	501449	725745	576467	756217	923474	669336	503768	438188	833510	579348	705321	558036	562278	823890	1.15882e+06	957434	667469	792679	633859	687027	584148	969244	745176	699326	778988	608875	843470	677836	680102
3660	guanosine	Nucleotide	Purine Metabolism, Guanine containing	1573	LC/MS Neg	1099	1662	282.084	118-00-3	6802	C00387	HMDB00133						44273.6	51128.7	50750.3	68218.2	72581.1	73209.5	24625.8	40859.1				31805.7	19041.4	30995.2	28417.4	23571.9	60178	68319.8	48392.5	20031.2	59598.9			101908	62014.9	44258.9	24373.6	164889	365642	137261	146373	235963
3817	gulonate*	Cofactors and Vitamins	Ascorbate and Aldarate Metabolism	46957	LC/MS Polar	100001586	2750	195.051	20246-53-1	9794176	C00257	HMDB03290	224230704	92826200	343144128	319340672	207250624	415494336	359885216	335582496	307803488	155502176	442175872	409309408	304398016	490027872	204454288	161293024	456925824	538565376	639288704	813029952	386033888	321535552	176345152	371241664	262500912	344273280	270750304	268005904	412990816	433575808	512603776	358280064	407493824	213051104	312263840	257307952	442807488
3863	heme	Cofactors and Vitamins	Hemoglobin and Porphyrin Metabolism	41754	LC/MS Pos Late	100001386	1124	616.176	14875-96-8	26945	C00032	HMDB03178	18125074	7653620	11302631	14197870	11024034	24159162	6393466	11735330	15794728	1228081	2.29976e+06	7021878	3.15573e+06	7.71942e+06	9946558	7706217	8139132	5061594	1.40981e+06	7564450	8695530	3041146	1679289	1.0428e+06	1.6951e+06	1.07151e+06	10671481	10652143	3.02452e+06	4.29336e+06	889785	2.88883e+06	4977669	20114320	1.63049e+06	9323680	2.85703e+06
1315	heneicosapentaenoate (21:5n3)	Lipid	Polyunsaturated Fatty Acid (n3 and n6)	57658	LC/MS Neg	100015797	5514	315.233	24257-10-1	11998573			277333	82684	323150	153553	509965	256291	851752	500106	281867	320476	221798	394507	398179	374325	102552	76523.2	81074.3	108769	117215	196982	227605	131732		233692	189857	137965	301665	378291	117688	168938	129853	277333	279433	241432	293171	245741	395740
1430	heptenedioate (C7:1-DC)*	Lipid	Fatty Acid, Dicarboxylate	61866	LC/MS Polar	100019981	2816	157.051					803130	392988	891428	1.06917e+06	706634	3.28417e+06	2.46431e+06	1.40752e+06	950440	706966	2.23743e+06	3.81776e+06	1521752	2.03996e+06	546723		472959	820802	1347519	1.34718e+06	637198	379063	199917	1.87823e+06	1.10526e+06	1.07679e+06	1.7939e+06	2089194	994630	869701	913289	763744	1.02962e+06	942202	939004	952591	1.43959e+06
1317	hexadecadienoate (16:2n6)	Lipid	Polyunsaturated Fatty Acid (n3 and n6)	57652	LC/MS Neg	100009394	5398	251.202	28290-73-5			HMDB00477	7176204	4588364	15309573	14235740	16437888	6231335	16001261	12908791	11726075	24360424	20571782	22164150	29131570	35057776	9492621	7.6825e+06	4.31769e+06	5992978	6447118	6.95956e+06	15727731	5.62852e+06	6.23438e+06	6161268	7573663	10200849	17816698	16916124	11963308	7.40267e+06	4.46646e+06	5174497	6768494	20784526	12056846	34015776	26732016
1445	hexadecanedioate (C16-DC)	Lipid	Fatty Acid, Dicarboxylate	35678	LC/MS Neg	100001614	4615	285.207	505-54-4	10459	C19615	HMDB00672	637614	674411	3.70617e+06	2.20664e+06	1318104	769730	1.14678e+06	1.33242e+06	706368	1.58646e+06	1.50613e+06	1.74732e+06	1.81545e+06	1.88733e+06	676517	698996	561622	689953	709492	618438	1.14827e+06	534920	518624	698920	572292	660643	1.78331e+06	1.12363e+06	818873	774673	416723	482364	552709	1781383	746273	2924912	1.38776e+06
1447	hexadecenedioate (C16:1-DC)*	Lipid	Fatty Acid, Dicarboxylate	61862	LC/MS Neg	100019975	4380	283.191					415483	434396	1.36817e+06	816941	814606	369113	483182	583046	281801	634329	597783	640570	659485	792614	574214	495397	574858	438408	462925	401633	632590	375096	404116	318819	336775	434545	797148	509501	336031	399170	251547	350481	344287	726160	297700	958476	538424
1558	hexanoylcarnitine (C6)	Lipid	Fatty Acid Metabolism(Acyl Carnitine)	32328	LC/MS Pos Early	100000781	3358	260.186	6920-35-0	6426853		HMDB00705	2.92462e+06	2.28721e+06	8548462	9972218	6352200	3639039	6282227	6.26639e+06	5.15569e+06	7.44905e+06	8749850	9680849	12389614	8.36875e+06	3783111	4088124	8782658	7.51108e+06	6.14679e+06	9588289	7640415	8878026	15601527	7.42231e+06	5.19648e+06	11788849	6.5197e+06	6346681	7.54346e+06	12151793	5012128	6236029	12835315	10049428	7.51747e+06	8.21655e+06	8321940
1536	hexanoylglycine	Lipid	Fatty Acid Metabolism(Acyl Glycine)	35436	LC/MS Neg	100001527	2900	172.098	24003-67-6	99463		HMDB00701	634981	438748	3.97529e+06	2.77221e+06	2216414	914648	2.53848e+06	2.03822e+06	1.16622e+06	2.55008e+06	2783800	4.74122e+06	4072744	3337525	805471	978477	1.42053e+06	1.21884e+06	1.17566e+06	1.55438e+06	1.51841e+06	1.12872e+06	1.69616e+06	1.30333e+06	738212	1.05973e+06	2.25579e+06	1.73905e+06	1.6723e+06	1.90854e+06	834681	886153	1.74181e+06	3.48918e+06	1.20105e+06	1.95559e+06	3.18264e+06
3906	hippurate	Xenobiotics	Benzoate Metabolism	15753	LC/MS Neg	100000014	2106.9	178.051	495-69-2	464	C01586	HMDB00714	493711	999890	990056	829411	530697	977370	1.3591e+06	566660	809658	374728	701909	288313	382512	355926	1.40969e+06	1198043	1.77254e+06	1.27292e+06	1.14346e+06	1.51518e+06	878286	1.11044e+06	672225	692098	604510	679788	834830	1367535	817443	1.38961e+06	1.08513e+06	887677	726813	187021	196355	105065	129214
82	histamine	Amino Acid	Histidine Metabolism	1574	LC/MS Pos Early	354	3035	112.087	51-45-6	774	C00388	HMDB00870	465799	1.04189e+06	365031	551575	504840	883849	485389	944978	919128	620246	581631	517109	603918	649033	621772	621918	182497	545446	465320	1.12492e+06	908136	699949	300071	609186	924100	869180	931400	748666	862213	824437	592052	590134	753070	1.58165e+06	499129	617412	1.01618e+06
66	histidine	Amino Acid	Histidine Metabolism	59	LC/MS Neg	355	755.9	154.062	5934-29-2	6274	C00135	HMDB00177	30367690	34095224	33878840	26507684	28375668	28691424	26060272	31748716	29148346	27247866	33646404	30015458	29461048	24036948	29134576	25345204	36293044	29975978	30502164	35698808	37861328	36318516	39767972	38519944	32826870	35886320	26902920	27648400	40332932	42363936	41634876	37371040	34904980	35408532	32674074	31815124	31131008
4257	histidine betaine (hercynine)*	Xenobiotics	Food Component/Plant	62278	LC/MS Pos Early	100004059	2094	198.124	534-30-5	3083620			150874	63170.1	97927.5	148511	60864.9	165074		105019	150990	56617.1		129408	53166.9	59042.6	193206	56103.6	113799	83840	107474	62051	77220.4	145037	112098	132646	124540	162173	102538	78702.8	74323.6	50772.4	92653.6	118955	63129.2	98035.4		25769.7	48416.7
394	homoarginine	Amino Acid	Urea cycle; Arginine and Proline Metabolism	22137	LC/MS Pos Early	100000961	2882	189.135	156-86-5	9085	C01924	HMDB00670	1422494	1.41174e+06	1527956	1.98146e+06	1.78328e+06	3.29338e+06	726898	907086	1.178e+06	965529	1.02351e+06	1.19201e+06	933429	611026	992570	1.25085e+06		564202		917298	764717	1.08567e+06		950319	901656	844107	1.87219e+06	1.30808e+06	540434			684656	449057	576391		880634
395	homocitrulline	Amino Acid	Urea cycle; Arginine and Proline Metabolism	22138	LC/MS Pos Early	100000963	1908	190.119	1190-49-4	65072	C02427	HMDB00679	243164	350537	621664	394914	314707	479724	287729	227284	303026	228380	439405	304874	552418	239250	620736	332928	378063	580782	679096	346627	391392	313542	641453	638238	611386	448010	311058	338629	559920	578896	550040	419539	684881	668843	533789	283015	400216
4260	homostachydrine*	Xenobiotics	Food Component/Plant	33009	LC/MS Pos Early	100001550	1750	158.118	1195-94-4	441447	C08283	HMDB33433	1.45208e+06	2.14964e+06	2.14285e+06	1.53473e+06	1.73602e+06	1.4032e+06	1.29542e+06	1.50903e+06	1.81048e+06	1.16185e+06	1243611	1.12479e+06	1.63093e+06	1.12616e+06	1.08643e+06	1356675	1.71047e+06	1.39713e+06	932704	792962	1.4756e+06	2170157	2316720	1633067	1.5425e+06	1966274	1.07118e+06	1.58184e+06	1.17496e+06	1.79595e+06	1.38906e+06	1.1036e+06	1.23415e+06	621872	932540	548513	671333
191	homovanillate sulfate	Amino Acid	Tyrosine Metabolism	38349	LC/MS Neg	100002250	1047	261.007	38339-06-9	29981063		HMDB11719		30289.9	46388	54165.2	31023.1	61613.4	26972.4	42001	27685		31127.6	29843.9	19848.9	19501.8	29759.8		33463	28646.5		19953.1	29704.1			30098.6			31537.3	49241.4	48163.3			18639.8		26145.9			26386.9
72	hydantoin-5-propionate	Amino Acid	Histidine Metabolism	40473	LC/MS Polar	100002514	2080	171.041	5624-26-0	782	C05565	HMDB01212	54703.3							42143			100162	82291.3	70820.2			85284.3		90895.4	120598	281934	110119	203152	192789	295470	113602	158292			131666	424463		307472	210354	115513	80925.7	96662.3	69891.1
4917	hydroquinone sulfate	Xenobiotics	Drug - Topical Agents	35322	LC/MS Neg	100001604	1395	188.986	123-31-9	161220	C00530	HMDB02434		75843.1	85164.3	49789.1	38805.1	63261.4	93392.8	54164	31284.9	16254.3	37948.6				97114.5	82595.1	133551	144485	96341.8	112965	88706.8	112149	79733.6	54536.5		63906.2	48051.4	116531	38356.1	91277.6	74574.7	38154.4	20087.6
41	hydroxyasparagine**	Amino Acid	Alanine and Aspartate Metabolism	62060	LC/MS Pos Early	100020205	1149	149.056		97663	C03124	HMDB32332		180569	123206		275952	248482	186898	167660		242780	237560	325973	386167	233851	86647.8	44312.1	182128		194194		146625		224939	178596	218208	201596	197761		207739	216196	69838.9	149082	243070	367231	364787	257041	452529
2670	hydroxypalmitoyl sphingomyelin (d18:1/16:0(OH))**	Lipid	Sphingomyelins	62851	LC/MS Pos Late	100021000	2056	719.57					1.04673e+06	942564	1.25761e+06	1.40974e+06	1.61021e+06	1.41061e+06	1.29592e+06	1.20948e+06	1.06434e+06	1.18429e+06	1.19162e+06	1.10551e+06	1.00879e+06	947683	1.28681e+06	1.18743e+06	879966	621225	996204	859497	558503	859308	750401	737002	718435	689426	1.43152e+06	1.19774e+06	383682	576662	345883	595548	342870	344022	569898	444063	445775
410	trans-4-hydroxyproline	Amino Acid	Urea cycle; Arginine and Proline Metabolism	32306	LC/MS Pos Early	1001	1064	132.066	51-35-4	5810	C01157	HMDB00725	17352002	17840978	16545000	19688806	21111642	22709744	16892370	15596280	19426200	25987920	23721960	29794876	25319440	18881090	14661680	17292796	21555572	24498540	16862798	19527564	19262512	21533534	34950320	27407764	22656744	26611884	18287214	14896334	20843866	23654338	29415502	22692634	20094980	29491782	22888514	13173603	30759040
376	hypotaurine	Amino Acid	Methionine, Cysteine, SAM and Taurine Metabolism	590	LC/MS Polar	358	2763.4	108.012	300-84-5	107812	C00519	HMDB00965	954731	337028	708118	1.27275e+06	1.12721e+06	2711625	1.04415e+06	1.11328e+06	862878	577219	1311916	707452	589417	1356643	917311	1.2684e+06	1.49701e+06	1.97473e+06	2.07881e+06	2.77419e+06	848145	1.28455e+06	439790	865137	516354	567616	1.05931e+06	1.21287e+06	908623	1.22376e+06	1.00537e+06	829147	677424	275522	275503	205327	263477
3602	hypoxanthine	Nucleotide	Purine Metabolism, (Hypo)Xanthine/Inosine containing	3127	LC/MS Neg	171	1291.2	135.031	68-94-0	790	C00262	HMDB00157				3541038		8039429										576632
77	imidazole lactate	Amino Acid	Histidine Metabolism	15716	LC/MS Pos Early	100000263	2040	157.061	14403-45-3	440129	C05568	HMDB02320	267158	215272	137043	205927	183266		181173	239292	164577	299237	217596	172668	164594	195044	192338	254079	388793	349984	270552	476695	442301	417982	593028	430259	328981	472042	180303	190231	391735	438492	310015	391812	476822	509992	516761	453355	394571
75	imidazole propionate	Amino Acid	Histidine Metabolism	40730	LC/MS Pos Early	100003434	2263	141.066	1074-59-5	70630		HMDB02271	262293	776565	272527	429452	248693	924214	115572	406049	578728	193128	374390	287755	350901		1.62874e+06		591020	246316	358673	244035	871362	376891	508839	402567	339390	319858		211474	568990	961380	1.00525e+06	625241	915496	172998	247736	124236	93376.9
5067	iminodiacetate (IDA)	Xenobiotics	Chemical	21025	LC/MS Pos Early	100000900	830	134.045	142-73-4	8897	C19911	HMDB11753	20341440	50689724	23678968	23230256	28776238	25838512	13341536	15520989	26107060	15119037	23746422	21763802	42142712	19201846	19897776	24746252	31677378	17294428	28648232	12970280	15141216	17549940	32877646	32425894	29945360	29504940	18644660	18207736	21148888	35580084	26665400	26606958	31060702	20670820	39425260	36812668	16390587
258	indole-3-carboxylate	Amino Acid	Tryptophan Metabolism	38116	LC/MS Neg	100002185	1710	160.04	771-50-6	69867	C19837	HMDB03320		102566	127592	143608	77700.7	106223	60256.7	132878	122818	103899	116619	89946.3	67173.9	96570.7	102240	76844.4	99065.5	93849.4	77495.7	94480.6	80495.8	92094.4		84390.4	55958.3	35883.2	128980	125415	83052.7	85389.7			95736	72722.3	73069.2		77477.3
250	indoleacetate	Amino Acid	Tryptophan Metabolism	27513	LC/MS Neg	100001034	2200	174.056	6505-45-9	802	C00954	HMDB00197	403575	582750	537854	389093	294207	405719	422388	503861	288337	285589	453206	263156	298253	294506	891034	581719	603292	693610	742820	802733	639347	678022	515731	554682	584997	610687	539044	723061	410676	511936	505491	511169	442514	222171	284124	267348	211349
5087	indoleacetylcarnitine*	Xenobiotics	Chemical	62279	LC/MS Pos Early	100020479	3114	319.165					126316	270210	137046	71574.5	82055.3	108905	105531	130497	155235	78806.1	187155	70422.6	93793.6		474538	240491	275127	486910	273204	393006	429916	520146	449840	317601	272145	359426	146074	244554	282122	283199	309843	318094	277103	151137	128180	148888	63465.7
260	indoleacetylglycine	Amino Acid	Tryptophan Metabolism	54730	LC/MS Neg	100006730	2610	231.078		446640			352676	523659	305431	328789	288286	431501	380484	499836	302678	227777	613283	277125	261592	231557	613016	448754	880933	663816	682623	818334	780236	696918	651768	549541	436000	355111	326343	666671	360340	647616	545472	673697	492257	249039	220259	223387	115821
252	indoleacrylate	Amino Acid	Tryptophan Metabolism	22114	LC/MS Neg	100000800	2511	186.056	1204-06-4	15030923		HMDB00734	1.01296e+06	939637	481718	1.35119e+06	200692	462790	391125	425515	733180	283725	773822	398319	562064	346525	817780	426404	740871	838809	470340	891517	1.01426e+06	657170	605095	378005	518742	625062	208884	1.03084e+06	435446	464482	482385	575687	391583	156365	173031	139625	55779.7
249	indolelactate	Amino Acid	Tryptophan Metabolism	18349	LC/MS Neg	100000463	2286	204.067	832-97-3	92904	C02043	HMDB00671	9724658	15720181	10678884	8422889	6.07594e+06	6327227	7.4389e+06	9776690	5827222	3.96745e+06	7455148	4.56927e+06	4.41402e+06	5163605	9887559	6526232	12227333	8690126	6.43296e+06	7275387	6880693	6.3092e+06	5.73536e+06	4.02156e+06	4865141	7.12108e+06	9397459	11579710	5872622	6284105	6.5079e+06	5275023	6604155	10229921	7.10987e+06	12745372	4.81219e+06
253	indolepropionate	Amino Acid	Tryptophan Metabolism	32405	LC/MS Pos Early	100001083	3205	190.086	830-96-6	3744		HMDB02302	22167102	18929824	12052215	36517236	5568653	9613228	14594209	10849284	23294942	8838857	23592802	6.18238e+06	15319291	10299309	16774721	10859046	20013700	18911712	14431457	27476634	26786408	19739538	16710965	9778073	8845222	12035650	3333339	20996516	14813714	14074391	14277220	17733492	10387956	4.84539e+06	4.17157e+06	2.27097e+06	2.54607e+06
254	indolepropionylglycine	Amino Acid	Tryptophan Metabolism	54917	LC/MS Neg	100010863	2926	245.093		7677842			64208.8	52346.5	44178.3	130092					39812.6		66590.7		82210.6		47517.8		72698.7	53206.3	39625	71318.3	105601	50044.9	31473.2					76755.7	40745.6	42694	30568.5	44890.2	22009.1
3601	inosine	Nucleotide	Purine Metabolism, (Hypo)Xanthine/Inosine containing	1123	LC/MS Neg	361	1602.1	267.073	58-63-9	6021	C00294	HMDB00195	1.25527e+06	1.75491e+06	1.31304e+06	9490623	2.62694e+06	11214116	1.46184e+06	1.0942e+06	1.1421e+06	1.96262e+06	1.37183e+06	1.09861e+06	1451707	1.59245e+06	460635	6.02441e+06	858485	2073965	1.14987e+06	1.34591e+06	1.58949e+06	1.30323e+06	1.2149e+06	1.16628e+06	695977	1.64036e+06	1.5216e+06	2.01888e+06	1220450	2.06694e+06	433829	533174	1.01085e+06	363261	730804	262607	727194
3600	inosine 5'-monophosphate (IMP)	Nucleotide	Purine Metabolism, (Hypo)Xanthine/Inosine containing	2133	LC/MS Pos Early	362	650	349.054	4691-65-0	8582	C00130	HMDB00175	206057	477968	80260.2	534402		451979		256446	237212	289379		148738		753741	80988.9	223935	258224	262519	185074	684714	307178	348612		97100.4	350622	412749	253430	1.78328e+06	405388	271808			94692.5	354143	46201.2	107921	812041
337	isobutyrylcarnitine (C4)	Amino Acid	Leucine, Isoleucine and Valine Metabolism	33441	LC/MS Pos Early	100001055	2810	232.154	25518-49-4	168379		HMDB00736	5.9326e+06	5330344	8913113	6.28645e+06	5700721	5614149	6152605	6.57943e+06	5.58688e+06	7765479	5.76265e+06	6565782	5174170	5.9953e+06	7317649	7064793	5.55788e+06	5.86157e+06	7185173	7.87069e+06	8924425	9054699	12746533	8608333	5.74599e+06	15625569	6065099	9105484	10979981	12313858	10117798	7412256	14066119	19147990	14579612	16561735	22659618
1614	isocaproylcarnitine	Lipid	Fatty Acid Metabolism(Acyl Carnitine)	61779	LC/MS Pos Early	100016063	3322	260.186					216231	127276	764233	766354	345886	416030	538463	477280	492802	727360	537832	629359	609411	634053	345292	413347	427879	426858	414546	558247	528636	440815	831073	622976	197416	943063	555551	531715	618356	874905	371256	299858	1.18922e+06	950308	847160	670986	599385
1533	isocaproylglycine	Lipid	Fatty Acid Metabolism(Acyl Glycine)	61789	LC/MS Neg	100019816	2820	172.098					179672	168309	875071	619690	506419	252424	513995	482159	244280	712067	639324	999635	768294	782113	258383	223299	274919	352717	304782	374211	496211	270233	535872	440175	183621	525301	537604	441162	580979	731418	434498	215851	668731	1.19666e+06	588996	656544	1.16385e+06
1226	isocitric lactone	Energy	TCA Cycle	54724	LC/MS Polar	100009239	2970	173.009	4702-32-3	98259			2.18766e+06	602060	3.10764e+06	1.39128e+06	1557799	4441502	3.17339e+06	2.84979e+06	1.87805e+06	1.20073e+06	5.08323e+06	2409049	2311398	5727464	1.61236e+06	939979	1.4812e+06	3.45506e+06	3.09554e+06	5.81982e+06	1.31851e+06	1.60152e+06	633628	3.46689e+06	1.87707e+06	2129786	3119124	2.71882e+06	2.99704e+06	1.23473e+06	1.94615e+06	2.90627e+06	2.95933e+06	1.82103e+06	1.84632e+06	3179285	4794695
306	isoleucine	Amino Acid	Leucine, Isoleucine and Valine Metabolism	1125	LC/MS Pos Early	376	2800	132.102	73-32-5	6306	C00407	HMDB00172	373803392	406522336	528599680	393478112	379248512	310315776	358381984	428853568	363253792	299022912	442947808	318291840	374943712	342728448	384009920	330007584	357914432	315676384	312248224	428970528	368811520	353223456	360239296	387086528	313371392	371333056	354579872	321225696	344006912	426158208	363091360	364997888	333258592	325673152	284016736	261838784	361842304
281	isovalerate (i5:0)	Amino Acid	Leucine, Isoleucine and Valine Metabolism	44656	LC/MS Neg	100000708	1564	101.061	503-74-2	10430	C08262	HMDB00718	630481	432553	897955	680025	420932	882068	1.86635e+06	755079	517976	645486	443128	527180	708509	793246	1.15768e+06	662315	642475	481305	780649	975727	801683	767088	686232	642170	444913	648574	1.11027e+06	496829	512079	832435	786518	620602	710329	519825	471115	635538	685941
283	isovalerylcarnitine (C5)	Amino Acid	Leucine, Isoleucine and Valine Metabolism	34407	LC/MS Pos Early	100001393	3085	246.17	31023-24-2	6426851		HMDB00688	10055403	7786002	12498329	11015632	9810292	9752567	7.80422e+06	10780013	10138233	6.91437e+06	10844014	5.58983e+06	7581637	7.37352e+06	15249692	13885855	17865974	13988592	14749302	24147964	19022790	23152138	28410092	14843325	10231656	16401620	9462298	7.24963e+06	11303334	19822282	17056836	16405931	20661440	8224826	8.26299e+06	8463807	7.83474e+06
282	isovalerylglycine	Amino Acid	Leucine, Isoleucine and Valine Metabolism	35107	LC/MS Neg	100001452	1950	158.082	16284-60-9	546304		HMDB00678	3.61059e+06	2.40648e+06	7.74444e+06	3207625	3.01425e+06	2.45015e+06	4597341	4860303	3040075	3.4103e+06	5230710	4774627	3720831	4.02482e+06	5921991	3.7079e+06	9141976	5319575	5787726	10197353	10804723	7572406	8501967	6.27165e+06	3.74803e+06	4.697e+06	5155348	3.89296e+06	4.00765e+06	7249263	6.62968e+06	5.93307e+06	8.26041e+06	5.83644e+06	2.56164e+06	2.60172e+06	4299921
1237	itaconate	Energy	TCA Cycle	18373	LC/MS Polar	100000455	2969	129.019	97-65-4	811	C00490	HMDB02092	7004378	3.43967e+06	4.03161e+06	3.12832e+06	4.3563e+06	5334722	13393395	13785101	11911897	19750066	34347176	28633334	30300262	76829568	5201045	3.65192e+06	37106072	58798852	52119956	62312628	50759732	65599832	62522860	98665168	45747772	119726808	5.85422e+06	5.88398e+06	186617040	109438224	79710696	41224340	74608368	119885176	103931496	100375552	113689248
231	kynurenate	Amino Acid	Tryptophan Metabolism	1417	LC/MS Neg	98	2224	188.035	492-27-3	3845	C01717	HMDB00715	1.24247e+06	1.40147e+06	1.39007e+06	1.20174e+06	626157	1.34973e+06	1.28254e+06	1.32977e+06	1.45955e+06	1.02909e+06	1.10149e+06	1.02259e+06	1.50943e+06	1.22387e+06	1.04714e+06	622011	1.19053e+06	1.22403e+06	1694927	1.47134e+06	1.40414e+06	1.25015e+06	1.31765e+06	1.25018e+06	964712	1.15126e+06	973766	1.11895e+06	1.07531e+06	996115	954104	978786	1.06581e+06	1062473	699371	557753	401349
227	kynurenine	Amino Acid	Tryptophan Metabolism	15140	LC/MS Pos Early	100000265	2739	209.092	2922-83-0	161166	C00328	HMDB00684	3.12488e+06	3.54827e+06	3.41015e+06	3087414	2.82589e+06	3636892	9160722	7487878	8557805	8631351	10116824	11638101	12563866	13129560	3.5771e+06	2.6795e+06	9664134	11872921	13723068	11310445	10526064	9896335	8687624	12983640	10447643	9581067	3.05878e+06	3.31662e+06	12640741	8.0331e+06	9093974	8142704	8301769	12761769	10090594	12833902	10246838
1035	lactate	Carbohydrate	Glycolysis, Gluconeogenesis, and Pyruvate Metabolism	527	LC/MS Polar	482	1468.8	89.0244	79-33-4	612	C00186	HMDB00190	1657966848	1168288000	1314677504	1442156416	1275815936	2019692544	1468470272	1465776128	1337995520	1015973696	1532315392	1139395840	931209920	1724171520	1506916864	1326386688	1619438080	1954061824	1858885504	2430996224	1731375872	1729799680	1199438592	1841888000	1567397120	1657475584	1411764992	1624212992	1530396288	1692848256	1933429376	1667110784	1902340608	1069468992	1275288192	762368192	1545193472
2653	lactosyl-N-palmitoyl-sphingosine (d18:1/16:0)	Lipid	Lactosylceramides (LCER)	53010	LC/MS Pos Late	100009030	2527	862.625	4201-62-1						42753.1	42159.8	60506.2	41213.4	98006.6	84594	77181	120195	138831	129462	121231	112429			114221	155365	165325	178729	190323	204416	261937	204957	153521	202543			164321	137085	179094	146108	152565	219636	160616	154107	209414
1273	laurate (12:0)	Lipid	Medium Chain Fatty Acid	1645	LC/MS Neg	181	5300	199.17	143-07-7	3893	C02679	HMDB00638	18456344	18274684	38810100	28133592	35754436	18897242	35111416	22656968	20321592	43806932	37748924	46584984	52009148	75163600	35750844	24293214	15946065	17644180	19096938	14582315	38939116	16845796	14106160	18390732	21778408	20189024	43313448	36985592	28826344	23219054	11555514	13333770	18500512	37752012	23574114	51732248	53780536
1569	laurylcarnitine (C12)	Lipid	Fatty Acid Metabolism(Acyl Carnitine)	34534	LC/MS Pos Late	100001392	1235	344.28	25518-54-1	10427569		HMDB02250	947658	1.01222e+06	4488579	3.92911e+06	3.17762e+06	1.84764e+06	3.09944e+06	3.03492e+06	2.03314e+06	4.12099e+06	3.00865e+06	4.03838e+06	4622992	3.87995e+06	1.31619e+06	1.42327e+06	785459	1.70355e+06	1.15224e+06	955327	1.84639e+06	952250	1.33955e+06	1.63039e+06	1.02231e+06	1.35882e+06	3.03864e+06	2.62102e+06	1.66589e+06	1.82022e+06	710006	808791	1.38932e+06	6457989	2.87038e+06	7.37158e+06	6.39402e+06
270	leucine	Amino Acid	Leucine, Isoleucine and Valine Metabolism	60	LC/MS Pos Early	397	2864	132.102	61-90-5	6106	C00123	HMDB00687	499187904	519722944	643489984	464741984	477161856	387109792	411260992	477150272	433291872	360869344	518858720	345229984	387645408	374388768	520781536	446179840	551506688	440959232	424354016	582310080	496909152	533397728	541512960	550735232	413902624	487313184	424440608	392743520	462274400	612126336	548816064	565791552	455972288	348286880	305368448	224787152	345876608
2674	lignoceroyl sphingomyelin (d18:1/24:0)	Lipid	Sphingomyelins	57330	LC/MS Pos Late	100006298	3437	815.7	60037-60-7				21854476	15188517	19713242	19645796	22454380	22726840	21070550	25351556	21738704	17878846	18213926	15035915	16456388	18218280	28501250	16931170	15195632	15096063	17969266	16255323	20401796	21210608	16183585	14709919	15274854	16572892	21814964	18876342	13996981	10411851	12479219	17862798	14028869	16948674	13504837	11724830	13843904
1605	lignoceroylcarnitine (C24)*	Lipid	Fatty Acid Metabolism(Acyl Carnitine)	57515	LC/MS Pos Late	100015834	1603	512.467					287989	199074	298827	306504	391310	307829	443488	371619	360540	311256	302035	347400	325793	303530	408062	299830	251513	189322	253396	279060	240155	297737	284741	251026	266038	300989	432639	368658	257435	249595	303661	291117	232707	385147	354699	474532	377445
1329	linoleate (18:2n6)	Lipid	Polyunsaturated Fatty Acid (n3 and n6)	1105	LC/MS Neg	180	5535	279.233	60-33-3	5280450	C01595	HMDB00673	888695232	679388224	1839484928	1229867392	1998649472	774346560	1870631040	1391127424	1473111808	2743114752	2272886272	1866128128	2549441024	3023053824	1355173760	1031168320	614985152	1047872384	973605376	1378516864	2118866048	1094382720	1181288064	1154435328	1110398208	1397940864	1982004352	1602368384	1581254528	1075913600	979134016	1102844416	1300651776	2102914176	1358074880	2959106304	2316354304
1331	linolenate [alpha or gamma; (18:3n3 or 6)]	Lipid	Polyunsaturated Fatty Acid (n3 and n6)	34035	LC/MS Neg	100001337	5450	277.217		5280934	C06426	HMDB03073	119366752	81838120	237848256	167356736	250027440	79272808	212879424	192576144	175338848	330908000	276589824	239099392	338832928	381637856	163331840	106932176	72554136	115786144	93504280	161368496	293772864	125124808	109717600	101332376	129763888	157249008	276570048	188889872	163495200	112932208	82130952	112181256	136920560	273918752	169741936	321946848	306390400
1576	linolenoylcarnitine (C18:3)*	Lipid	Fatty Acid Metabolism(Acyl Carnitine)	57511	LC/MS Pos Late	100015831	1310	422.326					447392	408212	1.52188e+06	1264422	892148	780016	1227547	1.13399e+06	746531	1.4228e+06	1.23296e+06	1.81529e+06	2.15047e+06	1.72638e+06	662954	738031	365381	630939	568926	484094	790631	422049	521549	730998	662916	783375	1.39859e+06	1130642	748924	741766	392390	339720	632618	2.43518e+06	1.14728e+06	3.01556e+06	1.75106e+06
1817	linoleoyl ethanolamide	Lipid	Endocannabinoid	52608	LC/MS Neg	100006726	6150	322.275	68171-52-8	5283446		HMDB12252	467924	247818	417568	372831	1.10394e+06	472224	1.09756e+06	789850	569912	513102	328924	524326	518583	628414	417478	463982	248777	301376	345758	379669	615317	347412	221019	311341	342724	476990	632060	752321	344470	215451	177454	314872	343176	428608	329263	358594	283795
2546	linoleoyl-arachidonoyl-glycerol (18:2/20:4) [1]*	Lipid	Diacylglycerol	54955	LC/MS Pos Late	100010922	2590	658.541				HMDB07257	891120	522996	1.20962e+06	789331	789092	709817	797380	1.66513e+06	1.42407e+06	2.0601e+06	1.50498e+06	1.88566e+06	1996026	2.78474e+06	1.23856e+06	634611	1.03487e+06	1.21071e+06	995940	1317955	1541726	1.6082e+06	1.22914e+06	1.67094e+06	1.46432e+06	1.93671e+06	768006	872794	3.10054e+06	1.42388e+06	2.38846e+06	1.14776e+06	2173533	4729046	3.19218e+06	3.69371e+06	3816487
2547	linoleoyl-arachidonoyl-glycerol (18:2/20:4) [2]*	Lipid	Diacylglycerol	54956	LC/MS Pos Late	100010923	2650	658.541				HMDB07257	4.03168e+06	2556455	5760405	6895088	3.83464e+06	6.41613e+06	5.62064e+06	7335164	6829969	12535441	11631761	11815863	15197848	21870518	5694073	5.52901e+06	7906575	9629614	8569169	7.79518e+06	7490537	8325671	8.30879e+06	12179901	11110765	9038540	4436873	6.15621e+06	14333997	10462082	18632532	4.63244e+06	17763114	20983010	18996022	21439302	20029372
1575	linoleoylcarnitine (C18:2)*	Lipid	Fatty Acid Metabolism(Acyl Carnitine)	46223	LC/MS Pos Late	100003151	1430	424.342	36816-10-1	6450015		HMDB06469	89289.6	74806.9	570666	379722	259132	203419	385552	345799	203383	458626	341987	401005	486421	521501	130444	167255		136426	118879	83165.4	147722	79057.4	99805	211697	157056	169417	373627	271571	200802	151826	93492.9	81506.8	132706	648238	316564	775184	465318
2550	linoleoyl-docosahexaenoyl-glycerol (18:2/22:6) [1]*	Lipid	Diacylglycerol	54949	LC/MS Pos Late	100010928	2450	682.541					618949	523942	499167	404927	585989	514079	323590	672114	527462	657224		418710	634500	780818	283028	238199	194748	216877	211923	263027	299403	325265	236854		319370	379231	459460	438288	747836	450050	652446	456804	721105	1485867	1.21705e+06	1.95342e+06	1253281
2551	linoleoyl-docosahexaenoyl-glycerol (18:2/22:6) [2]*	Lipid	Diacylglycerol	54950	LC/MS Pos Late	100010929	2500	682.541				HMDB07266	2.6615e+06	1.85607e+06	1899411	2203121	1.87026e+06	2.54873e+06	1.52438e+06	2.51399e+06	2.02575e+06	2.53094e+06	2.8092e+06	2.28111e+06	2494588	3.6948e+06	918702	1.20376e+06	783152	1.19962e+06	930791	1.23704e+06	1.03522e+06	994811	834874	1.96932e+06	1476279	1.55052e+06	1.8299e+06	2.34862e+06	2831770	2.163e+06	3.10242e+06	1.18151e+06	3194881	4606879	5.09142e+06	7482940	5.72134e+06
2538	linoleoyl-linolenoyl-glycerol (18:2/18:3) [1]*	Lipid	Diacylglycerol	54963	LC/MS Pos Late	100010926	2426	632.525				HMDB07249	370785	192821	286290	276545	180572	185446	156462	397920	259440	404844	288825	277019	473098	418067	254050	101401	363709	193770	229184	256327	353279	438301	275131	296910	251590	308336	178490	183160	311050	372818	342841	249403	479985	622546	558534	285419	529554
2539	linoleoyl-linolenoyl-glycerol (18:2/18:3) [2]*	Lipid	Diacylglycerol	54964	LC/MS Pos Late	100010927	2478	632.525				HMDB07250	3.05333e+06	1.4572e+06	2.33865e+06	2.67828e+06	2.14052e+06	1.2939e+06	1.39401e+06	3.58082e+06	2.0119e+06	2.52828e+06	1.91891e+06	2142705	2.43812e+06	3718239	2.07141e+06	1.61493e+06	2.46489e+06	2.46765e+06	2.30297e+06	2.35103e+06	2.91992e+06	3.92517e+06	1.07315e+06	1.39623e+06	3.45718e+06	2.82023e+06	1939139	2.46456e+06	2797731	2903061	2297246	1.63347e+06	3.36442e+06	4255844	4.68867e+06	1.94497e+06	3.83208e+06
2536	linoleoyl-linoleoyl-glycerol (18:2/18:2) [1]*	Lipid	Diacylglycerol	54968	LC/MS Pos Late	100010941	2720	634.541				HMDB07248	7.34052e+06	4125290	5.28462e+06	4.21858e+06	4.15645e+06	3.87106e+06	3.5448e+06	8029243	5710693	10571174	7877313	6361591	9676719	11339861	4.81086e+06	3.30204e+06	4722544	4291299	4.60025e+06	4.35454e+06	6716394	7.43727e+06	6692367	9396719	6.75819e+06	7294200	4.99278e+06	5313679	10569274	6863492	8371850	4874754	8033933	14948549	14827309	9175699	13462356
95	lysine	Amino Acid	Lysine Metabolism	1301	LC/MS Pos Early	407	2850	147.113	56-87-1	5962	C00047	HMDB00182	299686720	271549216	309661792	265221776	322673184	277316992	219917200	250630848	282294496	271091808	308909536	269971424	291834784	207439088	233810960	250786224	304111104	256018528	269039808	342015648	261534848	324200928	370666880	350295008	315373696	354354592	233474960	219009136	304799680	357787520	397487296	358585856	309100384	304228448	332505344	299335808	333311168
1233	malate	Energy	TCA Cycle	1303	LC/MS Neg	409	615.6	133.014	6915-15-7	525	C00149	HMDB00156	14804599	36775012	26425756	20544250	22378108	23804518	14629408	17341332	8.216e+06	24662770	15558143	18911966	24777494	17884366	12371772	12913892	9819157	12876138	12548055	10890386	14505156	10954601	20650022	22227640	10850577	20263260	24456996	24855576	16149541	24782636	10287966	9934221	12355609	18137962	28710088	13676512	20006092
1428	maleate	Lipid	Fatty Acid, Dicarboxylate	20676	LC/MS Polar	100000707	2640	115.004	110-16-7	444266	C01384	HMDB00176		698045		749747	720517	756166	1.03156e+06			1.45553e+06			1.3866e+06	999757		1.04229e+06	298087	661782	993318	1.5674e+06			1017359			1.0786e+06			995733	847189	572106	860384	1.02809e+06	1.19482e+06	1.01587e+06	1.60165e+06	1.82207e+06
1250	malonate	Lipid	Fatty Acid Synthesis	15872	LC/MS Polar	818	3447	103.004	141-82-2;26522-22-85-0	867	C00383	HMDB00691	9970224	7253264	17140142	19992970	15751181	13935945	28440072	123880	4657681	8.38193e+06	22237286	18361098	12733840	25996740	11477065	7297541	13004534	12769210	15174379	13387117	327407	13294940	6127873	13304693	7164784	8975739	13476579	13930033	12323486	10753832	14429603	15361750	11434697	386752	8848250	30656678	26423008
1249	malonylcarnitine	Lipid	Fatty Acid Synthesis	37059	LC/MS Pos Early	100001526	2086	248.113	853728-01-5	22833583		HMDB02095		48027.5	67064.8		76667.5	72387.9	70354.2	106412	80749	33253.5		82952.1	87453.3	69951.2		61212.8		47138.6		68435.4	54110.5	46067.7	58097.4	49812	31972.1	52082.6	50616.2	67613.8	70455					130582	94089.7	52273.7	83643.5
1137	mannitol/sorbitol	Carbohydrate	Fructose, Mannose and Galactose Metabolism	46142	LC/MS Polar	100001740	2320	181.072		5780	C00794	HMDB00247	8990388	5788243	9631372	13948788	10113080	13758717	11457591	11304897	10071968	8.27383e+06	13202852	8.16529e+06	7489682	15147487	6.83498e+06	7067229	8495868	8889573	9585282	9344059	7405761	7.78097e+06	5.23282e+06	8561680	5796087	6027202	10655331	13206784	6.6502e+06	8044651	5855377	6012079	5.60603e+06	3.48943e+06	4569804	2.98781e+06	4403417
4282	mannonate*	Xenobiotics	Food Component/Plant	62864	LC/MS Polar	100003695	2736	195.051	642-99-9	3246006				4.68259e+06	5549970	8977105	11239080	17090248	12186245			5.00052e+06						5.38792e+06							5460319					11243140	9197982	9447712		11331670	12483889	8793340	12670675
1138	mannose	Carbohydrate	Fructose, Mannose and Galactose Metabolism	584	LC/MS Polar	803	2200	179.056	3458-28-4	18950	C00159	HMDB00169	20637680	16494567	27591588	27898018	30105600	32001904	36771336	24812978	29059722	31603740	37864908	37183124	34903732	6727063	4.36269e+06	17257016	24944878	27389750	28735050	29873764	19811934	22573882	29912258	42614664	28090834	37447564	23825702	21405108	40168144	31203570	28367406	30482502	35137344	30163442	39019172	29799000	42702016
1284	margarate (17:0)	Lipid	Long Chain Fatty Acid	1121	LC/MS Neg	891	5731	269.249	506-12-7	10465		HMDB02259	19517218	17552220	27249192	21648638	36752212	17730948	28455342	24068056	24198740	55699156	30218340	25907568	42068016	39597192	24891484	25187510	14232457	22045124	20549978	38888152	32166190	26847204	20023450	21753060	17721622	30555020	29367064	27331190	24627738	19054492	18816074	22255548	23672634	24623672	20877646	33316026	29780182
1606	margaroylcarnitine (C17)*	Lipid	Fatty Acid Metabolism(Acyl Carnitine)	57512	LC/MS Pos Late	100004054	1424	414.358	106182-29-0			HMDB06210	287361	249109	814091	570381	402990	335134	580346	676382	523391	774645	633648	962467	740636	1.06224e+06	298343	310124	195239	336722	287294	247409	367281	218462	434994	466106	413775	484383	601840	529798	608916	319252	423296	406233	465139	1482154	797101	1.9427e+06	1.0542e+06
343	methionine	Amino Acid	Methionine, Cysteine, SAM and Taurine Metabolism	1302	LC/MS Pos Early	415	2526	150.058	63-68-3	6137	C00073	HMDB00696	94701240	83475952	74816088	59691168	76479104	69553152	67437696	67206808	73537720	81048008	78831960	67046312	75343328	58844876	81462264	85006864	98724816	76003800	96706344	89492848	64375476	98365104	114753136	124440864	102475840	100212632	58953100	63651028	66900336	91473880	102780400	105400648	90757480	65963780	87249768	61761808	79648664
347	methionine sulfone	Amino Acid	Methionine, Cysteine, SAM and Taurine Metabolism	44878	LC/MS Pos Early	100004635	1250	182.048	820-10-0	69961			482386	519661	386961	451559	310762	331930	402684	505120	369432	466085	477310	421175	550979	518227	719256	356528	397157	441698	558436	454359	640112	654588	568183	505826	669044	653589	437669	455410	512764	582070	548016	612380	591872	517437	476328	301184	458920
348	methionine sulfoxide	Amino Acid	Methionine, Cysteine, SAM and Taurine Metabolism	18374	LC/MS Pos Early	100000039	1272	166.053	3226-65-1	158980	C02989	HMDB02005	4962188	5.57556e+06	3.13635e+06	2.57255e+06	2.46617e+06	2.61431e+06	2.12566e+06	2.31937e+06	3.11178e+06	2.8807e+06	3161879	2.47439e+06	3.76432e+06	1.70983e+06	5201597	4.17019e+06	5490182	3668857	5489004	3.88743e+06	3.46693e+06	6698711	7.57412e+06	6.37934e+06	5.12903e+06	5684756	2.38264e+06	2.481e+06	2.95115e+06	5450768	5.30959e+06	5178843	4.75175e+06	2.51969e+06	3472113	2.44399e+06	2.25846e+06
4397	methyl glucopyranoside (alpha + beta)	Xenobiotics	Food Component/Plant	46144	LC/MS Neg	100005864	1070	193.072					394393	315080	380191	371051	369691	339076	433392	491879	414473	254476	229247	266211	230933	236152	276222	233586	312536	309712	311441	346627	402580	526922	409732	361451	386029	426706	218392	260604	344505	319880	284132	384531	380603	202568	240062	126056	158112
4286	methyl indole-3-acetate	Xenobiotics	Food Component/Plant	1584	LC/MS Pos Early	1104	3380	190.086	1912-33-0	74706		HMDB29738	491576	300942	352181	532499	354022	997159	233826	422857	538686	97521.8	138950	116479	128703	205863	574855	415935	291384	290127	170396	435164	341764	206522	181407	116591	145740	149228	319984	409047	155037	187950	136295	221385	268607	319286	135662	253708	172198
1523	methylmalonate (MMA)	Lipid	Fatty Acid Metabolism (also BCAA Metabolism)	1496	LC/MS Polar	418	3078.4	117.019	516-05-2	487	C02170	HMDB00202	15660079	13330282						11501701	13016982	10107011	13085254	11675430	9666346	13643656	15137662		19114400				13921347	18248178	10836687	17779640	12707803	19112584	14353348	14735611		19359446	23682876	22486280	23898128	11406516	18271876	7.71437e+06	19452996
322	methylsuccinate	Amino Acid	Leucine, Isoleucine and Valine Metabolism	15745	LC/MS Polar	2051	2800	131.035	498-21-5	10349		HMDB01844	11371940	7874819	13892031	17801956	14581683	21953070	29324070	25392500	40304164	41270708	106730864	75038736	48873436	64902224	21482318	10350391	136323920	148820832	138810128	176317056	70509488	101666040	84696376	190492192	64626548	80136736	18233338	19817762	119347664	252061712	109970880	60788080	109598544	47306692	100425720	31205008	98980104
1834	myo-inositol	Lipid	Inositol Metabolism	1124	LC/MS Polar	363	3506.3	225.062	87-89-8	892	C00137	HMDB00211	5.82426e+06	7543383	4322934	5.40977e+06	5.27782e+06	6789368	3.64543e+06	11127040	4921209	7407876	8117325	7.98316e+06	4.77501e+06		6.12529e+06	5770117	8254422	5727952	9120410	5679283	10318071	9245804	9795246	7528397	8357426	9145980	8173597		8.14581e+06	10837974	13729164	7.40339e+06	8.14581e+06	17128168	12367494	14219538	10659542
1276	myristate (14:0)	Lipid	Long Chain Fatty Acid	1365	LC/MS Neg	519	5440	227.202	544-63-8	11005	C06424	HMDB00806	131692488	138120464	324400576	209886016	429522528	102171896	222395248	147150496	134485616	256542384	242074688	278547680	362861664	386858720	223792464	155009088	84209816	123354104	97333832	101152360	252312656	101178240	91024360	84313272	129955824	157578720	271550944	201128560	174007136	117960176	51145572	91758912	116431016	237308160	147575152	333265184	306492704
1277	myristoleate (14:1n5)	Lipid	Long Chain Fatty Acid	32418	LC/MS Neg	100001198	5346.9	225.186	544-64-9	5281119	C08322	HMDB02000	22894200	19493700	57971172	46424036	69630264	17112684	43216136	37393680	28170568	57184564	47976964	55170180	64438840	74195688	34286768	21938958	10944352	17709516	13723082	11481924	51828984	14654257	12809318	13444521	17126022	23497024	68267672	48052532	30459726	19270778	5050528	11393361	16343497	67002832	37892088	98863256	90691976
1580	myristoleoylcarnitine (C14:1)*	Lipid	Fatty Acid Metabolism(Acyl Carnitine)	48182	LC/MS Pos Late	100006051	1316	370.295	889848-55-9	90659872			2.54483e+06	2.70389e+06	11693873	9829705	8991919	5965396	8782508	8351692	6.43286e+06	11959335	9701247	12817149	14604304	10076319	3.84203e+06	4.61534e+06	2.37106e+06	4857739	3633757	2.58411e+06	5628201	2786018	4.04765e+06	5555127	3.80293e+06	4.74432e+06	9591481	7.45293e+06	5355070	6.131e+06	2.7973e+06	2.37466e+06	4.48587e+06	19561056	10160236	18696414	18357510
2664	myristoyl dihydrosphingomyelin (d18:0/14:0)*	Lipid	Dihydrosphingomyelins	57365	LC/MS Pos Late	100009038	2060	677.559				HMDB12085	70932.8		68091.1	83284.6	78471.5		125203	140165	67421.6	58337.6	63235.9	70655.2		106323	81962.5		59151.7	54178.3	94538	91526.2	107366	72167	50362.8		64549.5	86019			79455.8		54717.9	83257.9		141293	46484.7	172695	99796.2
1570	myristoylcarnitine (C14)	Lipid	Fatty Acid Metabolism(Acyl Carnitine)	33952	LC/MS Pos Late	100001270	1350	372.311	18822-89-4	6426854		HMDB05066	2.24779e+06	2294108	13614850	8751839	6.28343e+06	4407796	7.00832e+06	7.39372e+06	4900017	8410071	7.58034e+06	9123152	9596777	9980001	2.98835e+06	3.32429e+06	1.82277e+06	3.62391e+06	2.47953e+06	2.24696e+06	4.37563e+06	2.13907e+06	2.91227e+06	4.47044e+06	2.54955e+06	3207938	7.08605e+06	5420975	4531525	3.70446e+06	2.18582e+06	2.30688e+06	3.41943e+06	18254098	7337872	21312460	12441952
437	N('1)-acetylspermidine	Amino Acid	Polyamine Metabolism	57689	LC/MS Pos Early	187	3075	188.176	14278-49-0	496	C00612	HMDB01276	1.56322e+06	1624728	1.67046e+06	1.35132e+06	1.33059e+06	2.00243e+06	1.53718e+06	1522134	1.42785e+06	3.38073e+06	2.77139e+06	3.66119e+06	2.72539e+06	1.746e+06	2.676e+06	2.21965e+06	1.85598e+06	2371226	2.6587e+06	2530644	2.72625e+06	3154637	4.87066e+06	3.46354e+06	2270707	4254877	1.95134e+06	1812134	5167521	3.58852e+06	4535271	3.0202e+06	3.92149e+06	9978770	4684815	5083215	5343719
4289	N-(2-furoyl)glycine	Xenobiotics	Food Component/Plant	31536	LC/MS Neg	100001086	1525	168.03	5657-19-2;5657-19-2	21863		HMDB00439											33175								27355.5					27410.7					26148.3		21624.1	24614.9	25661.5
124	N,N,N-trimethyl-5-aminovalerate	Amino Acid	Lysine Metabolism	57687	LC/MS Pos Early	100015962	2186	160.133					9358624	69328832	21695106	36566956	13400512	8.27891e+06	30175034	98696248	25294024	52615476	65253600	60330872	49924148	43806908	36339816	23104672	34972120	31381232	29778008	32709674	12086127	27859684	47643256	40073712	32584710	57659572	39433352	26463744	49671692	58883980	10544397	51227208	40146152	58859924	38241256	12501099	21708518
416	N,N,N-trimethyl-alanylproline betaine (TMAP)	Amino Acid	Urea cycle; Arginine and Proline Metabolism	62947	LC/MS Pos Early	100020217	2470	229.155					6.15895e+06	6598303	8.03651e+06	7433251	6901148	8706025	8467181	10874536	7.15998e+06	5776930	5746402	6872748	6543233	7811804	4.87265e+06	3475320	4.33847e+06	4662872	4756250	6959436	6045290	4.12216e+06	4587238	4589620	4.83331e+06	6.35247e+06	6.57181e+06	9066313	7093747	5.05532e+06	3.26488e+06	4.06804e+06	4605258	10547056	7544422	6.27811e+06	9220112
442	N1,N12-diacetylspermine	Amino Acid	Polyamine Metabolism	52987	LC/MS Pos Early	100002132	3105	287.244	61345-83-3	132680	C03413	HMDB02172																																		48647.2
3791	N1-Methyl-2-pyridone-5-carboxamide	Cofactors and Vitamins	Nicotinate and Nicotinamide Metabolism	40469	LC/MS Neg	100001468	1668	151.051	701-44-0	69698	C05842	HMDB04193	4360356	7.34394e+06	4.06637e+06	1989606	4.99639e+06	4707633	4518818	9451298	4316231	1.57942e+06	2.154e+06	1449171	1998432	1.1026e+06	4.03993e+06	2.80254e+06	1.55145e+06	1.22795e+06	1069228	1.3272e+06	1.53463e+06	1.87321e+06	1.15289e+06	1.27976e+06	1.36068e+06	1.55339e+06	2.53137e+06	2.95076e+06	2.57056e+06	4373637	3.51601e+06	3.00238e+06	2963897	5826640	3499406	6.6961e+06	6.94103e+06
3608	N1-methylinosine	Nucleotide	Purine Metabolism, (Hypo)Xanthine/Inosine containing	48351	LC/MS Pos Early	100001409	1430	283.104	20245-33-4	65095		HMDB02721	113181	340474	300720	356827	240694	296569	112975	117012	65224	109275	109501	148258	222247	100880	226040	135513		93264.7	48694.8		105376	71874.3		148617	89002.4	272859	354044	253325	68477.3	196387			88106.7	180745	105239	160251	253136
3669	N2,N2-dimethylguanosine	Nucleotide	Purine Metabolism, Guanine containing	35137	LC/MS Pos Early	100001412	2210	312.13	2140-67-2	92919		HMDB04824	159761	177867	230911	208439	219314	233458	219121	197233	172916	146877	160093	181533	218034	189471	215531	184041	45168.6	49776.7	89108.6	70532.8	79413.2	50337.7	75147.1	74669.1	60460.7	137860	245776	271694	42989.7	57194.5				65036	92068.6	53383.5	131220
407	N2,N5-diacetylornithine	Amino Acid	Urea cycle; Arginine and Proline Metabolism	43591	LC/MS Neg	100004575	1367	215.104	39825-23-5	10398396			77423.1	57091.7	52817.8	38761.5	49922.9	58544	78213.2	53025.3	30341.5	32598.3	48101.5	43623.3	38261.7	45475.6	85299	30695.9	52684	46248	63845.5	68924.4	50108.1	61481.2	62895.3	44242.6	56018	63350.5	44473	59433.8	48834.8	64582.6	32233.7	75275.4	94765	45402.2	42101.4	25208.6	40127
100	N2,N6-diacetyllysine	Amino Acid	Lysine Metabolism	48455	LC/MS Neg	100006124	1604	229.119	499-86-5	91827			227318	283633	291084	249557	168865	280679	241009	300928	263758	141925	193174	219056	199994	172683	231775	190505	210334	172812	195506	230534	170129	214956	237187	208511	172112	201614	197420	238799	230320	220129	192185	249821	277536	207465	240451	211097	231881
3729	N4-acetylcytidine	Nucleotide	Pyrimidine Metabolism, Cytidine containing	35130	LC/MS Neg	100001413	2040	284.089	3768-18-1	107461		HMDB05923	1.44679e+06	1.21602e+06	1.59003e+06	1.95014e+06	2.08713e+06	2.1932e+06	2227079	2282068	1.9082e+06	2.24528e+06	2090919	1.30564e+06	1.46432e+06	2.08409e+06	1804121	1.41716e+06	2.0915e+06	2.1565e+06	2.31895e+06	2.32183e+06	2.69022e+06	2286413	2.22205e+06	1.95728e+06	1.78774e+06	1.60021e+06	1.56339e+06	1642488	2.11392e+06	2624526	2.19647e+06	2.641e+06	3.34147e+06	4242748	3.50716e+06	4367455	4080694
105	N6,N6,N6-trimethyllysine	Amino Acid	Lysine Metabolism	1498	LC/MS Pos Early	189	2825	189.16	23284-33-5	440120	C03793	HMDB01325	8707984	9221078	11731971	10778156	10552144	18388932	12698755	10970585	11645014	9898685	9332470	10158896	10040520	9665196	10060254	6.17097e+06	10193406	9009429	7.75762e+06	9811992	9125203	9336240	13557729	14416244	10601956	12902670	11081670	8476917	12385830	13276258	13018240	12274211	14356689	25426272	23079756	21022916	23253230
104	N6,N6-dimethyllysine	Amino Acid	Lysine Metabolism	62862	LC/MS Pos Early	100020417	2831	175.144	2259-86-1	193344	C05545	HMDB13287							3.11011e+06	3.50381e+06	3.54166e+06	5004290	4.45363e+06	4.6057e+06	4.50582e+06	3394276			3295566	3479261	3095028	2.12942e+06	3.88249e+06	4.58237e+06	7719306	7396679	6.2288e+06	8600014	2.77517e+06	2.12327e+06	6735039	6.93286e+06	8263579	5645697	8688436	15390020	15738703	13238099	16569496
97	N6-acetyllysine	Amino Acid	Lysine Metabolism	36752	LC/MS Polar	100001734	2612.6	187.109	692-04-6	92832	C02727	HMDB00206	994605	445607	1.22917e+06	1.27829e+06	704621	2.22723e+06	1.3702e+06	1.31613e+06	884390	700288	1.89396e+06	1.07884e+06	980021	1.5928e+06	985530	640107	1.14304e+06	1.6451e+06	1.36896e+06	1.91498e+06	869032	1.23337e+06	811646	1.87956e+06	1.29448e+06	1.45795e+06	1.25593e+06	1.79318e+06	2263210	1090216	2.03475e+06	1571144	1.40192e+06	1.14734e+06	1.39604e+06	1252475	2.80403e+06
3642	N6-carbamoylthreonyladenosine	Nucleotide	Purine Metabolism, Adenine containing	35157	LC/MS Neg	100001415	2164	411.127	24719-82-2	161466		HMDB41623	67014.6	89338.9	114365	103414	85867.5	108354	104945	119650	113581	114772	128537	137314	126462	129218	81113.4	60753.7	105266	105331	80885.2	75918.6	126462	85590.9	130557	122468	112025	126549	104544	85754.5	157875	127883	128410	115792	162283	294822	227322	211120	257516
103	N6-methyllysine	Amino Acid	Lysine Metabolism	62860	LC/MS Pos Early	100003415	2831	161.128	1188-07-4	164795	C02728	HMDB02038	5074117	4.69017e+06	5019063	4.08897e+06	3.45229e+06	4487427	4875059	4.66271e+06	5.33032e+06	6.27312e+06	6.00575e+06	4568946	4.81482e+06	4.52661e+06	6501149	5791692	8004246	6.29802e+06	6625172	7339774	6.43035e+06	8479071	10947224	10482911	6979051	8541218	4.75086e+06	5.03824e+06	8719380	11079049	13165893	9768974	11671954	12880015	14278123	15799326	15146526
3652	N6-succinyladenosine	Nucleotide	Purine Metabolism, Adenine containing	48130	LC/MS Neg	100001664	940	382.1	4542-23-8	165243		HMDB00912		20232.8	51648.7	45448.8			51993.1	44476	28072	44494	31158	41662.5	25116.3	40024.9	24960	19647.8		33859.7						24162		34420	43336	39182.9	51233.2	33163.8	27154.9		39484.1	174126	109434	99117	132829
71	N-acetyl-1-methylhistidine*	Amino Acid	Histidine Metabolism	43255	LC/MS Pos Early	100004299	2100	212.103		193270			129086	141085		132279	149615	229120	238999	241377	165906	248849	186820	223120	249422	256676	110906	122777	56625.5	99117.9	145761	111089	116445	120299	219858	174478	158587	261129	248717	147048	289665	121704	129011	199187	285106	826959	587635	987236	597908
1507	N-acetyl-2-aminooctanoate*	Lipid	Fatty Acid, Amino	62059	LC/MS Neg	100020204	3943	200.129		95555		HMDB59745	369478	491845	667546	686318	515424	416044	397882	513816	408835	475580	475159	484962	530309	482896	430949	350294	333540	342048	335232	310840	385783	358339	391805	415278	460647	477544	491103	476235	489792	354380	342462	511264	438461	410543	436614	313787	381422
70	N-acetyl-3-methylhistidine*	Amino Acid	Histidine Metabolism	43256	LC/MS Neg	100002204	1360	210.088	37841-04-6	193270			50327.5	37210.6	38390.2	30737.7	38984.3	75838	55222.6	40346.5	26202.9	34302.5	33525.7	30087.6	41531.2	48374.5	76178.8	52122.8	25655.5	38071.6	54541.2	44349.1	15441.5		28121	32109.5	30875.2	40364	31379.6	45401.9	32127.2	38015.1	27844.6	34957.6	67177.2	56349.1	42269.8	48042.5	50799.1
30	N-acetylalanine	Amino Acid	Alanine and Aspartate Metabolism	1585	LC/MS Polar	1110	1564.8	130.051	97-69-8	88064	C02847	HMDB00766	2.62774e+06	2898703	4419605	2.53635e+06	4322174	3514657	2.96604e+06	4.06272e+06	3.37964e+06	4.33299e+06	5.64735e+06	4290621	3.75529e+06	3002056	3044316	2.60374e+06	2850023	3.02093e+06	3625194	4.42971e+06	4.69601e+06	3705919	5.41849e+06	6692711	4291081	5.52361e+06	3220340	3212962	5614782	5.65492e+06	3.18066e+06	5138350	6.67608e+06	6522529	360391	5329415	9994544
400	N-acetylarginine	Amino Acid	Urea cycle; Arginine and Proline Metabolism	33953	LC/MS Pos Early	100001266	2245	217.13	155-84-0	67427	C02562	HMDB04620	112804	147310	163488	142700	116448	186776	74911.4	183929	154388	159224	158237	152013	216227		285418		171154	95957.3	199476	103200	115717	315059	273904	238591	255377	269906	172101	94890.7	112900	147854	98987.4	183077	117729	174105	251210	246872	190321
40	N-acetylasparagine	Amino Acid	Alanine and Aspartate Metabolism	33942	LC/MS Polar	100001257	2250	173.057	4033-40-3	99715		HMDB06028	329804	334762	307919	328495	388363	595101	501729	368137	473521	361775	893747	430416	503546	379242	295920	184518	292857	332518	651953	655803	242173	362171	376574	894093	330835	484196	296204	502849	412874	379371	737769	752528	587111	198216	182128	331990	591343
36	N-acetylaspartate (NAA)	Amino Acid	Alanine and Aspartate Metabolism	22185	LC/MS Pos Early	100000787	880	176.055	997-55-7;997-55-7	65065	C01042	HMDB00812	557703	743206	922033	789832	508257	608228	723256	671568	744577	650557	668869	620043	761072	580124	479679	815665	866184	607081	879653	667434	820704	809754	472134	638697	431619	592972	765726	1.15483e+06	689774	862496	441701	820735	601615	448935	444832	391747	322967
53	N-acetyl-aspartyl-glutamate (NAAG)	Amino Acid	Glutamate Metabolism	35665	LC/MS Pos Early	100001612	1035	305.098	3106-85-2	5255	C12270	HMDB01067	70909.3	161698	145108	243670	137892	278033	114879	112219	70292.1	93385.4	140079	165602	171357	128067	125092	84561.3	169304	189361	196653	97404.5		55205.2	173818	154127	136690	164783	175822	110902	274348	176650	229581	93327.9	260432	186518	194799	112434	150695
3715	N-acetyl-beta-alanine	Nucleotide	Pyrimidine Metabolism, Uracil containing	37432	LC/MS Neg	100002102	773	130.051	3025-95-4	76406	C01073		303636	336649	466326	238366	413625	245780	479305	462506		626706	621476	530875	479102	593510	393362	354811		585307	479629	409646	489727	504050	871758	707249	657102	838942	293032	344705	1.13132e+06	759356	812585	768784	1.03471e+06	1.73956e+06	1296637	1.86494e+06	1.63407e+06
403	N-acetylcitrulline	Amino Acid	Urea cycle; Arginine and Proline Metabolism	48434	LC/MS Neg	100001577	940	216.099	33965-42-3	656979	C15532	HMDB00856	416154	267929	242639	232312	238179	277234	222142	276780	233108	222180	239451	193260	145852	145676	607589	415473	391735	293524	440957	508323	327590	403134	322811	227857	217915	251314	268730	247046	169313	345879	232584	334515	359963	241617	171546	187356	189647
1215	N-acetylglucosamine/N-acetylgalactosamine	Carbohydrate	Aminosugar Metabolism	46539	LC/MS Pos Early	100006435	715	222.097		24139		HMDB00215			121459	107147			104148	69121.4	127128	100734	74477.8	224018	96929.9	198923			190293	124949			190104			131928	72241.1	179579	112264		118936	113768	85424.1			286716	197405
45	N-acetylglutamate	Amino Acid	Glutamate Metabolism	15720	LC/MS Pos Early	100000282	1050	190.071	5817-08-03	70914	C00624	HMDB01138	1.69703e+06	1.39334e+06	2120086	1.67818e+06	1.01985e+06	1.93289e+06	706245	1.20299e+06	865872	572254	757256	573067	832778	622856	2816729	947409	1.58007e+06	1.23773e+06	1.54947e+06	1.43666e+06	1.12505e+06	1.21543e+06	1.87723e+06	1.13085e+06	864875	1439004	1.50658e+06	900744	428779	2155356	1.06068e+06	1.09307e+06	2.43061e+06	476192	947167	609838	704073
46	N-acetylglutamine	Amino Acid	Glutamate Metabolism	33943	LC/MS Polar	100001253	2140	187.072	2490-97-3	182230	C02716	HMDB06029	4.17564e+06	2.01841e+06	4648479	3.80382e+06	3.22718e+06	4.16007e+06	3.48325e+06	3.15902e+06	3098070	2.66608e+06	4984443	4970768	3.54489e+06	6.89874e+06	2.91496e+06	2.55986e+06	2.98813e+06	3430319	3.78063e+06	5.20321e+06	1988303	2.43869e+06	2.58805e+06	5835327	4740711	5.77305e+06	4539149	4.42115e+06	4.06561e+06	5.16351e+06	5241775	5.45589e+06	6268271	2.82518e+06	4850841	3.59663e+06	11379303
2	N-acetylglycine	Amino Acid	Glycine, Serine and Threonine Metabolism	27710	LC/MS Neg	100001006	731	116.035	543-24-8	10972		HMDB00532		2.00421e+06	9273064	2.43901e+06	1.08639e+06	5.45117e+06	6.52851e+06	12545803	2.10681e+06	2530788	5972228		5.10141e+06	8.15671e+06			986039		3.83255e+06					3.33424e+06	4343741	2.85816e+06	3.90847e+06	5913517	3.15929e+06	2556308	2196079	3.46555e+06	565926	2519928	1.8525e+06	4.92193e+06	6.15846e+06
69	N-acetylhistidine	Amino Acid	Histidine Metabolism	33946	LC/MS Neg	100001293	900	196.073	39145-52-3	75619	C02997	HMDB32055	1.56477e+06	1.45809e+06	1.11531e+06	859780	1.14616e+06	1.15984e+06	919151	1.18191e+06	1.20494e+06	893690	1.03547e+06	892654	859650	914790	1.56624e+06	927172	1.43595e+06	1.39731e+06	1.26119e+06	1.55885e+06	1257512	1.20419e+06	1.73346e+06	1.42247e+06	1.04234e+06	1.42677e+06	1.16256e+06	950118	1.3243e+06	2.17702e+06	1.4539e+06	1.57228e+06	2.1726e+06	2283561	2354901	1.69622e+06	2310895
422	N-acetylhomocitrulline	Amino Acid	Urea cycle; Arginine and Proline Metabolism	62707	LC/MS Pos Early	100020513	1363	232.129					769368	559579	697510	476450	539688	544295	461120	289032	366793	417185	410826	454982	471135	414325	1.20455e+06	879341	711141	738076	809772	826396	560122	476993	811342	499604	444546	756990	475007	420407	569091	616966	544875	675213	947761	1.25353e+06	631302	520595	507878
308	N-acetylisoleucine	Amino Acid	Leucine, Isoleucine and Valine Metabolism	33967	LC/MS Neg	100001276	2325	172.098	3077-46-1	2802421		HMDB61684	430450	503880	673553	422260	399338	391229	333267	476935	384781	303643	376185	247718	336201	323045	636004	383651	391905	311440	339259	515715	489931	521201	395544	466736	300712	378300	444423	356438	270074	541672	370043	422487	433335	336903	401613	260212	505265
434	N-acetyl-isoputreanine*	Amino Acid	Polyamine Metabolism	62309	LC/MS Pos Early	100020487	2305	203.139					368045	533786	154381	302102	288339	425060	257819	297284	298633	425162	340397	361420	297854	407325	167966	140140	263818	251718	322416	209780	407735	314977	267289	279579	390160	398733	623238	329955	429736	217454	283125	325224	339772	1.0995e+06	755661	820988	797140
229	N-acetylkynurenine (2)	Amino Acid	Tryptophan Metabolism	48757	LC/MS Neg	100006378	2378	249.088					316069	465255	503698	330858	268733	386239	806508	767732	712377	675600	703654	839230	1.01118e+06	1.47001e+06	390643	214704	726531	870321	968430	826765	929202	593122	478103	766047	570331	566239	369981	428155	1.0899e+06	561182	597554	626714	654653	1.0291e+06	757249	1.12228e+06	856460
271	N-acetylleucine	Amino Acid	Leucine, Isoleucine and Valine Metabolism	1587	LC/MS Neg	1082	2400	172.098	1188-21-2	70912	C02710	HMDB11756	4129781	4554365	5492000	3.20357e+06	3.59215e+06	2.75616e+06	3.07358e+06	4.1252e+06	3.23623e+06	2575501	3.62989e+06	1.9462e+06	2235204	2.50786e+06	5.84048e+06	3.01999e+06	4.26973e+06	3312784	3.643e+06	5705015	4896329	5.02813e+06	4698337	4.90484e+06	2.76972e+06	3.12763e+06	3.41719e+06	2.63429e+06	2.84544e+06	5.89061e+06	4.07167e+06	4343032	4.26452e+06	2.65129e+06	2.07196e+06	1.2401e+06	2.73748e+06
344	N-acetylmethionine	Amino Acid	Methionine, Cysteine, SAM and Taurine Metabolism	1589	LC/MS Neg	1083	1787	190.054	65-82-7	448580	C02712	HMDB11745	2.10669e+06	2233651	2290727	1.57473e+06	2.01249e+06	1.98123e+06	1.96172e+06	1876093	1.87324e+06	2245183	2.07494e+06	1.84376e+06	1988272	1.89054e+06	2.75258e+06	1.96371e+06	3.64992e+06	2.53202e+06	2.5744e+06	3.10429e+06	2.64668e+06	2.71508e+06	3.20783e+06	3.25417e+06	2.7686e+06	2.60977e+06	1.73251e+06	1.57119e+06	2.11563e+06	3.83111e+06	2.91554e+06	2.71323e+06	3.54076e+06	2016824	2806667	805455	3.0918e+06
1201	N-acetylneuraminate	Carbohydrate	Aminosugar Metabolism	32377	LC/MS Pos Early	1162	660	310.113	131-48-6	439197	C00270	HMDB00230	164513	168650	254638	217964	180669	245077	233204	297893	246740	181410	116776	312801	193570	236323	163678	150094	133085	153240	141252	183047	208954	164287	182226	151537	159054	205011	160032	259315	282608	215960	266213	187970	288285	673487	512871	454829	457409
127	N-acetylphenylalanine	Amino Acid	Phenylalanine Metabolism	33950	LC/MS Neg	100001256	2597	206.082	2018-61-3	74839	C03519	HMDB00512	14837228	13856382	16669932	8499256	10261226	9361791	9320915	14924716	11196175	10951284	13194776	9027096	9714552	9986416	17894036	11497292	11447603	10268344	12426586	14378888	15372090	14884027	13754093	11805751	10258280	14585397	13360294	9876919	12376026	13786280	11595255	12982421	16638235	17293972	11632437	16462412	12450403
444	N-acetylputrescine	Amino Acid	Polyamine Metabolism	37496	LC/MS Pos Early	192	2230	131.118	18233-70-0	122356	C02714	HMDB02064	72323.4	83930.3	86176.5	83454.7	97684.8	107925	126563	111035	129887	253468	143780	226535	160180	135591	146151		194411	219684	242329	117732	161756	203382	320160	256975	184296	219981	63781.5	52426.1	210707	225708	149389	138387	201958	277751	309273	200536	276725
10	N-acetylserine	Amino Acid	Glycine, Serine and Threonine Metabolism	37076	LC/MS Neg	100001851	706	146.046	97-14-3	65249		HMDB02931	1.7535e+06	1.96797e+06	2.17708e+06	2.34429e+06	2.19814e+06	1.99006e+06	2.63224e+06	2.30638e+06	2465395	2.41115e+06	2.38961e+06	2.33318e+06	2.64262e+06	2463113	2.53791e+06	2.19125e+06	2.45125e+06	2.46574e+06	1.97241e+06	1.8865e+06	2.04444e+06	2.03269e+06	2.95344e+06	2.72143e+06	2089938	3.01782e+06	2.16037e+06	1827725	2.70766e+06	2.85604e+06	2.89296e+06	2.93203e+06	2.63474e+06	3.4698e+06	3.90482e+06	3.47606e+06	2778442
378	N-acetyltaurine	Amino Acid	Methionine, Cysteine, SAM and Taurine Metabolism	48187	LC/MS Neg	100005466	800	166.018		159864			2.32518e+06	2944864	5.25014e+06	4.95083e+06	3.10822e+06	3.4119e+06	4768878	6344393	2.62044e+06	2.96995e+06	3489567	3.96021e+06	3.4667e+06	4.12983e+06	3.38168e+06	2516498	2.81689e+06	3.13993e+06	3.34072e+06	2972265	3.94659e+06	2834745	2.46693e+06	2.92828e+06	2.1395e+06	2520049	3.11739e+06	2.86014e+06	2.70679e+06	2.67788e+06	2.21538e+06	2.1955e+06	2.68244e+06	3.87812e+06	2.93691e+06	3.40023e+06	3.29106e+06
17	N-acetylthreonine	Amino Acid	Glycine, Serine and Threonine Metabolism	33939	LC/MS Neg	100001274	821.6	160.062	17093-74-2	152204		HMDB62557	758054	811916	820483	654034	737836	960319	752696	802570	876672	993284	835661	733125	824859	717417	986602	819999	707455	1.07247e+06	1.1003e+06	1.20003e+06	848124	1.15972e+06	1.09244e+06	1.40596e+06	712866	1.19644e+06	905493	635827	1.44984e+06	1.20101e+06	1.183e+06	818196	1.53194e+06	1.78696e+06	1.87772e+06	1113200	2.17568e+06
217	N-acetyltryptophan	Amino Acid	Tryptophan Metabolism	33959	LC/MS Neg	100001254	2630	245.093	1218-34-4	700653	C03137	HMDB13713	2.3476e+06	2.59758e+06	2.73014e+06	2177806	2.2988e+06	2.80992e+06	1.53461e+06	2.19201e+06	2.08855e+06	1.46213e+06	1.13997e+06	1.08622e+06	1.84262e+06	2346267	2.63695e+06	1.99699e+06	1.37621e+06	1.4683e+06	1.54743e+06	1490778	1.77526e+06	1.6918e+06	1.10317e+06	1.71424e+06	1.73748e+06	1553146	2.12021e+06	2.57043e+06	1.11757e+06	1.35511e+06	900189	1.51305e+06	1.35403e+06	1.4388e+06	1.65289e+06	1.06713e+06	1.474e+06
144	N-acetyltyrosine	Amino Acid	Tyrosine Metabolism	32390	LC/MS Neg	100001104	1680	222.077	537-55-3	68310		HMDB00866	2.45372e+06	1.78708e+06	3.10652e+06	1.51069e+06	3.75914e+06	3231237	1.66816e+06	2.02162e+06	907057	3.32663e+06	1.19758e+06	1.34254e+06	1.83414e+06	1.35204e+06	3.29049e+06	2.61688e+06	1.78367e+06	1.44315e+06	2462522	1.48124e+06	1.65279e+06	2.54838e+06	2.64356e+06	2.39157e+06	2130853	2.18976e+06	3.11938e+06	2.74536e+06	854368	1.74949e+06	1.06818e+06	1.52735e+06	1.76976e+06	3.66624e+06	4590624	3.58435e+06	4987490
329	N-acetylvaline	Amino Acid	Leucine, Isoleucine and Valine Metabolism	1591	LC/MS Neg	1084	1704	158.082	96-81-1	66789		HMDB11757	97210.5	115299	243550	173288	142415	109584	119409	197141	110275	114958	124387	114963	111468	137120	133665	98742.6	139436	96928.6	136738	171123	203702	133276	222795	155457	125119	157027	181263	151056	187847	223330	169127	157590	192373	229383	233243	146632	238334
2600	N-behenoyl-sphingadienine (d18:2/22:0)*	Lipid	Ceramides	57372	LC/MS Pos Late	100015624	3911	620.598					292841	235988	956496	534492	407196	283147		328167	336666	339338	411096	336302	237055	274660	241522	346071		184860	17032.9	266474	272051	288381	276223	385861	375498	353976	367804	521736	198385		237466		254738	239508	132486	157466	189485
405	N-delta-acetylornithine	Amino Acid	Urea cycle; Arginine and Proline Metabolism	43249	LC/MS Neg	100004523	858	173.093		9920500			907135	830960	914843	592841	874717	775110	890244	985350	738449	689785	792984	700660	904071	695934	1.21796e+06	721041	1.15815e+06	1047965	1.27904e+06	1.50447e+06	1.42038e+06	1.42462e+06	1.54486e+06	1.24708e+06	1.16918e+06	1221327	493745	558959	1.07664e+06	1.35146e+06	1.08437e+06	1.41649e+06	1.47941e+06	699112	685698	400803	586362
1607	nervonoylcarnitine (C24:1)*	Lipid	Fatty Acid Metabolism(Acyl Carnitine)	57531	LC/MS Pos Late	100015846	1602	510.452					134730	93801	134615	171331	234445	207946	226994	210850	186320	234072	201283	204718	200946	150047	242023	205223	114648	92228.2	160232	155541	113397	190222	229605	180115	171083	221729	211671	189379	193874	146917	238271	181963	181848	206886	181848	212624	227606
233	N-formylanthranilic acid	Amino Acid	Tryptophan Metabolism	43549	LC/MS Polar	100004561	900	164.035	3342-77-6	101399	C05653	HMDB04089	234199		276343	244655	271843	150347		171416	210999	213957	269738	136733	135437	157975	308358		471044	384962	336969	209492	241230	302631	225002	251443	201913	130718	177957	233133	136202	197857	193831	208601	148503	89241.9	149424	147935	130609
345	N-formylmethionine	Amino Acid	Methionine, Cysteine, SAM and Taurine Metabolism	2829	LC/MS Neg	194	1543.8	176.039	4289-98-9	439750	C03145	HMDB01015	663557	658722	931648	681578	828550	747915	792103	856307	681518	780898	762728	792332	753179	687764	828013	616235	837012	701081	705152	802216	865361	748455	861124	792748	618865	763981	867324	708614	726462	912766	679642	660107	893854	763022	893765	401713	998991
197	N-formylphenylalanine	Amino Acid	Tyrosine Metabolism	48433	LC/MS Neg	100006056	2360	192.067	13200-85-6	759256				33463.3				48141.2					27421.9				36375.4	30947.3				30643			60594.9	27165.1		24435			21194	31860.1	41230.5	30508.8	43058.6		37506.5	39975.5
1216	N-glycolylneuraminate	Carbohydrate	Aminosugar Metabolism	37123	LC/MS Polar	100001491	3327.5	324.094	1113-83-3	123802	C03410	HMDB00833	153216	190067	366013	338811	242189	442039	403929			209411	511745	224955	177595	530580	436144		691057	647154	498323	994376	45367		646488	823235	304953	583892	268152	903572	1.07484e+06	1.09205e+06	1.6402e+06	771940	889251	892375	740641	2.12316e+06	3097386
3772	nicotinamide	Cofactors and Vitamins	Nicotinate and Nicotinamide Metabolism	594	LC/MS Neg	432	1796.8	121.041	98-92-0	936	C00153	HMDB01406	2.44031e+06	3.86428e+06	2.31715e+06	1.57828e+06	2748877	4.36033e+06	3.05654e+06	5116610	3.24453e+06	1.18212e+06	1.21299e+06	1.50842e+06	768672	1.31742e+06	1133516	1.94301e+06	1.33849e+06	1.21347e+06	1.19384e+06	2.25588e+06	1834175	653758	1.00428e+06	767039	551930	650184	1.36178e+06	2.0107e+06	2224872	3.06151e+06	1.85174e+06	997478	914799	1.89234e+06	747125	1534211	2.88883e+06
3783	nicotinamide N-oxide	Cofactors and Vitamins	Nicotinate and Nicotinamide Metabolism	39582	LC/MS Pos Early	100002763	877	139.05	1986-81-8	72661		HMDB02730	504853	772803	366184	132020	1.03719e+06	817442	648178	896664	407038		138486	121702	75381.4		151670	442459				131342	103077	81429.6			137734	174048	361548	375359	326028	535058	464191	356329	190580	717942	361463	578749	941212
3775	nicotinamide riboside	Cofactors and Vitamins	Nicotinate and Nicotinamide Metabolism	33013	LC/MS Pos Early	100001310	2040	255.098	1341-23-7	439924	C03150	HMDB00855	252982	301441	112821	317270	242514	296662	104400	304702	137632	50044.1	93485.8	109791	176753	110629		426947											143069	406705						123752	56383.1		71400.4
3770	nicotinate ribonucleoside	Cofactors and Vitamins	Nicotinate and Nicotinamide Metabolism	33471	LC/MS Pos Early	100001316	1536	256.082	2625-49-2	161234	C05841	HMDB06809	661201	2.44778e+06	364421	323130	430823	190908	248543	2.54525e+06	247841	229882	503557	485908	476154	329360	576980	467620	347184	398836	612117	733589	936972	406127	225838	395548	211015	250355	268107	576227	121777	282854	321247	283107	102026	49067.9
1328	nisinate (24:6n3)	Lipid	Polyunsaturated Fatty Acid (n3 and n6)	57810	LC/MS Neg	100015785	5657	355.264	68378-49-4	11792612		HMDB02007	1487523	1.07547e+06	2.4103e+06	1999979	5.8003e+06	1.81657e+06	2.57963e+06	2.08447e+06	2.90208e+06	4.29853e+06	2.30169e+06	2.68099e+06	2688782	2.31151e+06	1.74154e+06	1.21124e+06	1083065	2.20046e+06	1.29037e+06	3.17082e+06	3.19516e+06	1.90618e+06	2.39495e+06	2044702	1.61973e+06	2.61261e+06	2.1716e+06	2.31288e+06	2.08751e+06	1.83682e+06	2.83794e+06	3.29259e+06	4082463	2.13182e+06	1.84735e+06	4447240	2.70758e+06
1815	N-linoleoyltaurine*	Lipid	Endocannabinoid	61826	LC/MS Neg	100005814	5505	386.237					285055	256194	581227	419132	618272	383804	789640	636602	403813	740686	514186	637665	716917	715243	481025	401937	286910	365398	344965	338993	440646	314131	256665	381599	276158	396774	711606	562222	434691	281642	273479	247425	317506	594956	420739	714072	406753
4545	N-methylpipecolate	Xenobiotics	Bacterial/Fungal	47101	LC/MS Pos Early	100005383	1932	144.102	41447-17-0	11286529												157124	421521				261261	194515	202776					263385	439754	210886				321336			134611		229548	161831
415	N-methylproline	Amino Acid	Urea cycle; Arginine and Proline Metabolism	37431	LC/MS Pos Early	100001956	1335	130.086	475-11-6	557			1.65083e+06	840445	792074	1.27077e+06	1.01486e+06	1.55985e+06	1.39596e+06	1.00958e+06	1.42899e+06	1.15982e+06	1.22481e+06	820926	753473	775031	1.4951e+06	989817	1.68092e+06	1.35792e+06	1.55077e+06	1.46239e+06	951072	1648955	1.58854e+06	1.80723e+06	1.23275e+06	1.62045e+06	1.61506e+06	1.31813e+06	1.29442e+06	1.59422e+06	1.4799e+06	1467657	1.63501e+06	1.34087e+06	1.17524e+06	904783	1.16312e+06
418	N-monomethylarginine	Amino Acid	Urea cycle; Arginine and Proline Metabolism	43586	LC/MS Pos Early	100004488	2845	189.135	53308-83-1	132862	C03884	HMDB29416	1.45297e+06	1.04299e+06	1.24628e+06	1.11576e+06	1.07802e+06		955444	969188	982140	1.31143e+06	1.36775e+06	1191876	1250675	930119	1.40783e+06	1.08723e+06	2.40691e+06	1.41987e+06	2.41954e+06	1.37947e+06	1.13277e+06	1.75001e+06	3.03167e+06	2.20114e+06	2.23017e+06	1.90095e+06	797438	870764	1.47777e+06	2.78294e+06	3.00223e+06	1985642	1.55227e+06	1.62599e+06	2795540	1.05971e+06	2.73876e+06
1541	N-octanoylglycine	Lipid	Fatty Acid Metabolism(Acyl Glycine)	43502	LC/MS Neg	100003940	4335.4	200.129	14246-53-8	84290		HMDB00832			351684	255846	189180		177624	134994	48071.5	226093	246569	499679	511157	276092									113637	110530		72692.8	215248	123697		131942			92521.5	369456	119345	333693	513285
1811	N-oleoyltaurine	Lipid	Endocannabinoid	39732	LC/MS Neg	100003119	5610	388.253	52514-04-2	6437033			139748	164346	380328	268423	313352	179458	396447	280442	177290	234750	297489	252998	338256	406651	131101	149002	116237	207925	183858	114319	122487	99189.9	126293	175371	134317	197323	274136	221220	183717	152751	116718	97115	121491	220647	227288	311280	182365
1453	nonadecanedioate (C19-DC)	Lipid	Fatty Acid, Dicarboxylate	62867	LC/MS Neg	100019970	5130	327.254	6250-70-0				44131.3	51368.4	158503	170010	134975	77780.6	79650.4	96969.4	57492.8	198557	127292	215492	105024	367085	113374	326416	214392	260570	252677	151347	439930	38525.3	106177	110004	177392	117088	157667	78035.1	158781	88800.9	84641.4	135748	89554.7	75670.2	71105.7	86077.1	104434
1296	nonadecanoate (19:0)	Lipid	Long Chain Fatty Acid	1356	LC/MS Neg	892	6068	297.28	646-30-0	12591	C16535	HMDB00772	5.37498e+06	6337615	7.29969e+06	6892166	12086136	3.81059e+06	7.80483e+06	7.62608e+06	7.03871e+06	14943814	10580355	8929172	10010890	9861104	11483203	10750167	4663431	6912016	6218644	10329649	12269478	6.77866e+06	8.17049e+06	6718945	7.11794e+06	8491704	10697911	8524275	7.25083e+06	4871983	5.15953e+06	9871998	7754130	4.72974e+06	5.35629e+06	5.19015e+06	6277059
2610	N-palmitoyl-heptadecasphingosine (d17:1/16:0)*	Lipid	Ceramides	57430	LC/MS Pos Late	100015731	2645	524.504					292193	123144	375457	391413	346523	227086	230670	389437	312507	343776	268204	198408	280148	396138	204109	298449	282367	212221	135825	250599	478326	273701	250521	173669	181803	247899	265330	319354	200358	170346	242020	223852	184167	119793	121246		147470
2580	N-palmitoyl-sphinganine (d18:0/16:0)	Lipid	Dihydroceramides	52604	LC/MS Pos Late	100009028	3090	540.535	5966-29-0	5283572		HMDB11760	838382	345096	548638	406987	349974	393477	564868	745035	607080	964921	818331	768706	719944	1.04595e+06	1.41365e+06	1.05951e+06	1.11459e+06	677433	913117	1.15429e+06	1297801	1.85655e+06	1.33735e+06	1.4597e+06	1.10478e+06	1.25962e+06	502679	593589	804441	642741	957413	636567	767055	534185	403973	487736	539880
2588	N-palmitoyl-sphingosine (d18:1/16:0)	Lipid	Ceramides	44877	LC/MS Pos Late	1518	2893	538.519	24696-26-2	5283564		HMDB04949	1927885	1.2127e+06	2.44562e+06	2193582	2.15387e+06	1.53902e+06	2.62635e+06	2.83128e+06	2.78727e+06	3.09357e+06	2.08584e+06	3.40264e+06	2.92849e+06	3.21498e+06	1.68507e+06	1.6278e+06	1974491	1.58779e+06	1.60328e+06	2.45157e+06	3.34896e+06	2.79738e+06	2374609	2.2516e+06	2.47737e+06	3.81499e+06	1.81147e+06	2.25341e+06	3096477	2.14369e+06	2.62346e+06	2196800	2.07908e+06	3.73567e+06	2.03949e+06	2.92361e+06	3.28479e+06
1813	N-palmitoyltaurine	Lipid	Endocannabinoid	39835	LC/MS Neg	100003239	5560	362.237	83982-06-3				58490.7	115830	378699	250886	339259	164762	312858	212766	99309.6	114215	151517	250777	222287			127394	156188	121144	144098		163670	74891.8	108567	186023	97691.9	153045	211311	149942	163258	87784.1	112620		163846	311658	201081	461140
2592	N-stearoyl-sphingosine (d18:1/18:0)*	Lipid	Ceramides	54979	LC/MS Pos Late	1547	3392	566.551	104404-17-3	5283565		HMDB04950	494060	457168	1.63707e+06	1.36049e+06	1.07371e+06	1.11184e+06	2.48471e+06	1.13403e+06	1.07422e+06	1.45672e+06	1.7133e+06	1.56102e+06	1.96176e+06	1.52602e+06	409122	376561	522348	500401	510342	749259	576092	429690	602847	1097114	848829	668505	1152432	1.15354e+06	1.07422e+06	721557	773246	697248	705044	1.03364e+06	670636	1.3249e+06	1.68417e+06
1812	N-stearoyltaurine	Lipid	Endocannabinoid	39730	LC/MS Neg	100003240	5782	390.268	63155-80-6	168274			77014.7	61614	136889	92442.8	164680	93282.9	157522	92260.7	93376.6	91762.4	123058	86329.1	95016	170469	65838.6	76659.1	58772.7	106020	119387	68190.2	40107.2	41946.4	82336.5	58448.9	58157.8	123194	117806	104849	89367.2	61050.9	79023.1	43012.3	95425.2	95965.3	100570	154009	118672
2596	N-tetracosadienoyl-sphingosine (d18:1/24:2)*	Lipid	Ceramides	57441	LC/MS Pos Late	100015702	3858	646.613					1.39379e+06	1.64884e+06	3.74352e+06	2.38774e+06	1.74165e+06	1.44904e+06	2.04474e+06	1.51293e+06	1.84878e+06	2868942	3.44907e+06	2.00686e+06	3.1425e+06	3096429	1.29865e+06	1.39261e+06	1910827	2118397	1.81637e+06	2302704	2.08517e+06	1.66025e+06	3.43683e+06	4.14956e+06	2.83115e+06	2833190	1.88874e+06	2.32101e+06	4.26628e+06	3019325	3.12074e+06	2.60764e+06	3.04522e+06	3005777	2.02344e+06	2.61378e+06	3.69455e+06
1452	octadecadienedioate (C18:2-DC)*	Lipid	Fatty Acid, Dicarboxylate	61860	LC/MS Neg	100019982	4676	309.207					190117	147077	493455	276273	239580	158568	217231	252493	188780	358688	402361	287400	378422	422104	267564	226529	188304	250025	223632	199427	358107	238605	188141	296383	147955	202636	314023	191427	205389	218271	135041	205235	144268	314769	151951	580164	317195
1449	octadecanedioate (C18-DC)	Lipid	Fatty Acid, Dicarboxylate	36754	LC/MS Neg	100001615	5043	313.238	871-70-5	70095		HMDB00782	400523	403871	1.54183e+06	866072	569865	436855	484896	529779	421258	646460	613137	711080	713861	866581	417620	453778	365794	502303	395747	414718	531665		178157	406014	245045	245503	668816	497210	415105	365689	333242	362811	366782	573640	167161	1.03018e+06	655543
1589	octadecanedioylcarnitine (C18-DC)*	Lipid	Fatty Acid Metabolism(Acyl Carnitine)	61867	LC/MS Pos Late	100005998	1227	458.348	123233-50-1						55102.3					43211.3		51063.7	54167.3	65742.7	83612.9																					53496.7		104767
1450	octadecenedioate (C18:1-DC)*	Lipid	Fatty Acid, Dicarboxylate	61861	LC/MS Neg	100019978	4875	311.223					1.38818e+06	1.58082e+06	3.07708e+06	2.42263e+06	1.45406e+06	1.13631e+06	1.2716e+06	1.61957e+06	1.01497e+06	3139022	2.9054e+06	2.12233e+06	2.35318e+06	2846343	2.24919e+06	1.8588e+06	1.86193e+06	2.07579e+06	2294563	1.79449e+06	2.3619e+06	1.63625e+06	1371472	1.2878e+06	1.25994e+06	1.55074e+06	1.88505e+06	1.63585e+06	1.18235e+06	1523154	1.17708e+06	1.56986e+06	1493316	1.13274e+06	921773	1.74884e+06	1.14332e+06
1590	octadecenedioylcarnitine (C18:1-DC)*	Lipid	Fatty Acid Metabolism(Acyl Carnitine)	61865	LC/MS Pos Late	100005996	1180	456.332	251981-06-3				139765	137286	241097	181999	190046	123729	130823	156293	132693	218656	191546	192718	193738	189309	168052	182751	205332	185185	181119	159390	205313	156075	150793	112524	131348	143142	184647	146813	154240	117162	110332	164487	149822	174634	135180	341288	152107
1561	octanoylcarnitine (C8)	Lipid	Fatty Acid Metabolism(Acyl Carnitine)	33936	LC/MS Pos Late	100001247	950	288.217	3671-77-0	123701	C02838	HMDB00791	846469	807491	2.63621e+06	2.6025e+06	2.49175e+06	1.38032e+06	2037057	1.97209e+06	1.54934e+06	2.84191e+06	2.77621e+06	3.07619e+06	4089762	3.29235e+06	1.25621e+06	1.28865e+06	1.24857e+06	1.82021e+06	1.53949e+06	1.59152e+06	2237018	1.39567e+06	2.6292e+06	1.55534e+06	1203370	2.22899e+06	2.26319e+06	2521327	2.17884e+06	2.37383e+06	830460	913311	1.94364e+06	3.9667e+06	3.06247e+06	3544034	3.56208e+06
1289	oleate/vaccenate (18:1)	Lipid	Long Chain Fatty Acid	52285	LC/MS Neg	100008930	5655	281.249					662943936	535810176	1440061568	1009479104	2211434240	587428480	1421770752	1067004736	1096550784	1942669184	1603125760	1346363392	1773081600	2184948224	984031872	696828032	499887424	838980864	637126208	985854912	1593013888	795144320	856504704	860086400	794664768	978498240	1435514112	1084364800	1143433472	799534080	666209280	927455616	975335424	1462481920	948445696	2069171328	1792844160
1799	oleoyl ethanolamide	Lipid	Endocannabinoid	38102	LC/MS Pos Late	1137	1661	326.305	11-58-0;111-58-0	5283454		HMDB02088	527557	417310	820264	685830	925464	538540	725894	749498	597514	606795	488899	601210	702981	741707	460116	462957	344533	339186	320872	318463	544538	352392	332488	409993	438889	520639	849396	692449	437323	283958	346891	411079	337816	687294	522725	707553	681246
2544	oleoyl-arachidonoyl-glycerol (18:1/20:4) [1]*	Lipid	Diacylglycerol	54960	LC/MS Pos Late	100010936	2907	660.556				HMDB07228					790822			183904	524077	1.13587e+06	71535.6	1.06137e+06	1.01403e+06	2.13512e+06			499620	167519	504704	371143	334989	1.39296e+06	1110120	1.28703e+06	227409	164587		252727	727647	1.11293e+06	1.55641e+06	1.14189e+06	408313	2.36323e+06	1.67439e+06	999148	1.11856e+06
2545	oleoyl-arachidonoyl-glycerol (18:1/20:4) [2]*	Lipid	Diacylglycerol	54961	LC/MS Pos Late	100010937	2990	660.556				HMDB07228	1.89795e+06	1.34199e+06	2941337	2.11009e+06	2.17576e+06	1991215	1.92124e+06	2504849	2.50422e+06	3.57652e+06	3.60409e+06	3.37616e+06	4.3236e+06	5810489	3.48002e+06	1810463	3.23789e+06	3.97173e+06	3185488	3.6556e+06	3.84812e+06	4.5926e+06	3.52303e+06	5.40106e+06	3.72586e+06	3.54785e+06	1.69034e+06	2.0429e+06	6397023	4288017	7.03476e+06	2357705	6.86964e+06	8085244	6.28556e+06	5.41474e+06	7.2367e+06
1578	oleoylcarnitine (C18:1)	Lipid	Fatty Acid Metabolism(Acyl Carnitine)	35160	LC/MS Pos Late	100001501	1423	426.358	38677-66-6	6441392		HMDB05065	6128259	5.79349e+06	23422612	19231822	15331466	12719429	20215258	18045566	14042017	20390812	18857110	25524838	27451380	22716254	7968579	8915320	5035674	9033761	7987403	6.37383e+06	10889857	5874624	8813202	14019981	9894058	10681283	18059822	14457211	13613326	10677644	8719015	7.94056e+06	10061300	36765944	18687486	44264108	28067530
2531	oleoyl-linoleoyl-glycerol (18:1/18:2) [1]	Lipid	Diacylglycerol	46798	LC/MS Pos Late	100002989	3115	636.556	106292-55-1			HMDB07219	3.31476e+06	2.01625e+06	2768630	1.90044e+06	2.83058e+06	1.6072e+06	1.6385e+06	2.93034e+06	2.50384e+06	4.01288e+06	3.2468e+06	2.66885e+06	3.8938e+06	4362276	2.43892e+06	1337444	2.41369e+06	2.02012e+06	1.67931e+06	2260371	2.76454e+06	3.55038e+06	2742567	3.36806e+06	2.85457e+06	3.44649e+06	1.66923e+06	2.10623e+06	5151004	2.88726e+06	3.52555e+06	2.83253e+06	3.69913e+06	5615156	4.66949e+06	3235779	5.30451e+06
2532	oleoyl-linoleoyl-glycerol (18:1/18:2) [2]	Lipid	Diacylglycerol	46799	LC/MS Pos Late	100002990	3223	636.556	104346-53-4			HMDB07219	17089902	10662890	18760250	15864641	16609952	14165085	11095057	23014984	20630258	21542542	20837960	15017293	22727930	24051004	15038104	9821220	16294412	16691539	12468973	16543383	20793252	26855330	16790338	22575386	20668722	20808526	11723124	16689033	31608446	19737626	26689252	13479337	25005648	32190244	32181132	17400832	28604256
2528	oleoyl-oleoyl-glycerol (18:1/18:1) [1]*	Lipid	Diacylglycerol	54945	LC/MS Pos Late	100010918	3571	638.572				HMDB07218	150513			239943	791880	130633	125067	337743	253946	471780	361669	238941	403443				657705	440596	263757	363002	429504	797613	437741	644354	442191	497043			432893	532781	737786	627050	696458	784045	584650		439668
2529	oleoyl-oleoyl-glycerol (18:1/18:1) [2]*	Lipid	Diacylglycerol	54946	LC/MS Pos Late	100010919	3695	638.572				HMDB07218	5141424	3.51525e+06	4.99604e+06	4020712	7.06524e+06	2.83221e+06	2.71031e+06	4.15161e+06	4192666	5393976	4.96298e+06	2.89812e+06	4895681	5.19312e+06	4812998	2.61068e+06	7720892	6.30407e+06	2.70213e+06	4826138	4304415	8.16406e+06	4.82741e+06	8.31662e+06	4.81535e+06	5.2137e+06	2.14489e+06	3.96046e+06	8933599	4813180	6238969	4464464	6.34651e+06	6.05827e+06	5144848	2.69681e+06	7.22172e+06
471	ophthalmate	Amino Acid	Glutathione Metabolism	34592	LC/MS Neg	100001311	919	288.12	495-27-2	7018721		HMDB05765			184882	307637	106470	108120	55220	102148	63658.5	83986.9	40879	86627.6	49126.5	77385						30137.2			34739	43765.2				93600.1					101226	105732	107032	68668.1	239956
388	ornithine	Amino Acid	Urea cycle; Arginine and Proline Metabolism	1493	LC/MS Pos Early	444	2800	133.097	3184-13-2	6262	C00077	HMDB03374	60373492	62865296	57060204	47062844	48809832	38571148	38614376	43144116	46823972	63899988	63923568	47288672	49888484	46399616	58041428	46406216	75075216	58136364	62050904	78943168	58065196	87854824	116210160	88748224	67831736	100145600	51321200	37233548	59612464	73165912	88585024	104403848	81273480	65676060	87852936	85137600	73023648
3682	orotate	Nucleotide	Pyrimidine Metabolism, Orotate containing	1505	LC/MS Polar	445	1638.1	155.01	50887-69-9	967	C00295	HMDB00226	9119319	7321872	9560070	5413614	12189385	9586588	12385642	10711146	10873010	21888070	15137536	19364938	15860769	13360886	13987872	10494854	14228382	12829995	16254984	15581019	13854883	14061491	20283760	23212714	24423356	45559932	12206170	12100971	22722402	23672058	17161996	22333240	25844206	35533684	46249364	51958196	79026624
3684	orotidine	Nucleotide	Pyrimidine Metabolism, Orotate containing	35172	LC/MS Polar	100001416	2250	287.052	314-50-1	92751		HMDB00788	1.88966e+06	1.07969e+06	2.02363e+06	2.26375e+06	1.68323e+06	2.85521e+06	2.307e+06	2.3937e+06	2.1248e+06	2.0086e+06	3.22057e+06	2811419	2.1547e+06	4388454	2.06896e+06	1.54015e+06	3267867	3.11238e+06	2.70912e+06	3.51989e+06	2.93845e+06	2.24009e+06	2291649	3099348	2.33337e+06	2.76339e+06	1911354	2.62608e+06	3270796	2.73619e+06	2.91494e+06	2.67097e+06	2510801	3856138	3.23934e+06	3796997	5.57966e+06
4993	O-sulfo-L-tyrosine	Xenobiotics	Chemical	45413	LC/MS Neg	100005384	990	260.023		514186			97434.6	77003	107166	110886	91979.4	120962	90440.8	107578	100000	116164	128834	102732	95559.3	105246	127796	106795	125307	113841	115442	135228	108502	106892	131128	127500	102644	88423.5	119514	102668	121256	140857	100268	130793	147966	236709	190020	179392	181710
1281	palmitate (16:0)	Lipid	Long Chain Fatty Acid	1336	LC/MS Neg	424	5618	255.233	57-10-3	985	C00249	HMDB00220	1298667392	1174672384	2550711552	1759920896	3376935168	1317680896	2289944320	1795089664	1760244608	2903003136	2380608256	2208664320	2611307520	3002756096	1814450176	1527064320	1092306048	1539517952	1239636352	1818289152	2539340800	1469099136	1531002496	1586445952	1438807552	1793209728	2347911680	1879260544	1844635008	1404706688	1262873216	1641362816	1699405696	2466534912	1736340992	3082713088	2674856448
1282	palmitoleate (16:1n7)	Lipid	Long Chain Fatty Acid	33447	LC/MS Neg	452	5475	253.217	373-49-9	445638	C08362	HMDB03229	331882080	248570912	724185984	511316416	1287408640	239078256	765536192	518541568	426653408	698077056	695318976	778138496	1007120512	957910976	466475680	273883808	214968544	228935152	201985200	271493984	725840320	279389216	232875776	233996272	379296576	469712864	827120640	474231392	455002560	277785152	102375552	245120608	226623984	793891456	448730432	1001546176	984555136
2521	palmitoleoyl-arachidonoyl-glycerol (16:1/20:4) [2]*	Lipid	Diacylglycerol	57406	LC/MS Pos Late	100015681	2528	632.525					144706	180622	591944	398635	418725	246972	149232	366675	272647	549428	593183	496606	709092	487494	741146	203012	660213	464412	369564	374281	363316	641914	367629	291578	463849	337064	313751	377540	817794	422335	557894	376876	685555	919694	630593	726468	635503
1573	palmitoleoylcarnitine (C16:1)*	Lipid	Fatty Acid Metabolism(Acyl Carnitine)	53223	LC/MS Pos Late	100009406	1357	398.326		71464547			1.93388e+06	1.81778e+06	9684016	7734166	7.02647e+06	3.88577e+06	7806115	7.53215e+06	4561765	7752991	6953622	8952173	9675857	7329449	2.80065e+06	2.69466e+06	1.54205e+06	2756559	2.06715e+06	1.75751e+06	4098918	1849972	2.4795e+06	3.85862e+06	2586676	3284171	7.01139e+06	4.67077e+06	3912877	3.53759e+06	1.36019e+06	1.71726e+06	2.55494e+06	19692808	7974339	22981950	14865280
2517	palmitoleoyl-linoleoyl-glycerol (16:1/18:2) [1]*	Lipid	Diacylglycerol	54967	LC/MS Pos Late	100010930	2664	608.525				HMDB07132	935481	548691	1206880	867812	1.07649e+06	463714	545963	1.34246e+06	954067	1.04455e+06	878632	946175	1195964	1.42028e+06	742142	225463	1066445	732747	432834	666968	1.12799e+06	1.10603e+06	723196	918149	1.06414e+06	1240306	684455	548538	1.64476e+06	934062	607562	929536	981981	2.33072e+06	1.65585e+06	989766	1.52304e+06
2665	palmitoyl dihydrosphingomyelin (d18:0/16:0)*	Lipid	Dihydrosphingomyelins	52434	LC/MS Pos Late	100008954	2290	705.591		9939965			6.46934e+06	5947466	7.69826e+06	6.91879e+06	6876785	6453413	9254262	7.83681e+06	7.08308e+06	6.47194e+06	6944677	8.19886e+06	7.22633e+06	7521346	8975678	6077517	6123009	6.11661e+06	7.86725e+06	7.57281e+06	7.71344e+06	7.30153e+06	6518454	6847776	7.70604e+06	9445563	7413863	6655147	7611370	5498821	6.9412e+06	6642621	5.17323e+06	8743619	6126588	11745925	7764663
1802	palmitoyl ethanolamide	Lipid	Endocannabinoid	38165	LC/MS Neg	1489	6300	298.275	544-31-0	4671	C16512	HMDB02100	966987	1.33198e+06	2.32277e+06	1388849	2473564	1.22064e+06	2.15047e+06	1611608	1.3884e+06	1.60939e+06	1.40171e+06	1.62351e+06	1104769	1.13649e+06	1.6359e+06	1.49588e+06	1.17885e+06	1.22756e+06	1.17876e+06	1.12185e+06	1.59432e+06	1186256	1.1619e+06	1.29057e+06	1.40114e+06	1638012	1.9036e+06	1.42526e+06	1.70043e+06	1.24468e+06	1.24462e+06	1141185	1.22394e+06	1.49825e+06	1.28783e+06	1.59896e+06	1.52149e+06
2669	palmitoyl sphingomyelin (d18:1/16:0)	Lipid	Sphingomyelins	37506	LC/MS Pos Late	100002107	2168	703.575	6254-89-3	9939941			106241152	81784448	100148256	92583760	104469040	100564880	136845088	122201744	102271072	100503768	93106480	111372632	105161368	122548568	114961760	102587896	89185496	89706464	116000824	107786496	106420664	92819936	96985800	92627208	106370184	119868984	120997616	110663528	101110264	82504328	92903832	99555992	77937832	130314856	102672008	138854848	109582096
2520	palmitoyl-arachidonoyl-glycerol (16:0/20:4) [2]*	Lipid	Diacylglycerol	54958	LC/MS Pos Late	100010925	3015	634.541				HMDB07112	441143	259324	527413	371817	320297	420754	432002	518178	404984	749154	640851	536589	742717	1.29933e+06	415268	448368	583498	432461	346840	614825	550926	805618	391184	689600	523552	461657	410202	497221	883526	643146	955541	481912	989920	1.53955e+06	1.2161e+06	2133263	1625539
1572	palmitoylcarnitine (C16)	Lipid	Fatty Acid Metabolism(Acyl Carnitine)	44681	LC/MS Pos Late	100000776	1425	400.342	6865-14-1	461	C02990	HMDB00222	8428800	7818670	28396476	23169640	15794955	14278285	20918850	19770472	15724095	19508928	18478540	24361454	23387934	26047344	8031918	9724687	7154968	10160569	8507808	8227843	11929833	8.04746e+06	11076449	14314693	10813851	12232945	18505098	14977699	14437776	11580426	11116682	11684775	13741745	43404052	19554776	55566132	30425232
2514	palmitoyl-linolenoyl-glycerol (16:0/18:3) [2]*	Lipid	Diacylglycerol	54965	LC/MS Pos Late	100010939	2834	608.525				HMDB07105	674835	207971	556551	474835	469481	236950	308960	1109270	691307	660291	474648	615023	606712	1.088e+06	416338	252950	456553	321068	232489	646320	1.03017e+06	1.24057e+06	210568	326044	504631	686131	250732	451781	549565	294786	394525	388341	462492	957628	504646	444334	662993
2512	palmitoyl-linoleoyl-glycerol (16:0/18:2) [1]*	Lipid	Diacylglycerol	52633	LC/MS Pos Late	100009052	3080	610.541		9543695		HMDB07103	1.52434e+06	697785	1.56901e+06	1.13332e+06	1.35175e+06	750549	927653	1.64346e+06	1.32213e+06	2.04501e+06	1.76842e+06	1.56175e+06	1.84104e+06	2.49341e+06	1.01021e+06	386164	1.37182e+06	1.10286e+06	812547	1.36296e+06	1757675	1.86045e+06	1.18799e+06	1.42735e+06	1.30324e+06	1.3696e+06	809054	1.04523e+06	2.02696e+06	1.21526e+06	1.71723e+06	1.35039e+06	1.73571e+06	2.95281e+06	1.98107e+06	2143808	2620588
2513	palmitoyl-linoleoyl-glycerol (16:0/18:2) [2]*	Lipid	Diacylglycerol	52634	LC/MS Pos Late	100009055	3197	610.541				HMDB07103	7866329	4.12651e+06	12051483	8853017	7518594	5934334	5.93933e+06	13716902	11181953	11238937	10960826	7976778	10676714	14706860	7.98904e+06	3.9101e+06	6.79153e+06	7.52806e+06	5515101	9769521	13745315	15388839	7654251	9822445	9340225	8192525	5.90913e+06	8.37623e+06	13192092	7993179	11090934	6.19575e+06	10546024	16439375	13827606	11952166	15195046
2511	palmitoyl-oleoyl-glycerol (16:0/18:1) [2]*	Lipid	Diacylglycerol	54942	LC/MS Pos Late	100010917	3695	612.556			C13861	HMDB07102	1.78051e+06	1.01504e+06	3.00663e+06	1.89063e+06	2.2516e+06	1.12308e+06	1.30951e+06	2.11414e+06	1.98074e+06	2629184	2.57771e+06	1.57728e+06	2.53857e+06	2985824	2161675	960823	2427760	2.01076e+06	1127799	2.38576e+06	2.40803e+06	3.75039e+06	1.87879e+06	2.62996e+06	2254646	2.31008e+06	1.08326e+06	1.59021e+06	3523229	1.60942e+06	2.62582e+06	1.74705e+06	2.61584e+06	2650432	2.01292e+06	2.39673e+06	3.45397e+06
3800	pantothenate	Cofactors and Vitamins	Pantothenate and CoA Metabolism	1508	LC/MS Pos Early	1024	1667	220.118	137-08-6	6613	C00864	HMDB00210	52238128	52579448	48596688	58759772	56525236	66820292	57172616	65517928	59247576	65633912	65102012	50599648	57900888	52221100	51312024	44865996	48651540	48827840	63408588	58922568	51285852	67492256	67308760	75754816	69447840	76610072	61081592	69735928	62914356	71359528	66100064	66096340	93186464	99974544	82349472	106716056	96669216
195	p-cresol glucuronide*	Amino Acid	Tyrosine Metabolism	48841	LC/MS Neg	100006191	2420	283.082	17680-99-8	154035		HMDB11686		44939.5	72319.2	29738.7		39774.8	39845.6	25469.3							75221.3		47013.3	26980.4		23190				18395.3			31874.8	55706.4
3981	p-cresol sulfate	Xenobiotics	Benzoate Metabolism	36103	LC/MS Neg	100001315	2890	187.007	3233-57-7	4615423		HMDB11635	807758	809147	1.17983e+06	671623	296157	646663	694418	514452	433707	363744	349276	332891	284847	451917	841579	538306	816162	742309	430638	607751	301640	461822	345031	428508	374768	516354	930692	777368	540530	325375	374940	462486	378773	469175	347631	870341	359529
1280	pentadecanoate (15:0)	Lipid	Long Chain Fatty Acid	1361	LC/MS Neg	980	5521	241.217	1002-84-2;10002-84-2	13849	C16537	HMDB00826	23779792	24671506	31815212	26824498	45683896	22293164	36274144	31824208	27965436	39356428	35713184	34649448	36854268	41539892	29471506	27697338	21976806	26198138	25336114	28828866	36248676	24392304	23797024	25268314	25442004	29286388	35585736	32512790	29327398	24893512	22324382	24234096	26874446	30505890	26273020	36052964	35803264
1610	pentadecanoylcarnitine (C15)*	Lipid	Fatty Acid Metabolism(Acyl Carnitine)	57522	LC/MS Pos Late	100015842	1362	386.326					133992	118480	636732	406824	237620	244347	397218	455321	322061	501584	476121	669866	579141	642010	194882	203114	149105	200919	194000	153238	271159	115903	235341	272180	214595	265394	373359	336181	330982	212691	213107	213348	220247	851012	425716	1077630	592659
5088	perfluorooctanesulfonate (PFOS)	Xenobiotics	Chemical	57564	LC/MS Polar	100010955	662	498.93	1763-23-1	74483	C18142	HMDB59586	1273245	1.17038e+06	1.32646e+06	1.34014e+06	1.17896e+06	1.5409e+06	1.86791e+06	1.58154e+06	1.27414e+06	1.07002e+06	1.13508e+06	1.13583e+06	1.09382e+06	1530706	1.28936e+06	1.29731e+06	1.03071e+06	948705	1.02479e+06	1.01361e+06	1.34903e+06	732018	646395	1.07042e+06	1.14256e+06	928521	1318607	1.0824e+06	832120	780303	747163	940894	863215	743728	580012	843414	505575
161	phenol glucuronide	Amino Acid	Tyrosine Metabolism	52747	LC/MS Neg	100006679	1800	269.067	17685-05-1	87235		HMDB60014	125178	294818	220416	262814	73889.7	528767	248717	253607	230743	131468	138523	120637	55291.1	112680	552030	266316	915337	404517	488306	280414	295660	615461	466903	282408	380505	198850	180454	330177	123583	234166	247171	187274	284135	51863.7	128498	125705	156835
160	phenol sulfate	Amino Acid	Tyrosine Metabolism	32553	LC/MS Neg	100001510	2156	172.991	937-34-8	74426	C02180	HMDB60015	14055248	24467024	19007880	27989006	6767131	38760920	23383752	25367578	23666564	16152991	20519548	10887362	7252094	9414813	31418556	19400176	49289324	35897904	39514792	25290788	28479514	46721400	34730348	29432534	28174036	17774588	14505818	22458466	17871838	25832164	28675152	25419750	29928018	14283275	23263182	25652176	19022008
136	phenylacetate	Amino Acid	Phenylalanine Metabolism	57745	LC/MS Neg	100000011	2150	91.0554	103-82-2	999	C07086	HMDB00209	115513	67746.6	69711.4	117424	75145.7	124361	74968.5	88413.3	93317	58704.7	31280.1	49124.9			82890.4	65678.2	59887.6	44774.9	55151			48448.7	41179.2	52119.7	81616.9	104982	36596.4	61052.9	39247.1	30675.4	41661.6	35890.8	63235.8	89034.2	102857	154689	167583
983	phenylacetylcarnitine	Peptide	Acetylated Peptides	48425	LC/MS Pos Early	100006108	3092	280.154	287108-21-8	101724840			350737	235643	174181	225191	270752	402931	192531	191285	520064	114723		28688.2			242481	120956	423220	339419	233321	139803	109688	468866	468235	283652	496210	589099			383628	144853	262096	288027	699761	588290	731953	490529	376490
986	phenylacetylglutamine	Peptide	Acetylated Peptides	35126	LC/MS Neg	100001417	2330	263.104	28047-15-6	92258	C04148	HMDB06344					19053.6	28291.9			26958.2
989	phenylacetylglycine	Peptide	Acetylated Peptides	33945	LC/MS Neg	100001275	2375	192.067	500-98-1	68144	C05598	HMDB00821	6821801	5.47587e+06	3.29249e+06	3.39616e+06	7.12747e+06	7.7123e+06	4433373	5.283e+06	7448353	2.23134e+06	2.5819e+06	1.96787e+06	934096	1.18837e+06	3.86813e+06	3.73435e+06	8.28515e+06	3.37992e+06	4664358	2.77013e+06	2.88987e+06	4532601	4.17434e+06	3.67368e+06	4.41112e+06	3.03253e+06	1.41913e+06	2.45168e+06	3.47273e+06	3.40292e+06	3345648	4.08687e+06	6.00591e+06	5.46828e+06	4.73483e+06	2859491	3.59621e+06
126	phenylalanine	Amino Acid	Phenylalanine Metabolism	64	LC/MS Pos Early	460	2878	166.086	63-91-2	6140	C00079	HMDB00159	374874528	346345952	399572928	291176416	322279264	304880192	310296576	361106880	334588160	334862176	378335328	311762272	318714080	322259232	398326176	378508992	360018624	325284128	353514240	416047744	375079712	382599136	377162784	382442048	340068416	431230304	345095584	306221312	362043904	397188224	396555584	406876320	413887232	407411936	357443776	400912096	375332416
132	phenyllactate (PLA)	Amino Acid	Phenylalanine Metabolism	22130	LC/MS Neg	100000774	2208	165.056	828-01-3	3848	C05607	HMDB00779	654831	2162363	1.05753e+06	762342	410406	425219	457475	638653	386869	334456	761792	414895	281569	210257	854901	590354	1.1505e+06	698498	583869	750464	583378	716344	995291	596235	1.06696e+06	846539	559541	727142	454681	993210	1.18786e+06	678143	1.06397e+06	774985	615964	650122	309777
3989	phenylpropionylglycine	Xenobiotics	Benzoate Metabolism	35434	LC/MS Neg	100001591	2945	206.082	56613-60-6	152323		HMDB00860
131	phenylpyruvate	Amino Acid	Phenylalanine Metabolism	566	LC/MS Neg	241	2515	163.04	156-06-9	997	C00166	HMDB00205	859542	654650	604758	325476	550697	510292	492941	752062	746914	459154	508029	262095	295865	339130	1.02902e+06	870671	1.1872e+06	865212	976324	1.65964e+06	1.24914e+06	1.56166e+06	1.36622e+06	895366	913778	1.49933e+06	590384	489360	540611	910703	956699	1172323	1.3171e+06	904818	722859	638421	624270
1247	phosphate	Energy	Oxidative Phosphorylation	42109	LC/MS Neg	461	608	96.9696	7664-38-2	1061	C00009	HMDB01429	66821376	83848640	66590828	67215128	88152736	78009640	64540740	62918308	56199368	69986632	63186552	85472352	69148688	62697196	64770172	59821576	65850376	57341796	62481388	65980192	62717124	69851912	93998968	60997956	61391864	60594952	62927744	49172484	105160512	77255760	87779184	85642352	86887448	134273920	83969000	91510984	55526444
1864	choline phosphate	Lipid	Phospholipid Metabolism	34396	LC/MS Pos Early	267	700	184.073	72556-74-2	1014	C00588	HMDB01565	3992595	2800994	3.03318e+06	4.53894e+06	3.40159e+06	2.99566e+06	2.82717e+06	3.08108e+06	3.87916e+06	2.78795e+06	2.47936e+06	3.03963e+06	2151530	3.4952e+06	3.82395e+06	3.70102e+06	4.29116e+06	4.10621e+06	2.35253e+06	6980475	5.40908e+06	5.31264e+06	5.61225e+06	3.63057e+06	3556237	3.80699e+06	1672671	3031929	6401729	5506428	5385687	6804392	7.89198e+06	4.0745e+06	2.46919e+06	1.57174e+06	2.69782e+06
1869	phosphoethanolamine	Lipid	Phospholipid Metabolism	1600	LC/MS Pos Early	1026	700	142.026	1071-23-4	1015	C00346	HMDB00224	2.10219e+06	1.73248e+06	1.42225e+06	2.4723e+06	2.08711e+06	1.86944e+06	1.91896e+06	2.137e+06	2210309	2.47917e+06	2529577	2353193	2.05971e+06	3.13193e+06	2.40839e+06	2.57403e+06	2.58885e+06	2324719	1.93031e+06	3.51308e+06	3456852	3026206	2.57959e+06	2.07361e+06	2.02424e+06	1.99764e+06	1.48129e+06	2.63074e+06	3.10867e+06	2.62306e+06	2773670	2509555	2.39977e+06	4.34463e+06	2.11845e+06	2.18185e+06	2.07463e+06
3947	p-hydroxybenzaldehyde	Xenobiotics	Benzoate Metabolism	17665	LC/MS Neg	1276	2040	121.029	123-08-0	126	C00633	HMDB11718	510613	259619	484455		693518	985079		510613	442977						547283	854247	825267	351573	462006	561271	455651	678726	496793	201212	350472	445184		187558	228309	446791	368792	844054	626245	904358	2.48283e+06	712093	443533
241	picolinate	Amino Acid	Tryptophan Metabolism	1512	LC/MS Pos Early	1022	910	124.039	98-98-6	1018	C10164	HMDB02243	1.47538e+06	1.23189e+06	2.63126e+06	1663029	740058	1.44502e+06	2330037	2230415	1.59381e+06	1.5668e+06	1.67371e+06	1.5287e+06	1286263	1.73973e+06	1410438	969842	1.03975e+06	1.20279e+06	2.25078e+06	1.62494e+06	1461854	1.42542e+06	1.56061e+06	1022313	1.03502e+06	1.21696e+06	1.68031e+06	1.5114e+06	1.71013e+06	808416	1.16726e+06	1.76579e+06	1.45065e+06	2340103	1.13607e+06	1.77752e+06	834109
1429	pimelate (C7-DC)	Lipid	Fatty Acid, Dicarboxylate	15704	LC/MS Polar	100000101	2745	159.066	111-16-0	385	C02656	HMDB00857	1.41617e+06	573799	682431	1427108	788438	1.24548e+06	934462	595320	650419	656424	1.63574e+06	1.16938e+06	557636	462079	1.86811e+06	539931	1.99534e+06	2259841	2358520	1.12842e+06	994878	1.30877e+06	403088	986353	421405	863963	936086	1.3201e+06	286846	665221	924654	1.03649e+06	950081	280948	300238	353780	294319
1582	pimeloylcarnitine/3-methyladipoylcarnitine (C7-DC)	Lipid	Fatty Acid Metabolism(Acyl Carnitine)	53224	LC/MS Pos Early	100009407	2773	304.175					274558	186029	317653	449937	188519	410427	411580	543337	501237	795272	766277	1.10039e+06	855956	662334	238096	500680	329186	408458	509730	372829	311446	271249	476029	729904	490850	655058	518643	499800	514285	487745	834709	287550	550183	2.58192e+06	1.26897e+06	2299455	1.58314e+06
118	pipecolate	Amino Acid	Lysine Metabolism	1444	LC/MS Neg	1025	1050	128.072	4043-87-2	849	C00408	HMDB00070	471016	305212	521500	263336	249036	336173	255555	499198	431128	776329	538944	612575	526049	466827	354884	324930	695013	1.16167e+06	667990	973422	1.24912e+06	1372343	2471516	1.41822e+06	1.39795e+06	1.88769e+06	364100	358288	3.3893e+06	1271007	1.42517e+06	2019686	1.87321e+06	1.96648e+06	1.65937e+06	1.74918e+06	1.86351e+06
396	proline	Amino Acid	Urea cycle; Arginine and Proline Metabolism	1898	LC/MS Pos Early	480	1603	116.071	147-85-3	145742	C00148	HMDB00162	465147328	387042720	346471296	308572512	295106592	367360352	277214976	277578752	334788800	400346176	364167104	307781760	325015968	354168832	410384448	402067168	518677632	440931072	463341824	511490144	438159296	548164096	650174336	635170688	568522752	667625792	323305152	363863296	420201920	516938240	711766528	551298112	566715072	414786560	544409216	373020352	510025312
412	pro-hydroxy-pro	Amino Acid	Urea cycle; Arginine and Proline Metabolism	35127	LC/MS Pos Early	100001167	2128	229.118	18684-24-7	11673055		HMDB06695	2.74442e+06	3.1449e+06	1526659	3.49792e+06	3.85836e+06	5426214	2.30874e+06	1362236	2.53162e+06	3.58136e+06	3.46802e+06	3.91408e+06	4443157	2.69545e+06	2.966e+06	3.93362e+06	1.93649e+06	2.86599e+06	2.32485e+06	2.17855e+06	3.06143e+06	1.75843e+06	2.83425e+06	2575510	2.45813e+06	1.94273e+06	1.87139e+06	1.68517e+06	2.22469e+06	2745602	2.04649e+06	1.6786e+06	2585941	5393485	3.33283e+06	2.53365e+06	4713734
1520	propionylcarnitine (C3)	Lipid	Fatty Acid Metabolism (also BCAA Metabolism)	32452	LC/MS Pos Early	100001162	2590	218.139	17298-37-2	107738	C03017	HMDB00824	34384636	29942480	41461876	50379704	31495800	34293628	32257258	41538708	36298812	51486880	42687944	30640264	34113212	28988446	40014312	36847960	30231532	36031388	45070924	43077168	50656912	59201352	68280200	49480216	30208218	55449672	44009364	51052300	41997368	62421928	51753712	40869040	56877616	54793648	57111596	34929768	49538708
1521	propionylglycine	Lipid	Fatty Acid Metabolism (also BCAA Metabolism)	31932	LC/MS Polar	100001150	1502.5	130.051	21709-90-0	98681		HMDB00783			495691	118510				307531		413351	559660	284666	321046		290705	255378		182237	215961	256261	432100		323215	306051	144407	327732		281302	499044	333672	132020	202690	460876	263011		282413	295197
3696	pseudouridine	Nucleotide	Pyrimidine Metabolism, Uracil containing	33442	LC/MS Neg	821	1100	243.062	1445-07-4	15047	C02067	HMDB00767	12109072	11380219	15455025	11849405	15152656	14851699	14488445	17135822	15518138	18993956	16757169	19859562	21038904	20657086	12087764	12483829	12971283	12709492	13765652	11025673	13511370	11787436	13340246	14120284	17339190	14710293	17110172	15413837	16504154	13288148	11329490	13696881	16737486	36699252	27436514	35227312	37604664
432	putrescine	Amino Acid	Polyamine Metabolism	1408	LC/MS Pos Early	49	3027	89.1073	110-60-1	1045	C00134	HMDB01414	422688	373722	508495	211315	365765	369068	499612	498369	383633	983514	961344	823964	860398	366111	390970	660881	413047	687583	697548	556116	925237	833451	1.37028e+06	1.03977e+06	688825	911839	411848	528782	808849	891475	1.04953e+06	720750	1.02667e+06	1.34164e+06	1.17232e+06	946663	1.04395e+06
3903	pyridoxal	Cofactors and Vitamins	Vitamin B6 Metabolism	1651	LC/MS Pos Early	491	2343	168.066	65-22-5	1050	C00250	HMDB01545	3.72936e+06	5.65812e+06	3.50624e+06	4.00429e+06	2625982	3.40981e+06	3.32236e+06	4.44132e+06	3976784	2.20742e+06	3.74843e+06	3.04582e+06	4278679	2.72069e+06	5214763	3.52818e+06	5.28769e+06	3.2762e+06	5827831	2.55003e+06	3.04483e+06	4.04271e+06	6.62718e+06	5.92854e+06	5.33086e+06	4.42891e+06	3674970	3.86613e+06	3.65049e+06	6.69327e+06	14288405	8.31184e+06	4.75595e+06	3.6707e+06	4484095	2.65642e+06	3292891
3900	pyridoxamine	Cofactors and Vitamins	Vitamin B6 Metabolism	2150	LC/MS Pos Early	568	2975	169.097	58052-48-5	1052	C00534	HMDB01431	283924	364540	449978	427879	264800	285392	522054	436011	352023	445318	646087	392158	434448	385625	499899	500914	406322	350220	656280	544428	462729	490355	755561	548128	503459	601974	486819	508424	492014	587128	1.82995e+06	1.01053e+06	686991	430255	350173	314596	456179
3904	pyridoxate	Cofactors and Vitamins	Vitamin B6 Metabolism	31555	LC/MS Neg	100001121	2185	182.046	82-82-6	6723	C00847	HMDB00017	3.81826e+06	5797493	7113137	7038924	3.92207e+06	4470456	3.84853e+06	5362114	3.8139e+06	2.61529e+06	4.43856e+06	3.28403e+06	4.49592e+06	4.02147e+06	7335288	3.49353e+06	5.13324e+06	4182528	7.16123e+06	4.49786e+06	5767766	3.59387e+06	6751815	3.9748e+06	3583351	4927970	3.82568e+06	5192604	3.40745e+06	5.29427e+06	13096696	8704627	3.70585e+06	2656072	2.31202e+06	1.09144e+06	2.20407e+06
52	pyroglutamine*	Amino Acid	Glutamate Metabolism	46225	LC/MS Pos Early	100001540	1900	129.066	2353-44-8	134508			488736	1141537	884975	360671	712945		747256	450194	644810	568208		751380	1.08216e+06	470572	1.28272e+06	829356	584661	623919	738048	536063	346869	639858	895399	981343	632042	863379	207771			701130	552975	873154	749664	163012		1.06608e+06	585826
4425	pyrraline	Xenobiotics	Food Component/Plant	48428	LC/MS Neg	100001767	2304	253.119	74509-14-1	122228		HMDB33143												42379.2			226572	108443	57398.6	25044.5	44941.6	47381.2		52386.6	38139.5	30194.8			36740.8	48574.7		45020.9	63394.4	64025.7
1034	pyruvate	Carbohydrate	Glycolysis, Gluconeogenesis, and Pyruvate Metabolism	42582	LC/MS Neg	823	732.4	87.0088	127-17-3	1060	C00022	HMDB00243	22116868	17708730	17978808	14327268	21175176	10944757	11343031	13802736	17943344	18681012	20621702	11020357	17754678	20361164	31545176	16277043	20432264	22951972	19198908	20657502	13606611	22417236	39828464	33726620	27058950	39231196	21013712	10658924	18080698	23554608	31076984	43804196	34882192	26077942	41544536	16022060	40390784
4346	quinate	Xenobiotics	Food Component/Plant	18335	LC/MS Polar	100000442	2432.9	191.056	77-95-2	6508	C00296	HMDB03072				158502	292035	827329	1619850	347272	200175	598852	1.14007e+06	179180		759888		337786	672811	2.54336e+06	1.43284e+06	1.16543e+06	541232	503453	315208	764833	324749	655539			171708	370157	512901	688329	498458	238451	220820	258968
3768	quinolinate	Cofactors and Vitamins	Nicotinate and Nicotinamide Metabolism	1899	LC/MS Polar	182	3000	166.015	89-00-9	1066	C03722	HMDB00232	2.98741e+06	875677	2.71508e+06	1.38883e+06	939659	3.33938e+06	9727257	2.20044e+06	2192396	2.78837e+06	5.46789e+06	2.99539e+06	2401190	5.33006e+06		646707	2.74464e+06	5.22738e+06	7.27548e+06	8481696	1.24359e+06	4.27465e+06	2.1305e+06	5636215	2.9125e+06	2.78018e+06	4.49435e+06		3.48692e+06	2099060	4.23708e+06	5.77573e+06	4485624	1.7043e+06	4.55612e+06	9024238	11160267
3891	retinal	Cofactors and Vitamins	Vitamin A Metabolism	40807	LC/MS Pos Late	100004088	1666	285.221		638015	C00376	HMDB01358	51320.5	14946.8	33685.3	61182.5	64879	64561.4	35459.8		42533.7	23207.4	29221.1	45176.3	50090.4	28113.8	49401.5	50617	47658	38933.2	30338	50646.3	34324.6	32572	43511.8	27215.6	28927.9	40349	34889.4	54634.1	33985	53187.5	30588.1	71392	46275.8	95289.9	69783.2	85646.1	70893.1
3884	retinol (Vitamin A)	Cofactors and Vitamins	Vitamin A Metabolism	1806	LC/MS Pos Late	498	1636	269.226	68-26-8	445354	C00473	HMDB00305	3.83435e+06	3.14462e+06	3.36232e+06	3.08365e+06	3.63783e+06	2.93504e+06	2.25035e+06	2.6925e+06	2.61455e+06	3.34041e+06	2.95518e+06	2.19109e+06	2837321	2.19278e+06	2.62932e+06	4023891	4342188	3443741	3.72039e+06	3.91357e+06	4.03708e+06	5063111	4625387	5013456	4.48688e+06	3778209	4386030	3.74349e+06	3.1143e+06	4706322	3907353	5063503	4.24197e+06	6648424	8451017	4.44971e+06	5714138
1057	ribitol	Carbohydrate	Pentose Metabolism	15772	LC/MS Polar	100000406	1789.6	151.061	488-81-3	6912	C00474	HMDB00508	289428	333831	380820	331440	370345	293440		302658	307850	487626	405685	482908	449533	420991	287065	352867	359007	220925			215356	260797	426409	440214	355904	358373	418368	390271	371053	319304	186992	354140	324080	309825	421554	385802	380019
3796	riboflavin (Vitamin B2)	Cofactors and Vitamins	Riboflavin Metabolism	1827	LC/MS Neg	500	3160	255.089	83-88-5	493570	C00255	HMDB00244	325862	326359	370183	398158	319491	352912	289750	346455	246129	227709	290161	372042	305950	312374	389134	383474	275593	235365	308888	269989	280765	276437	228262	263267	235160	273477	362241	334258	256258	282483	252595	250410	290776	277358	232314	247628	237084
1058	ribonate	Carbohydrate	Pentose Metabolism	27731	LC/MS Polar	100001007	2425	165.04	5336-08-03	5460677	C01685	HMDB00867	30174714	21676372	30537212	34470120	20774470	45856028	30815800	34068800	28602564	12373041	34197644	24570998	21821568	36951120	31198602	21473656	37814340	39563272	39729792	46072128	27624364	31120720	11026786	31737422	23458774	24631338	31475382	38396452	33697208	25996404	30575880	33163356	24749234	23316024	20627180	15354679	31117062
1082	ribulonate/xylulonate*	Carbohydrate	Pentose Metabolism	61858	LC/MS Polar	100019968	2350	165.04						26943808	37627164	25169804	32684454	43957040	37479636	28329422	33105162	17704850	35085756	27400924	30542378		22111414	18240056	25934108	29594572	39289892	52025136	33830588	36985280	20461234	37436668	28102092	30107536			32287598	30152214	31204480	45647760	44541340	30147096	33818012	18949434	33084068
5041	S-(3-hydroxypropyl)mercapturic acid (HPMA)	Xenobiotics	Chemical	44552	LC/MS Neg	100004568	1576	220.065	23127-40-4	3371179			44923.2	67352.3	46322.8	44748.6	57062.1	162184	158313	160562	84238.2	157983	171076	139675	168780	135286	136220	83696.5	185110	158592	164800	128661	139607	162525	141445	147484	110121	118903		66746.8	179823	144274	123889	123731	149756	104155	76065.7	60618.2	57203.1
60	S-1-pyrroline-5-carboxylate	Amino Acid	Glutamate Metabolism	42370	LC/MS Pos Early	35	1528	114.055	2906-39-0	1196	C04322	HMDB01301	381330	271958	386053		210458		167452		151808	506408	181496	186579		296223	277960	326735	290454	269789		432332	639929	338854	579554	292808		242605	347569	325353	336399	467602		754979	539104	357048	437075		396627
354	S-adenosylhomocysteine (SAH)	Amino Acid	Methionine, Cysteine, SAM and Taurine Metabolism	42382	LC/MS Neg	197	1832.4	383.114	979-92-0	439155	C00021	HMDB00939	665709	895011	1.58057e+06	883232	473407	379242	530405	794265	316029	276372	453155	339296	488996	562647	658222	1.12129e+06	190456	188467	422293	349707	431350	286178	142625	286065	110541	196914	1.11183e+06	709388	155841	314039	83566.3	60010.3	168197	40922.5	100555		80344.6
4912	salicylate	Xenobiotics	Drug - Topical Agents	1515	LC/MS Neg	501	2195	137.024	69-72-7	338	C00805	HMDB01895	258491	437341	477026	471529	288458	289520	326176	357539	429600	182507	464614	282384	326089	186977	507141	378505	499511	470433	606594	715631	518463	562046	440340	327790	287125	446286	243104	557281	305215	422576	392774	408447	307805
4	sarcosine	Amino Acid	Glycine, Serine and Threonine Metabolism	1516	LC/MS Pos Early	1023	1280	90.055	107-97-1	1088	C00213	HMDB00271	3.72096e+06	1.77674e+06	2.5704e+06	1.43827e+06	1.08449e+06	1355889	1426053	1.69078e+06	1.36822e+06	1.04602e+06	1.82632e+06	728446	733324	1.06683e+06	3.82677e+06	3.85758e+06	2.17514e+06	1.78914e+06	2.69353e+06	3314902	2710312	3.0278e+06	3.18958e+06	1.91765e+06	834060	1.73106e+06	2.21142e+06	1.82516e+06	981682	2.32584e+06	2.84579e+06	2.28819e+06	2.6649e+06	1.17718e+06	1.46897e+06	966989	1.61424e+06
1437	sebacate (C10-DC)	Lipid	Fatty Acid, Dicarboxylate	32398	LC/MS Neg	100001211	1788	201.113	111-20-6	5192	C08277	HMDB00792	158978	223650	304321	209687	215881	164725	153773	175656	121075	238559	274404	233777	214583	250152	287764	225066	242667	171280	209756	240849	216735	178073	193474	173305	191932	176651	273612	219525	141186	218947	125579	157234	203385	272003	148316	511152	241596
9	serine	Amino Acid	Glycine, Serine and Threonine Metabolism	1648	LC/MS Pos Early	503	1239	106.05	56-45-1	5951	C00065	HMDB00187	156846832	128779144	117431120	129693776	153092592	136798112	118337888	124132480	138093680	142180288	139877792	125389264	132372392	112458272	105505768	122666776	166636976	132650584	140855888	147822512	145045408	186795184	184632640	188015616	175190112	184231104	121796416	115047256	141482144	179007248	182429056	175121264	128552768	119522512	138327104	86367392	129580552
242	serotonin	Amino Acid	Tryptophan Metabolism	2342	LC/MS Pos Early	504	2550	177.102	153-98-0	5202	C00780	HMDB00259	2.10595e+06	9908882	1.17171e+06	18487476	6517595	10516436	2.14212e+06	6140263	4594224	7.89694e+06	3.49971e+06	2.54079e+06	1.12479e+06	2.90158e+06	2354379	4109942	3.28116e+06	7808230	861212	5.12711e+06	5.07041e+06	1.30834e+06	1.63973e+06	523686	1382949	2.15876e+06	1.67329e+06	11399011	1.54024e+06	4.0003e+06	1.04528e+06	2650942	1.00237e+06	1.25372e+06	879984	631435	865281
364	S-methylcysteine	Amino Acid	Methionine, Cysteine, SAM and Taurine Metabolism	39592	LC/MS Neg	100002749	880	134.028	1187-84-4	24417		HMDB02108	55661.9	46673.1	76789	100709	128742	97447.8	126862	70686.5	122367	164305	113064	188126	142326	144949	22891.5	31016.6	48711.9	41098.6	36638.5	49292.7		32215.1	81637.1	124078	119458	64572.7	82904.4	82554.9	104272	88671.9	83726.2	90224	32727.5	102702	140827	163832	204334
461	S-methylglutathione	Amino Acid	Glutathione Metabolism	33944	LC/MS Neg	100001259	1075	320.092	2922-56-7	3605667	C11347		69259.5	65108.9	96615.4	118305	107665	105200	100104	89708.1	94095.6	95922.1	70291.8	124584	138492	72182.9	78641.7	72490.5	91287.7	96034.8	74740.2	107225		68034.5	167390	141198	114459	121827	72149.3	101261	108697	155524	67076.5	52676.6	92958.8	41167.3	65716.6	26773.8	38945.8
346	S-methylmethionine	Amino Acid	Methionine, Cysteine, SAM and Taurine Metabolism	38127	LC/MS Pos Early	100002183	2555	164.074	3493-12-07	458	C05319	HMDB38670						901106														281836															76830
435	spermidine	Amino Acid	Polyamine Metabolism	485	LC/MS Pos Early	50	3355	146.165	124-20-9	1102	C00315	HMDB01257	2494176	1.99912e+06	3.15363e+06	5301462	1.92796e+06	5961085	2.4663e+06	2.70693e+06	2.67636e+06	3.11635e+06	2.2872e+06	2.47267e+06	1926004	2610016	2.78303e+06	3.81626e+06	1393336	2.12465e+06	1.77102e+06	2.3866e+06	2768780	2.27708e+06	2.08e+06	1.5065e+06	1703679	2624958	4.11125e+06	5.53511e+06	2.83715e+06	2.49084e+06	1.59632e+06	1.58453e+06	3652067	4518760	2.65127e+06	1.76861e+06	3.73843e+06
2576	sphingadienine	Lipid	Sphingolipid Synthesis	57426	LC/MS Pos Late	100015643	1350	298.274	25696-03-1	6449795			170458	218013		186941	194074	435262	119874	174929	199015	72938.6	123057	87375.3	61860.6	201886	119374	193273			99266.1	126796	211564	115079	118100	124238	131833	215077	124781	404602			110919	81733.1	83062		98332	165614	120583
2574	sphinganine	Lipid	Sphingolipid Synthesis	17769	LC/MS Pos Late	313	1413	302.305	3102-56-5	3126	C00836	HMDB00269	888781	957310	1.03635e+06	810556	880868	1.72879e+06	1.19588e+06	1368003	1.44837e+06	1.25189e+06	1.35998e+06	981981	1341578	1.50219e+06	1.11703e+06	1.05913e+06	1.14206e+06	1.12631e+06	942300	1.75325e+06	1.38294e+06	1.30503e+06	1.56324e+06	1.40674e+06	1.11292e+06	1.88459e+06	889527	1.6105e+06	1.35248e+06	1.32345e+06	921099	746487	906803	1.78849e+06	1.30633e+06	1.34795e+06	1.21452e+06
2575	sphinganine-1-phosphate	Lipid	Sphingolipid Synthesis	52605	LC/MS Pos Late	100001876	1431	382.272	19794-97-9	520		HMDB01383	775885	797079	879008	979538	880453	955599	1.18176e+06	1.15759e+06	1.24175e+06	1.38021e+06	1.39857e+06	1.27004e+06	1.5806e+06	1.11292e+06	917914	1.02162e+06	1617103	1570610	1.59829e+06	1.68987e+06	1.55906e+06	1.62539e+06	1.86543e+06	1.84024e+06	1.56949e+06	1611714	868282	867054	1.15048e+06	1.57752e+06	1.08925e+06	1.16131e+06	962998	792104	939062	517492	620162
2678	sphingomyelin (d17:1/14:0, d16:1/15:0)*	Lipid	Sphingomyelins	62152	LC/MS Pos Late	100020276	1950	661.528					177037	101220	141667	117773	185710	112936	171935	198615	110479	77034.5	84167.4	79493.1		127964	144467	112395	59072.4	70032.5	104751	111773	123802	110656			61059.4	122340	152932	134735	91847.5					85714.8	38945.4		56325.8
2681	sphingomyelin (d17:1/16:0, d18:1/15:0, d16:1/17:0)*	Lipid	Sphingomyelins	52433	LC/MS Pos Late	100006314	2082	689.559	121999-58-4				15897829	12375458	16029686	15952861	15993058	13730585	15594701	18186970	15827132	12417948	11620165	13636197	13626180	13316203	17472848	14318155	9587156	9792362	11544622	11798691	13360874	11412947	9608589	8725169	12424657	13003688	17093460	16922416	9431225	6974915	8392486	9736792	7823081	7852813	7.97845e+06	7.585e+06	7814256
2667	sphingomyelin (d18:0/18:0, d19:0/17:0)*	Lipid	Dihydrosphingomyelins	57473	LC/MS Pos Late	100009027	2362	733.622				HMDB12087	532979	398531	614885	510868	562081	682630	1.81568e+06	1.19439e+06	841529	681037	795221	1.13135e+06	829216	1070132	723107	423268	469197	466483	650405	613036	575269	571083	419891	628236	853873	767797	843479	664247	950419	388618	663633	558673	454236	1.61127e+06	792184	1.59835e+06	1.13327e+06
2668	sphingomyelin (d18:0/20:0, d16:0/22:0)*	Lipid	Dihydrosphingomyelins	57476	LC/MS Pos Late	100015786	2600	761.653					201174	152086	238138	196795	214459	204541	351541	271079	275582	172505	228780	120253	147282	251019	434506	214057	164416	151622	199281	244236	209245	238277	160955	146481	119207	153331	206338	258399	304893	123850	242146	208414	98706.8	252289	132463	250796	218212
2679	sphingomyelin (d18:1/14:0, d16:1/16:0)*	Lipid	Sphingomyelins	42463	LC/MS Pos Late	100004328	1998	675.544		11433862		HMDB12097	4.45001e+06	3091278	4007577	3.95152e+06	4.60953e+06	4.10051e+06	5.17996e+06	5.5488e+06	4.51794e+06	3.62881e+06	3.20506e+06	3.4652e+06	3.60528e+06	4340665	4.47845e+06	3.37248e+06	3.07047e+06	2965498	3.58977e+06	3.72785e+06	4218394	3.50123e+06	2.8736e+06	3.1192e+06	4.0717e+06	3.89358e+06	4.89089e+06	3957770	3.00859e+06	2.53313e+06	2.58671e+06	3.82997e+06	2693142	4234377	3.23086e+06	4.23166e+06	3.57926e+06
2684	sphingomyelin (d18:1/17:0, d17:1/18:0, d19:1/16:0)	Lipid	Sphingomyelins	52615	LC/MS Pos Late	100008920	2312	717.591	121999-64-2				2.59067e+06	1.84239e+06	2.44848e+06	2.44487e+06	2.7768e+06	3.2056e+06	4244553	3.95416e+06	3.54988e+06	2.34486e+06	2435448	2.94282e+06	2.63152e+06	2.72258e+06	2.10212e+06	2.32889e+06	1.63216e+06	1.45303e+06	2.35028e+06	2.01941e+06	2123730	1.85527e+06	1.6418e+06	1.7981e+06	2335173	2129650	3.58536e+06	2.91935e+06	1.62162e+06	1.33063e+06	1.54671e+06	1.43286e+06	1.26039e+06	2.10871e+06	1.99925e+06	1.88891e+06	2.01322e+06
2685	sphingomyelin (d18:1/18:1, d18:2/18:0)	Lipid	Sphingomyelins	37529	LC/MS Pos Late	100002106	2167	729.591	108392-10-5	6443882		HMDB12101	3.84588e+06	2.632e+06	3.33747e+06	3.3498e+06	4.71248e+06	4.49487e+06	6286918	5.1652e+06	4.13529e+06	3.46559e+06	3180892	3.99629e+06	3.58898e+06	3.79565e+06	2.99839e+06	3.59622e+06	2.17108e+06	2237339	3.21892e+06	2817460	2640933	2.51475e+06	2066938	2.38352e+06	3.03917e+06	3026976	4867985	4.16505e+06	2.26511e+06	2.02523e+06	1.91558e+06	2.56849e+06	1.67823e+06	3.61312e+06	2.86222e+06	3.1702e+06	3.0395e+06
2686	sphingomyelin (d18:1/19:0, d19:1/18:0)*	Lipid	Sphingomyelins	57475	LC/MS Pos Late	100015787	2330	745.622					1.98512e+06	1.2999e+06	1.66658e+06	1.83117e+06	1.80907e+06	2.05716e+06	3.25655e+06	3.40666e+06	2788102	2.25179e+06	1.87305e+06	2.65853e+06	2.22123e+06	2.16663e+06	2.0945e+06	1.77313e+06	1.26221e+06	1.12497e+06	1.96319e+06	1.53076e+06	1.65626e+06	1.36381e+06	856391	1.64483e+06	2.07675e+06	1847805	2.8738e+06	2.43883e+06	1.33314e+06	839638	1.07963e+06	1.2626e+06	725419	1.64682e+06	1.61113e+06	1.37815e+06	1.65913e+06
2687	sphingomyelin (d18:1/20:0, d16:1/22:0)*	Lipid	Sphingomyelins	48490	LC/MS Pos Late	100006290	2685	759.638				HMDB12102	6.71689e+06	5616957	7.04059e+06	6764478	6.25593e+06	8510775	10903167	9237832	7.67104e+06	7026236	8.06364e+06	8086935	8043074	7.20262e+06	8435510	6009930	5.06437e+06	5346444	6.86549e+06	6120154	6208191	5940324	5.38164e+06	5938477	6.9825e+06	6.24388e+06	8877155	7774569	5.04749e+06	3941560	5226097	5170495	4589896	6856985	5687303	6.27774e+06	5707149
2688	sphingomyelin (d18:1/20:1, d18:2/20:0)*	Lipid	Sphingomyelins	48491	LC/MS Pos Late	100006292	2383	757.622	222403-67-0				1.81659e+06	1.13958e+06	1434838	1.54834e+06	1.86071e+06	2.05242e+06	2.75957e+06	2081270	1.8805e+06	1.58686e+06	1764760	1.85773e+06	1.66236e+06	1.67089e+06	1.72047e+06	1.56253e+06	1.07339e+06	996456	1.48432e+06	1.33549e+06	1.07897e+06	1.28323e+06	940608	1.19954e+06	1.46138e+06	1.34405e+06	2.2858e+06	1.89108e+06	1.09523e+06	796796	953228	1.21796e+06	834731	1369279	1.07989e+06	1207193	1.26455e+06
2689	sphingomyelin (d18:1/20:2, d18:2/20:1, d16:1/22:2)*	Lipid	Sphingomyelins	57481	LC/MS Pos Late	100006293	2039	755.606					288939	107555	111232	138286	221466	260472	632590	464927	309045	417959	417098	344869	287543	346031	199751	269359	123729	237696	358835	248793	210147	276131	140503	316732	366793	338941	262163	267419	356918	198979	194364	239600	212176	402874	378068	392060	424286
2690	sphingomyelin (d18:1/21:0, d17:1/22:0, d16:1/23:0)*	Lipid	Sphingomyelins	52495	LC/MS Pos Late	100009025	2793	773.653					4271594	2.6426e+06	3414339	3.65645e+06	3.91677e+06	3.73909e+06	3621220	4589646	3.84865e+06	2.83732e+06	3136926	2.92006e+06	3.13777e+06	2.90976e+06	4.54611e+06	3.38958e+06	2.07764e+06	2077053	2.64837e+06	2.20193e+06	2.893e+06	2.50767e+06	1.74328e+06	1.84532e+06	2.36147e+06	2457399	4.59743e+06	4.14952e+06	1.77815e+06	1.09217e+06	1.46931e+06	2309224	1.49217e+06	1.67566e+06	1.51285e+06	1.01478e+06	1.42133e+06
2692	sphingomyelin (d18:1/22:1, d18:2/22:0, d16:1/24:1)*	Lipid	Sphingomyelins	48493	LC/MS Pos Late	100006295	2666	785.653				HMDB12104	19330248	15918330	19649664	16140585	16523709	17701156	22218800	22243512	19302848	18463406	21368410	20478282	22318008	18796900	25116816	18343290	14486366	14016534	17509922	14773261	16357823	17722718	15092125	14698879	19444420	18582462	21276662	19592592	15457761	10410833	13155644	14930913	11674132	14023326	12204575	10108578	12338395
2693	sphingomyelin (d18:1/22:2, d18:2/22:1, d16:1/24:2)*	Lipid	Sphingomyelins	57477	LC/MS Pos Late	100006296	2209	783.637					2157215	1.79406e+06	1.80354e+06	1.65528e+06	1.86563e+06	2209429	3.5266e+06	2.89163e+06	2.63128e+06	2.83384e+06	2.874e+06	2.85908e+06	2646257	2874008	2.28197e+06	2395372	1.70931e+06	2.06057e+06	2.82191e+06	2.48293e+06	2.07317e+06	2345279	1.93147e+06	2.23799e+06	2.7237e+06	2.60125e+06	2.46425e+06	2473601	2469454	1817412	2.13821e+06	2.16313e+06	1.73004e+06	2.55353e+06	2237829	2.3341e+06	2.47099e+06
2695	sphingomyelin (d18:1/24:1, d18:2/24:0)*	Lipid	Sphingomyelins	47153	LC/MS Pos Late	100005986	3033	813.684	94359-13-4			HMDB12107	91891488	73400240	81491696	81576488	100218392	89439600	95658488	95582680	95192896	83284992	83609776	100714768	103420800	94384368	118302744	83302240	81906704	86207688	93991992	92942760	92168864	96648624	96442192	87373320	95152152	104927816	87047024	88222656	93513072	74130840	87942496	104072624	77256760	97118608	81634216	68197680	84249040
2697	sphingomyelin (d18:1/25:0, d19:0/24:1, d20:1/23:0, d19:1/24:0)*	Lipid	Sphingomyelins	57478	LC/MS Pos Late	100015792	3500	829.716					720711	456794	633625	610005	680090	483930	738968	1.08316e+06	858968	752692	670380	770152	541780	579996	1.043e+06	692730	467608	461742	548980	457272	650174	570494	433476	540142	559139	674707	782963	798414	610073	303640	296341	615318	356493	446863	467586	267063	497966
2680	sphingomyelin (d18:2/14:0, d18:1/14:1)*	Lipid	Sphingomyelins	47154	LC/MS Pos Late	100005985	1860	673.528					448440	259970	322690	328014	492308	322201	317419	459013	350903	221305	211453	207313	229294	290199	325324	245822	182372	131948	151911	214974	289268	251166	134131	157664	196031	194766	396466	297600	135277	108620	90020.5	225796	153140	286983	183828	206270	213432
2683	sphingomyelin (d18:2/16:0, d18:1/16:1)*	Lipid	Sphingomyelins	42459	LC/MS Pos Late	100004329	2002	701.559					21854736	16378638	22020346	20787090	22383500	22016854	26448048	26793222	23985280	20676978	18686798	20467880	21270072	22092084	23817322	19821932	16934262	15406048	18902896	18948686	20846074	18594050	17002188	17273034	21165752	20245112	26618934	22642498	14367458	13928207	13668074	17466552	13297874	24663786	20045600	23939872	20399178
2675	sphingomyelin (d18:2/18:1)*	Lipid	Sphingomyelins	57474	LC/MS Pos Late	100015788	1904	727.575					887492	623297	749706	853786	1066136	949354	1.30753e+06	1.20117e+06	1094559	1.09019e+06	912606	1.00456e+06	979124	1049030	872869	775271	509269	554990	845335	690495	675217	712501	571222	661245	869138	786692	1.18e+06	940078	620339	517593	567822	695777	572432	1.27776e+06	965834	1.63304e+06	1.21986e+06
2691	sphingomyelin (d18:2/21:0, d16:2/23:0)*	Lipid	Sphingomyelins	57480	LC/MS Pos Late	100015790	2330	771.637					1.29803e+06	862748	1.24877e+06	1.1386e+06	1.19004e+06	1.03604e+06	1.1827e+06	1.8217e+06	1.50292e+06	1.07323e+06	1248734	1.16075e+06	1.32271e+06	968117	1.3958e+06	1.15576e+06	681517	591119	754875	709260	971900	1.01135e+06	621613	696088	904632	953298	1.32579e+06	1.22569e+06	603748	371971	462856	710510	444203	553666	564045	320197	621102
2694	sphingomyelin (d18:2/23:0, d18:1/23:1, d17:1/24:1)*	Lipid	Sphingomyelins	52435	LC/MS Pos Late	100008956	2845	799.669					15148047	10464024	13809747	13590512	16135295	13816711	11391743	16067932	15774294	10482894	10619290	9390323	12101293	10290631	16199190	13164127	8164497	8.28792e+06	9054661	8804784	11746081	11333811	7.80806e+06	7.62167e+06	8623407	10338511	14206823	13683168	6788159	5.15596e+06	5.41251e+06	9210497	5986750	7034563	6.36067e+06	3.93668e+06	6.05608e+06
2676	sphingomyelin (d18:2/23:1)*	Lipid	Sphingomyelins	57482	LC/MS Pos Late	100015791	2315	797.653					2.15611e+06	1.5213e+06	1895368	1.79806e+06	2.04118e+06	2.15747e+06	1777060	2.48469e+06	2604888	1.90205e+06	1.86352e+06	1.53435e+06	1.99029e+06	1.88473e+06	2.34269e+06	2.10652e+06	1.41068e+06	1.54305e+06	1962587	1.82598e+06	2.26784e+06	2.14762e+06	1672012	1.62406e+06	1.67521e+06	1.95156e+06	2095861	2.14468e+06	1.69605e+06	1.23519e+06	1.2669e+06	1.7787e+06	1.36277e+06	1868821	1794697	1082495	1.53569e+06
2696	sphingomyelin (d18:2/24:1, d18:1/24:2)*	Lipid	Sphingomyelins	52437	LC/MS Pos Late	100008957	2635	811.669					42069956	38323744	42736204	35929084	37757272	43327596	42171008	40627652	43533120	41852604	41101548	42084412	48489380	49698304	53155524	45541716	39179392	43104296	52382728	45482292	45639496	45089172	48715180	48766208	51438500	53599644	45968340	45010232	52007588	41348524	46008456	43699544	41573712	58632776	50119612	50488160	50060772
2677	sphingomyelin (d18:2/24:2)*	Lipid	Sphingomyelins	57479	LC/MS Pos Late	100015789	2215	809.653					2.6605e+06	2.51483e+06	2442209	2.29235e+06	2485375	2.95585e+06	3379434	2.95079e+06	3216802	3207906	3078711	2.99937e+06	3.01817e+06	3.63486e+06	2945141	3.07736e+06	2.59664e+06	3.03649e+06	3.60852e+06	3.58601e+06	3.17747e+06	2.92923e+06	2.92572e+06	3.27515e+06	3083661	3.35797e+06	2953846	3.3047e+06	3260249	2.76889e+06	2.72631e+06	2.42919e+06	2.48369e+06	4607987	3.37556e+06	4.37318e+06	3.80967e+06
2725	sphingosine	Lipid	Sphingosines	17747	LC/MS Pos Late	297	1393	300.29	123-78-4	5353955	C00319	HMDB00252	1.30436e+06	1.56908e+06	1.14478e+06	1227275	1.41531e+06	2.76392e+06	1.48622e+06	1.47038e+06	1.56534e+06	1.24386e+06	1.53616e+06	1.08528e+06	1.18762e+06	1.74022e+06	1.39197e+06	1.84255e+06	1.27439e+06	1.41692e+06	1.16601e+06	1.91146e+06	1.30481e+06	1.33987e+06	1.90155e+06	1.46692e+06	1.29967e+06	2430339	1.13296e+06	2652605	2110586	1.53585e+06	1.65347e+06	1104008	1.37636e+06	1.68182e+06	1.4141e+06	1.66334e+06	1.46922e+06
2727	sphingosine 1-phosphate	Lipid	Sphingosines	34445	LC/MS Polar	100000626	1850	378.241	26993-30-6	5283560	C06124	HMDB00277	684705	615952	638980	740653	763335	728199	701971	733287	669100	689790	701331	742973	659400	774227	648876	966486	964791	725169	850885	998637	826954	820785	913435	938016	937068	918795	627527	627750	809320	883173	643980	792786	595683	494139	610515	423590	591692
4371	stachydrine	Xenobiotics	Food Component/Plant	34384	LC/MS Pos Early	100001296	1440	144.102	4136-37-2	115244	C10172	HMDB04827	19049242	18838578	18309584	13581242	24175978	27363554	24292798	27188366	30332406	19180752	31471278	16995880	32707546	20821420	24397822	22771958	40699704	33057898	38362428	40592744	45486308	39733012	46396172	33593068	32597494	28912254	15659067	21908080	28676036	40503296	29758594	28800864	32273498	24872760	27649172	15743275	21497178
1287	stearate (18:0)	Lipid	Long Chain Fatty Acid	1358	LC/MS Neg	439	5872	283.264	57-11-4	5281	C01530	HMDB00827	796185920	711429440	992679168	768608640	1372622848	734823424	966386880	802507648	792283648	1107136128	969474688	881381376	958267904	1324354432	850833536	857704704	586801664	821863488	667988288	854328704	909824064	730466048	804513408	771051776	693314560	828110912	970606528	1003443712	828777600	686391424	677493056	788465664	863003008	852148480	781978048	1141020032	978399680
1321	stearidonate (18:4n3)	Lipid	Polyunsaturated Fatty Acid (n3 and n6)	33969	LC/MS Neg	100001229	5395	275.202	111174-40-4	5312508	C16300	HMDB06547	2.61931e+06	1.18655e+06	4295014	3.62639e+06	3976706	1.62542e+06	5.18942e+06	4729642	3.52571e+06	7.71927e+06	5175088	8324037	7834232	12175451	2.59691e+06	1.499e+06	1.26696e+06	1.72677e+06	1.82074e+06	3.14392e+06	4907686	1.85971e+06	1.56026e+06	2.01849e+06	2.3044e+06	2.64711e+06	5.03801e+06	3.93558e+06	3.24193e+06	1.89804e+06	1477512	2155238	2444120	4273814	2.73873e+06	6401148	6229788
1803	stearoyl ethanolamide	Lipid	Endocannabinoid	38625	LC/MS Pos Late	100002254	1787	328.321	111-57-9	27902		HMDB13078	678950	474069	1.08769e+06	799132	951346	711759	1.05322e+06	1.06344e+06	1161959	923930	880436	996214	967964	1.14008e+06	849275	710938	571211	644772	624142	830926	890543	713671	801675	812830	726560	925828	1.18907e+06	1.00972e+06	756034	644179	606571	791301	787855	942848	858031	922914	824837
2671	stearoyl sphingomyelin (d18:1/18:0)	Lipid	Sphingomyelins	19503	LC/MS Pos Late	1538	2400	731.606	85187-10-6;85187-10-6	6453725	C00550	HMDB01348	9710332	7033900	7836585	9630071	10049588	14229483	24194640	14680748	12733967	10661904	10107101	14477840	11405881	11873048	8112745	8.00021e+06	6.24901e+06	6112250	9168800	7.85997e+06	6.57759e+06	6.43646e+06	6.04239e+06	7882733	10267793	7092867	15904289	12267119	5984824	5.81007e+06	6.21592e+06	5.53848e+06	5137378	12057952	10237065	13038267	10642977
2542	stearoyl-arachidonoyl-glycerol (18:0/20:4) [1]*	Lipid	Diacylglycerol	57450	LC/MS Pos Late	100010949	3404	662.572					249206	187285	221945	174237	255164	250140	228243	191798	167849	320084	377821	261752	383695	343179	378627	146788	504780	427661	310078	450605	276105	328094	256447	510175	313225	246366	138115	164867	471109	330723	394862	251913	356964	374529	269440	404281	524662
2543	stearoyl-arachidonoyl-glycerol (18:0/20:4) [2]*	Lipid	Diacylglycerol	57449	LC/MS Pos Late	100010950	3522	662.572					496568	449250	369577	386405	321359	530271	518909	505205	380124	329461	397598	466223	378943	644555	254821	434824	319470	240883	278921	369526	316776	340420	149766	233573	325558	343896	477552	560318	588278	333513	391755	202865	341338	842244	707549	833535	1.0509e+06
1574	stearoylcarnitine (C18)	Lipid	Fatty Acid Metabolism(Acyl Carnitine)	34409	LC/MS Pos Late	100001391	1485	428.373	18822-91-8	6426855		HMDB00848	2841849	2.20001e+06	6.26045e+06	4.86407e+06	3.68079e+06	3.7811e+06	4.32502e+06	4.13016e+06	4.06615e+06	5.22602e+06	4.11759e+06	4.87985e+06	4.94745e+06	6033246	3.05383e+06	2.97595e+06	2.37576e+06	3.06499e+06	3.08976e+06	2.5093e+06	2.65075e+06	2367594	3665688	3.67161e+06	3.06768e+06	3.97013e+06	5.44199e+06	3738313	3.49562e+06	2.88588e+06	3.80586e+06	3.35342e+06	4884110	10261947	5.77895e+06	10071626	6300795
2526	stearoyl-linoleoyl-glycerol (18:0/18:2) [2]*	Lipid	Diacylglycerol	54947	LC/MS Pos Late	100010921	3762	638.572					1.72856e+06	736863	1.98972e+06	1319699	1.21135e+06	1.20647e+06	1.17694e+06	1.77192e+06	1.43535e+06	2.42347e+06	2.05818e+06	1.43358e+06	1949784	2.63368e+06	1.36833e+06	850936			968840	1.77476e+06	1.57705e+06	1.95082e+06	1.16001e+06		1.38469e+06	1.40796e+06	1404327	1.42002e+06	1.80191e+06	1.23545e+06	2.4161e+06	947423	2.08238e+06	2.33014e+06	2125432	2.5616e+06	2.97727e+06
1432	suberate (C8-DC)	Lipid	Fatty Acid, Dicarboxylate	15730	LC/MS Neg	100000016	804.3	173.082	505-48-6	10457	C08278	HMDB00893	206444	225072	493362	422033	324658	271267	271929	420768	176875	333818	333956	425643	511045	533903	497188	425388	310449	304842	343414	359492	368958	212595	251065	211876	205750	213052	524962	405626	250511	408256	283646	227209	209312	336743	190446	194321	155091
1585	suberoylcarnitine (C8-DC)	Lipid	Fatty Acid Metabolism(Acyl Carnitine)	52990	LC/MS Pos Early	100006627	2964	318.191						121243	552708	738364	260491	180902	469697	409975	182726	324025	455671	745610	650639	432844			121531	205580	119095	141987	170372	152871	168543	170881	151151	159108	279077	156884	165224	205789	166781	163135	216112	516877	234733	345854	253452
1230	succinate	Energy	TCA Cycle	1437	LC/MS Neg	252	603	117.019	110-15-6	1110	C00042	HMDB00254	164675168	213382528	248788160	212556224	198698304	201745360	157933936	175960368	101934920	200377248	151983280	203108592	209149472	194397088	128024432	166971216	120523600	143803984	188243504	164504384	195820272	129953480	183334496	207339968	102531624	219510544	215800896	199217040	172904064	258556224	83196032	72873832	169231120	150418480	193613904	70901624	101275312
1229	succinylcarnitine (C4-DC)	Energy	TCA Cycle	37058	LC/MS Pos Early	100001948	2291	262.129	256928-74-2	71464481		HMDB61717	194660	174049					99586.8	178112	178103	150249		104767	45124.6	116982	404175	169534	261143			563196	145430	93421.3		108910		89603.4		299290	229092				78402.4				69359.6
4990	sulfate*	Xenobiotics	Chemical	46960	LC/MS Neg	100002528	616	96.9601	14808-79-8	1118	C00059	HMDB01448	39055904	42463744	59519528	39615244	67658248	46532496	58853324	56160100	57496452	51704796	50336840	57665672	64915004	41393132	45660404	31924924	45541424	40414872	44239372	37063916	53250820	49489864	82260944	68260280	49872632	74392480	51048488	37430024	77235672	53780104	54861284	74588120	69452064	123989264	113550720	101473664	92747528
377	taurine	Amino Acid	Methionine, Cysteine, SAM and Taurine Metabolism	2125	LC/MS Pos Early	512	660	126.022	107-35-7	1123	C00245	HMDB00251	93644200	99984256	105563000	132268520	101616560	101787544	103673224	124458056	100475984	88847768	90114464	89089360	98305760	122482488	93602408	86430752	88704232	103470192	89410040	106235264	113608896	91171912	109167752	93294104	89023224	88278112	92051704	112507480	106431736	114039744	100917656	97946136	101707992	148685856	116998672	113036264	148620592
2970	tauro-beta-muricholate	Lipid	Primary Bile Acid Metabolism	33983	LC/MS Neg	100001250	4774	514.284	25696-60-0	168408		HMDB00932	1.10137e+06	2.25697e+06	2.69158e+06	436026	511286	2.99074e+06	8474599	1129111	7.52056e+06	4024863	8.21647e+06	15176250	22690604	14127759	10147829	7025561	13761790	13729441	9911689	22199238	90982464	29761228	14317650	32410416	31272510	59754028	35857152	122795936	140142576	19908432	48795840	43896196	12508478	36445016	36660448	23511310	12009211
2966	taurochenodeoxycholate	Lipid	Primary Bile Acid Metabolism	18494	LC/MS Neg	1629	5250	498.289	6009-98-9	387316	C05465	HMDB00951	131995	173334	268381	69917.8	91186.7	182839	394773	142720	458859	954102	452483	994538	1.96115e+06	1.28245e+06	899090	698590	1.59311e+06	539314	1.16784e+06	1672358	8342295	1.46257e+06	1391787	1.28098e+06	1.56743e+06	1.75949e+06	742614	2.94126e+06	5305757	1.16459e+06	1.82083e+06	1.69726e+06	2.444e+06	1785010	1.7663e+06	819462	1.50944e+06
2963	taurocholate	Lipid	Primary Bile Acid Metabolism	18497	LC/MS Neg	1648	5150	514.284	145-42-6	6675	C05122	HMDB00036	5.50808e+06	7968600	12251640	2.22689e+06	1.38001e+06	9666934	20320918	1.98119e+06	15946303	16842058	10075055	31903578	41902800	27638768	21955690	19586868	31616472	17786616	19628858	40307080	94691536	40007556	32156910	35486664	59896412	105698632	67875856	209796336	185395680	31870280	51489932	51783104	31026002	47133728	36803212	39610364	31972626
3024	taurocholenate sulfate*	Lipid	Secondary Bile Acid Metabolism	32807	LC/MS Neg	100001990	4750	279.614																									17696.7						39122.4		40512.2
2987	taurodeoxycholate	Lipid	Secondary Bile Acid Metabolism	12261	LC/MS Neg	1668	5257.4	498.289	207737-97-1	2733768	C05463	HMDB00896	466654	258657	889458	368849	213577	1.23714e+06	2136047	162473	1.32879e+06	1.27685e+06	438812	1.91064e+06	2.51164e+06	1.87572e+06	780783	694788	1.8046e+06	1.00789e+06	1.60195e+06	868355	2.06864e+06	1.89999e+06	1.61411e+06	1.10238e+06	2532577	3398802	1.24996e+06	5837317	3.97937e+06	1841959	3212987	1.13727e+06	2.34302e+06	2.2207e+06	1.32692e+06	573080	1.57933e+06
2988	taurodeoxycholic acid 3-sulfate	Lipid	Secondary Bile Acid Metabolism	62889	LC/MS Neg	100006644	4850	288.62
3017	taurohyodeoxycholic acid	Lipid	Secondary Bile Acid Metabolism	43588	LC/MS Neg	100003869	5073	498.289	38411-85-7	119046			102133		140204	107436		382721	348163		413106	167261	118842	1.16675e+06	746679	525707	537132	423493	1.62542e+06	661613	585364	805310	1.2267e+06	1.06685e+06	472585	878584	1.01174e+06	3.04719e+06	1.00705e+06	3.523e+06	2.73328e+06	658644	588951	1.07343e+06	349325	1.3475e+06	1.06773e+06	201479	307813
2998	taurolithocholate	Lipid	Secondary Bile Acid Metabolism	31889	LC/MS Neg	100001065	5345	482.295	516-90-5	10595	C02592	HMDB00722
2999	taurolithocholate 3-sulfate	Lipid	Secondary Bile Acid Metabolism	36850	LC/MS Neg	100001658	5027	280.622	64936-83-0	440071	C03642	HMDB02580																																		17110.2
3006	tauroursodeoxycholate	Lipid	Secondary Bile Acid Metabolism	39378	LC/MS Neg	100002912	5025	498.289	14605-22-2	9848818		HMDB00874	66651.8	105385	138544	32496.7	50420.9	164508	459087	47524.1	274653	370720	150028	384026	736465	1123457	315475	286177	803632	311319	546430	937473	4726604	1.04026e+06	1.02041e+06	1.01433e+06	1.55051e+06	1.84536e+06	1.81423e+06	7.6547e+06	8064785	1.11271e+06	1.67018e+06	1.69274e+06	1.32266e+06	1.22879e+06	1.16524e+06	666067	1.02167e+06
1451	tetradecadienedioate (C14:2-DC)*	Lipid	Fatty Acid, Dicarboxylate	62918	LC/MS Neg	100021100	3148	253.145						65362.3	391614	285002	172159	77621.8	104931	178375	81331.8	117669	150447	170841	163997	192578	41276	64516	19818.2	55010.4	22681.9		102824	20329.2		57118.1	42507.9	44399.2	254439	152614	75367.7					295226	81858.4	484063	138718
1316	tetradecadienoate (14:2)*	Lipid	Polyunsaturated Fatty Acid (n3 and n6)	62850	LC/MS Neg	100020343	5292	223.17	39039-37-7	5312409		HMDB00560	5.46352e+06	6419385	20464270	19322618	17370892	5.99135e+06	13711703	13625326	11368341	28846358	23326972	26137614	32135042	29308490	10693613	8761016	3.57771e+06	9874730	6.12021e+06	4.51882e+06	15120809	4760579	5.70558e+06	9072973	7586705	11255191	23395296	20333206	11599177	9249450	2.76292e+06	3.64749e+06	8402174	23560930	17490184	39396784	37512924
1444	tetradecanedioate (C14-DC)	Lipid	Fatty Acid, Dicarboxylate	35669	LC/MS Neg	100001613	3985	257.176	821-38-5	13185		HMDB00872	595111	571360	1.67506e+06	1.0248e+06	945946	606961	676724	698457	479910	781750	759651	757623	973462	1.02232e+06	590730	649434	515141	430213	441852	584199	904803	539583	455952	441118	459404	573061	1.04442e+06	808128	480734	527775	365400	433495	457212	881121	517193	1408573	680313
3876	thiamin (Vitamin B1)	Cofactors and Vitamins	Thiamine Metabolism	5341	LC/MS Pos Early	873	3050	265.112	59-43-8	1130	C00378	HMDB00235	2664075	2.05887e+06	2.12535e+06	1.97649e+06	2.19775e+06	3154053	2449343	2.31181e+06	2251358	2.43457e+06	2.32913e+06	2.18574e+06	1.97304e+06	1.77415e+06	2770969	2.55067e+06	2322580	2.18694e+06	2704521	2.5384e+06	2638960	2.98942e+06	2.67726e+06	2.77535e+06	2.10169e+06	2.70437e+06	2.24029e+06	2.61757e+06	2.39365e+06	2143218	1.78831e+06	2.12507e+06	2.4855e+06	1.36723e+06	1.18138e+06	648976	1.04895e+06
5129	thioproline	Xenobiotics	Chemical	53231	LC/MS Pos Early	100009232	1250	134.027	34592-47-4	93176			1916599	1.74852e+06	2.71782e+06	1.69867e+06	1.8204e+06	1.87591e+06	3.74272e+06	1.98126e+06	2.40714e+06	2.68092e+06	4.33676e+06	4440439	4026943	2.53225e+06	1.71357e+06	2.19927e+06	2.70546e+06	2.05527e+06	2866205	3.82096e+06	2.6999e+06	1.87847e+06	2.24023e+06	2.99322e+06	2.46916e+06	2262266	3122293	2.22594e+06	2.50096e+06	1.88736e+06	1.60833e+06	2.20646e+06	2.57707e+06	1.94376e+06	2.00793e+06	1.73161e+06	2.24932e+06
3813	threonate	Cofactors and Vitamins	Ascorbate and Aldarate Metabolism	27738	LC/MS Polar	100001022	2384	135.03	70753-61-6	151152	C01620	HMDB00943	171788320	80180672	186452000	138066416	105993080	194902976	156498112	100334528	134844160	118534824	169336768	108549280	113941872	153009408	139898864	101157464	162803936	197367472	217813216	302665248	160792944	179660112	116566040	203107328	117855840	137949888	127842704	140260256	147583008	191840880	222053168	240484960	213043056	116527408	170374592	95715824	138188128
16	threonine	Amino Acid	Glycine, Serine and Threonine Metabolism	1284	LC/MS Pos Early	564	1514	120.066	72-19-5	6288	C00188	HMDB00167	175879392	149570896	183749200	163939680	204352720	202857376	171410048	154790688	185347248	204774512	210504736	195555296	197794336	149344176	162843456	174756848	225562304	167550704	200916528	224509712	210081600	237289600	275524000	246196112	253387552	251944544	170183408	168694560	188525440	214044480	224975552	226785376	167246176	144203696	155837088	137083488	145025856
3746	thymidine	Nucleotide	Pyrimidine Metabolism, Thymine containing	2183	LC/MS Neg	872	1963.7	241.083	50-89-5	5789	C00214	HMDB00273	2.04029e+06	1.70235e+06	2849842	2.41595e+06	2.19795e+06	3181619	3.136e+06	2.78368e+06	2.25919e+06	3.66121e+06	3.41265e+06	3.54851e+06	3111657	3.57405e+06	2333028	2.74516e+06	2.0507e+06	2.4687e+06	2.45876e+06	2.39884e+06	2.24056e+06	3.32771e+06	5376125	5.10661e+06	3738614	5118734	2656136	2714950	4.1315e+06	4.34177e+06	5669329	3.4464e+06	4.89781e+06	4234629	8.07303e+06	3.22691e+06	7.29353e+06
3747	thymine	Nucleotide	Pyrimidine Metabolism, Thymine containing	604	LC/MS Neg	882	1654	125.036	65-71-4	1135	C00178	HMDB00262	51986.1		80001.4	83805.4	71097.1	94339	92025.5	129971		140761	138152	218164	153059	238635		55027.2	99858	116948	165236	78819.5	155941	129054	294620	204285	138079	326135	88093.9	79717.5	276541	319223	378707	130703	257069	523978	458982	426057	503700
212	thyroxine	Amino Acid	Tyrosine Metabolism	2761	LC/MS Neg	1094	4808	775.679	51-48-9	5819	C01829	HMDB01918	150037	143696	180922	154283	295451	202102	149287	152746	131980	161022	113721	121601	155937	131095	199544	188289	149931	138918	172777	148861	167668	173943	139573	160586	216586	135483	195832	148297	167172	144870	134522	182331	152603	85441.2	158941	105109	135290
317	tigloylglycine	Amino Acid	Leucine, Isoleucine and Valine Metabolism	48980	LC/MS Neg	1161	1886	156.067	35842-45-6	6441567		HMDB00959	308257	434049	1.01888e+06	581370	401172	426189	597895	648343	297911	550466	593696	594712	492217	516689	262892	196316	363600	320274	438115	394414	469432	235595	506041	439306	288525	359941	577459	471725	463764	667634	377990	287808	527095	687379	388155	286221	620386
316	tiglylcarnitine (C5:1-DC)	Amino Acid	Leucine, Isoleucine and Valine Metabolism	35428	LC/MS Pos Early	100001597	2962	244.154	64191-86-2	22833596		HMDB02366	135835	152788	197767	241453			189427	270573	125726	101157	203593	189560	215621	96722.2	204367	145508		180306		155239	221424	193873	244437		79238.2	220087	186124	266231	134212	188113	135130	130054	162583	203981	155451	138143	160927
1538	trans-2-hexenoylglycine	Lipid	Fatty Acid Metabolism(Acyl Glycine)	61798	LC/MS Neg	100019884	2707	170.082							145549	176325	75919.4	26356.5	151656	84034.1		83477.8	94462.1	154024	154814	128296		53822.5											96414							135491		83499.9	88848.4
4547	triclosan sulfate	Xenobiotics	Bacterial/Fungal	62732	LC/MS Neg	100020610	5118	366.901				HMDB61387			150309				112424	88244.4	143819	1.10124e+06	692205	855736	535590	649344	3.47668e+06	4.99259e+06	2877792	4873213	8610546	2.22373e+06	1.95397e+06	2.00318e+06	2.00481e+06	4133168	2.84602e+06	2.93984e+06	4750566	3.4828e+06	18985000	19101726	23547060	16364167	15244154	2293618	4251635	3.14522e+06	6606251
2673	tricosanoyl sphingomyelin (d18:1/23:0)*	Lipid	Sphingomyelins	52436	LC/MS Pos Late	100008955	3200	801.684				HMDB12105	75852464	29969954	38055904	43049452	69698896	43285032	57028964	79913848	69775088	48757128	32123372	46496172	41569364	59279168	57824956	56613856	29762314	21654194	27312048	38322456	46408300	50201192	24844232	27720018	31645386	48258056	58609412	65076316	29570256	15700023	17684746	44214424	16820892	52459672	33517712	32485486	44312404
3789	trigonelline (N'-methylnicotinate)	Cofactors and Vitamins	Nicotinate and Nicotinamide Metabolism	32401	LC/MS Pos Early	100001092	1388	138.055	535-83-1	5570	C01004	HMDB00875	79792992	88207368	87283512	67496192	84734768	96589504	103940728	101267912	89209232	87094688	110189080	81402976	98650872	61764084	124046408	96542208	107620560	86902480	109090128	112614792	95399664	126792864	119327224	85569368	80117336	91896336	78920040	104915976	69529824	106279080	89199216	104482152	98141008	51888884	45620336	33018138	40569392
1874	trimethylamine N-oxide	Lipid	Phospholipid Metabolism	40406	LC/MS Pos Early	100003397	2100	76.0757	1184-78-7	1145	C01104	HMDB00925	7937670	8628631	7.70195e+06	8772845	9329213	12243717	8463357	9018619	9499595	8610240	8436703	10827888	8.31281e+06	6.46084e+06	11753223	9957651	15484540	20274536	21060838	16880104	8839100	17282398	11617563	7833385	10686296	6.4845e+06	7236044	7.76255e+06	6326662	8311549	7055104	5.77834e+06	9722215	10794923	15507999	13219781	33828480
216	tryptophan	Amino Acid	Tryptophan Metabolism	54	LC/MS Pos Early	565	2986	205.097	73-22-3	6305	C00078	HMDB00929	263715184	229079664	251103632	241090176	246344208	271583008	204677552	238805040	218730032	211750064	229178352	198898784	213190496	206581504	261350784	260852096	228725648	221515440	245148432	245554880	198076624	210185920	212105376	262979680	252170976	212089456	244584752	224706288	167231904	222060512	200687504	203134160	198470784	169851712	214862848	131645880	185577232
143	tyrosine	Amino Acid	Tyrosine Metabolism	1299	LC/MS Pos Early	815	2430	182.081	60-18-4	6057	C00082	HMDB00158	117828384	77637232	108873648	100458528	149204496	134252800	79096688	87970184	100257088	124253096	93249984	79968728	101952832	66503092	117691176	135184640	98589072	77781368	114548760	81067384	94466280	125217152	103387528	113298288	119734344	133096856	98330784	116844440	67066048	121172416	80581696	84649480	90795104	90640856	130460336	90372056	133937432
1438	undecanedioate (C11-DC)	Lipid	Fatty Acid, Dicarboxylate	42395	LC/MS Neg	100001617	2440	215.129	1852-04-6	15816		HMDB00888			73495	89915.7	56494.7	63730.1	91431.2		68462.3	97044.8	74895.7	97386				61563.1	75175.3		72506.5	74512.5	131963	76636.9	52058.2	82671.5	110082	78666						82324.6			79280.5	94938.3	109878
3695	uracil	Nucleotide	Pyrimidine Metabolism, Uracil containing	605	LC/MS Pos Early	825	827	113.035	66-22-8	1174	C00106	HMDB00300	612258	648289	1.01716e+06	828182	838944	764833	1.48876e+06	1.4685e+06	797680	1.84189e+06	1.76799e+06	2345175	2131416	1934790	562323	731199	1.09349e+06	1.41893e+06	1942417	2232282	1.51047e+06	1.27924e+06	2.37805e+06	2538426	1.02301e+06	2.67679e+06	872661	1.40122e+06	4.06721e+06	3.29098e+06	1.88205e+06	1.15828e+06	2.42495e+06	3.40463e+06	2.6954e+06	3.1239e+06	2467268
3611	urate	Nucleotide	Purine Metabolism, (Hypo)Xanthine/Inosine containing	1604	LC/MS Neg	1134	757.1	167.021	69-93-2;120K5305	1175	C00366	HMDB00289	80283864	78351848	72610096	88116784	85532728	81348200	86280040	91859512	89314136	107735576	100601664	86643632	104923952	96281696	56969328	88209840	75329624	99456288	89674792	83855192	104952688	63530072	89595264	89972888	50050956	80221256	78711280	88424056	112695216	126269800	43789936	45387388	67670240	76077160	82100240	51549192	64265704
386	urea	Amino Acid	Urea cycle; Arginine and Proline Metabolism	1670	LC/MS Pos Early	533	700	121.072	57-13-6	1176	C00086	HMDB00294	313201824	240014544	340597344	288928288	265631488	262522896	371538784	418278912	235571952	270193504	293118144	274449472	234450496	243773872	514690752	368507136	412082272	265570400	434760736	439887808	419530688	364892768	274784064	220210944	250696144	289871712	375654144	300574848	296784384	276800128	335566560	344672576	435212960	621701568	295727104	588849600	357535296
3694	uridine	Nucleotide	Pyrimidine Metabolism, Uracil containing	606	LC/MS Neg	535	1457.6	243.062	58-96-8	6029	C00299	HMDB00296	73262320	81632632	101254208	116829360	77796656	85200224	73131584	77126328	58638324	73215392	67149912	77541352	72714368	63019772	44290648	56433000	40849468	52561588	53036764	51225320	45535424	40952012	43869804	47214116	33129314	58415648	85356616	85772936	47768972	66446372	25364228	26489296	35379848	18210330	28240710	15026767	32731808
3034	ursocholate	Lipid	Secondary Bile Acid Metabolism	57573	LC/MS Neg	100002913	4648	407.28	2955-27-3				169932	123816	109351	231969	252734	196753	175373	200030	206986	849373	606716	912086	685453	466315	541699	442626	528408	475325	985362	178424	101934	535225	449116	479372	631352	531689	438282	391671	440298	302805	406695	614034	1.14029e+06	946493	1.02666e+06	305344	292336
3001	ursodeoxycholate	Lipid	Secondary Bile Acid Metabolism	1605	LC/MS Neg	1135	5055	391.285	128-13-2	31401	C07880	HMDB00946		94932	20370.5					51048.5		474455	425356	205648	257140	54810.6	110645	48078.6	92806.7	75890.5	159395	30793.9	46166.6	109856	28958.9	80394.9	100322	96574.8	83278.1	66468	201279	57015.5	67918.9	657154	166471
1557	valerylcarnitine (C5)	Lipid	Fatty Acid Metabolism(Acyl Carnitine)	34406	LC/MS Pos Early	100001394	3112	246.17	40225-14-7	6426903		HMDB13128										2.16082e+06		1.21876e+06																2.4112e+06						2.07958e+06
1535	valerylglycine	Lipid	Fatty Acid Metabolism(Acyl Glycine)	36768	LC/MS Neg	100001451	2071	158.082	24003-66-5	4737557		HMDB00927	1.16798e+06	1.31647e+06	3783293	2.81409e+06	1.53141e+06	1.10013e+06	2.17351e+06	2.36016e+06	1.52082e+06	2.31076e+06	2839956	2.97385e+06	2.41306e+06	2.82595e+06	1.59202e+06	1.20925e+06	1.28913e+06	1265086	1.99979e+06	1.73482e+06	2.48232e+06	1.24733e+06	2.05001e+06	1.98825e+06	783901	1.54872e+06	2622464	1.92531e+06	2.27742e+06	2380173	1.23772e+06	1.07558e+06	2.2684e+06	1.94917e+06	1.16537e+06	726026	1.29431e+06
328	valine	Amino Acid	Leucine, Isoleucine and Valine Metabolism	1649	LC/MS Pos Early	566	2479	118.086	72-18-4	6287	C00183	HMDB00883	430587680	477231392	566782912	396098112	432951776	334013888	378080352	442089792	406819968	332979680	456170400	362633792	399439104	332542240	451094816	377443424	449562336	347231328	349199968	514863648	442558240	477533280	494934624	467620288	375976288	427988672	373992224	328298400	411840288	493205984	421151712	509702688	381236704	340426656	293376480	244395904	320371072
3603	xanthine	Nucleotide	Purine Metabolism, (Hypo)Xanthine/Inosine containing	3147	LC/MS Neg	1004	910	151.026	69-89-6	1188	C00385	HMDB00292				25856612	797872	38369584										2.81214e+06
3605	xanthosine	Nucleotide	Purine Metabolism, (Hypo)Xanthine/Inosine containing	15136	LC/MS Neg	100000299	1075	283.068	146-80-5	64959	C01762	HMDB00299	1.64913e+06	2.81383e+06	2.10087e+06	4109923	2419119	4119833	2216479	1.69842e+06	1.57701e+06	2.77579e+06	2103061	1.20007e+06	1.92271e+06	2.45931e+06	594429	2.61148e+06	638295	1683024	1515446	1158808	2.43246e+06	328099	503220	586491	157020	474181	2.16645e+06	2.69518e+06	1.44646e+06	1590609	139080	167932	312794	180752	357225	71775.4	140794
237	xanthurenate	Amino Acid	Tryptophan Metabolism	15679	LC/MS Pos Early	100000015	2236	206.045	59-007	5699	C02470	HMDB00881	293131	434697	345575	298656	148562	298645	423660	390150	437810	320838	264528	254101	324873	152662	343870	179279	270014	182784	442918	321469	327040	372159	430566	232265	204927	212976	290744	304526	274486	152148	210466	359086	236442	327576	188320	161041	47712.3
1062	xylose	Carbohydrate	Pentose Metabolism	15581	LC/MS Polar	826	1727	195.051	609-06-3	135191	C00181	HMDB00098	174366	2.30997e+06	579075	768618	448647	204245	627121	430886	311871	391777	519863	341702	521580		133029	323275	589369	424731			296688	449027	418969	374843	73707.8		106626	455958	1.60026e+06	285255		1.45538e+06	482760	610811	492776		536269
[truncated: 415 more columns]

## Sheet: ScaledImpData
												SAMPLE NAME	SFUN-03616	SFUN-03617	SFUN-03618	SFUN-03619	SFUN-03620	SFUN-03621	SFUN-03622	SFUN-03623	SFUN-03624	SFUN-03625	SFUN-03626	SFUN-03627	SFUN-03628	SFUN-03629	SFUN-03630	SFUN-03631	SFUN-03632	SFUN-03633	SFUN-03634	SFUN-03635	SFUN-03636	SFUN-03637	SFUN-03638	SFUN-03639	SFUN-03640	SFUN-03641	SFUN-03642	SFUN-03643	SFUN-03644	SFUN-03645	SFUN-03646	SFUN-03647	SFUN-03648	SFUN-03649	SFUN-03650	SFUN-03651	SFUN-03652
												CLIENT IDENTIFIER	1	2	3	4	5	6	7	8	9	10	11	12	13	14	15	16	17	18	19	20	21	22	23	24	25	26	27	28	29	30	31	32	33	34	35	36	37
												PARENT SAMPLE ID	5225722	5225723	5225724	5225725	5225726	5225727	5225728	5225729	5225730	5225731	5225732	5225733	5225734	5225735	5225736	5225737	5225738	5225739	5225740	5225741	5225742	5225743	5225744	5225745	5225746	5225747	5225748	5225749	5225750	5225751	5225752	5225753	5225754	5225755	5225756	5225757	5225758
												AGING EXP	.	.	.	.	.	.	.	.	.	.	.	.	.	.	.	.	.	.	.	.	.	.	.	.	.	.	.	.	.	.	.	.	.	.	.	.	.
												DAY POST INFECTION	3	3	3	4	4	4	5	5	5	6	6	6	6	6	7	7	7	7	7	7	7	8	8	8	8	8	9	9	9	9	9	9	9	10	10	10	10
												DILUTION	0.92	0.94	0.92	0.92	0.94	0.93	0.93	0.92	0.93	0.91	0.93	0.93	0.94	0.92	0.92	0.91	0.93	0.92	0.93	0.92	0.92	0.92	0.94	0.94	0.93	0.92	0.92	0.91	0.92	0.93	0.93	0.93	0.93	0.92	0.93	0.92	0.92
												DILUTION FACTOR	.	.	.	.	.	.	.	.	.	.	.	.	.	.	.	.	.	.	.	.	.	.	.	.	.	.	.	.	.	.	.	.	.	.	.	.	.
												EXPERIMENTAL COHORT	StrainsMetabs_129_2_B6_2	StrainsMetabs_129_2_B6_2	StrainsMetabs_129_2_B6_2	StrainsMetabs_129_2_B6_2	StrainsMetabs_129_2_B6_2	StrainsMetabs_129_2_B6_2	StrainsMetabs_129_2_B6_2	StrainsMetabs_129_2_B6_2	StrainsMetabs_129_2_B6_2	StrainsMetabs_129_1	StrainsMetabs_129_1	StrainsMetabs_129_1	StrainsMetabs_129_1	StrainsMetabs_129_1	StrainsMetabs_129_1	StrainsMetabs_129_1	StrainsMetabs_129_1	StrainsMetabs_129_1	StrainsMetabs_129_1	StrainsMetabs_129_1	StrainsMetabs_129_1	StrainsMetabs_129_1	StrainsMetabs_129_1	StrainsMetabs_129_1	StrainsMetabs_129_1	StrainsMetabs_129_1	StrainsMetabs_129_1	StrainsMetabs_129_1	StrainsMetabs_129_1	StrainsMetabs_129_1	StrainsMetabs_129_1	StrainsMetabs_129_1	StrainsMetabs_129_1	StrainsMetabs_129_1	StrainsMetabs_129_1	StrainsMetabs_129_1	StrainsMetabs_129_1
												GROSS BLOOD VOLUME	650	770	630	600	840	720	710	600	690	550	720	670	770	650	600	570	720	650	700	600	640	640	850	800	670	640	590	580	640	710	680	730	700	660	690	650	590
												MATRIX AMOUNT	50 ul	50 ul	50 ul	50 ul	50 ul	50 ul	50 ul	50 ul	50 ul	50 ul	50 ul	50 ul	50 ul	50 ul	50 ul	50 ul	50 ul	50 ul	50 ul	50 ul	50 ul	50 ul	50 ul	50 ul	50 ul	50 ul	50 ul	50 ul	50 ul	50 ul	50 ul	50 ul	50 ul	50 ul	50 ul	50 ul	50 ul
												MOUSE	StrainsMetabs_129_2_B6_2_1	StrainsMetabs_129_2_B6_2_2	StrainsMetabs_129_2_B6_2_27	StrainsMetabs_129_2_B6_2_6	StrainsMetabs_129_2_B6_2_7	StrainsMetabs_129_2_B6_2_8	StrainsMetabs_129_2_B6_2_11	StrainsMetabs_129_2_B6_2_12	StrainsMetabs_129_2_B6_2_13	StrainsMetabs_129_1_6	StrainsMetabs_129_1_7	StrainsMetabs_129_1_8	StrainsMetabs_129_1_9	StrainsMetabs_129_1_10	StrainsMetabs_129_1_16	StrainsMetabs_129_1_17	StrainsMetabs_129_1_11	StrainsMetabs_129_1_12	StrainsMetabs_129_1_13	StrainsMetabs_129_1_14	StrainsMetabs_129_1_15	StrainsMetabs_129_1_18	StrainsMetabs_129_1_19	StrainsMetabs_129_1_20	StrainsMetabs_129_1_21	StrainsMetabs_129_1_22	StrainsMetabs_129_1_28	StrainsMetabs_129_1_29	StrainsMetabs_129_1_23	StrainsMetabs_129_1_24	StrainsMetabs_129_1_25	StrainsMetabs_129_1_26	StrainsMetabs_129_1_27	StrainsMetabs_129_1_30	StrainsMetabs_129_1_31	StrainsMetabs_129_1_32	StrainsMetabs_129_1_33
												MOUSE STRAIN	129S1	129S1	129S1	129S1	129S1	129S1	129S1	129S1	129S1	129S1	129S1	129S1	129S1	129S1	129S1	129S1	129S1	129S1	129S1	129S1	129S1	129S1	129S1	129S1	129S1	129S1	129S1	129S1	129S1	129S1	129S1	129S1	129S1	129S1	129S1	129S1	129S1
												NET BLOOD VOLUME	600	720	580	550	790	670	660	550	640	500	670	620	720	600	550	520	670	600	650	550	590	590	800	750	620	590	540	530	590	660	630	680	650	610	640	600	540
												NORMALIZATION	0.92	0.94	0.92	0.92	0.94	0.93	0.93	0.92	0.7905	0.91	0.93	0.93	0.94	0.828	0.92	0.91	0.837	0.92	0.93	0.92	0.92	0.92	0.94	0.94	0.93	0.92	0.92	0.91	0.92	0.93	0.93	0.7905	0.93	0.92	0.93	0.782	0.92
												SAMPLE AMOUNT	100 ul	100 ul	100 ul	100 ul	100 ul	100 ul	100 ul	100 ul	100 ul	100 ul	100 ul	100 ul	100 ul	100 ul	100 ul	100 ul	100 ul	100 ul	100 ul	100 ul	100 ul	100 ul	100 ul	100 ul	100 ul	100 ul	100 ul	100 ul	100 ul	100 ul	100 ul	100 ul	100 ul	100 ul	100 ul	100 ul	100 ul
												SAMPLE NUMBER	1	2	3	4	5	6	7	8	9	10	11	12	13	14	15	16	17	18	19	20	21	22	23	24	25	26	27	28	29	30	31	32	33	34	35	36	37
												TREATMENT	Infected	Infected	Infected	Infected	Infected	Infected	Infected	Infected	Infected	Infected	Infected	Infected	Infected	Infected	Uninfected	Uninfected	Infected	Infected	Infected	Infected	Infected	Infected	Infected	Infected	Infected	Infected	Uninfected	Uninfected	Infected	Infected	Infected	Infected	Infected	Infected	Infected	Infected	Infected
												VOLUME EXTRACTED UL	100	85	100	100	100	100	100	100	100	100	100	100	100	100	100	100	100	100	100	100	100	100	100	100	100	100	100	95	95	90	100	100	100	100	100	80	100
												VOL NORM	1	1	1	1	1	1	1	1	0.85	1	1	1	1	0.9	1	1	0.9	1	1	1	1	1	1	1	1	1	1	1	1	1	1	0.85	1	1	1	0.85	1
PATHWAY SORTORDER	BIOCHEMICAL	SUPER PATHWAY	SUB PATHWAY	COMP ID	PLATFORM	CHEMICAL ID	RI	MASS	CAS	PUBCHEM	KEGG	Group HMDB	129S1 Inf d3	129S1 Inf d3	129S1 Inf d3	129S1 Inf d4	129S1 Inf d4	129S1 Inf d4	129S1 Inf d5	129S1 Inf d5	129S1 Inf d5	129S1 Inf d6	129S1 Inf d6	129S1 Inf d6	129S1 Inf d6	129S1 Inf d6	129S1 Uninf d7	129S1 Uninf d7	129S1 Inf d7	129S1 Inf d7	129S1 Inf d7	129S1 Inf d7	129S1 Inf d7	129S1 Inf d8	129S1 Inf d8	129S1 Inf d8	129S1 Inf d8	129S1 Inf d8	129S1 Uninf d9	129S1 Uninf d9	129S1 Inf d9	129S1 Inf d9	129S1 Inf d9	129S1 Inf d9	129S1 Inf d9	129S1 Inf d10	129S1 Inf d10	129S1 Inf d10	129S1 Inf d10
1401	(16 or 17)-methylstearate (a19:0 or i19:0)	Lipid	Fatty Acid, Branched	38296	LC/MS Neg	100002356	5993	297.28	2724-59-6	3083779		HMDB37397	1.199	1.0153	1.9741	1.6318	2.9399	0.8918	1.7987	1.8166	1.5116	3.578	2.5614	2.3676	2.2945	4.2583	1.633	1.9917	0.8822	1.8025	1.464	1.8393	3.3265	0.9941	1.2724	1.3961	1.4959	1.735	2.5681	2.2676	1.4469	1.0031	0.8818	1.5945	1.7688	1.1514	1.2035	1.4296	1.615
1555	(R)-3-hydroxybutyrylcarnitine	Lipid	Fatty Acid Metabolism(Acyl Carnitine)	43264	LC/MS Pos Early	100003926	2400	248.149		53481617		HMDB13127	0.2538	0.222	1.6063	2.5798	0.8261	0.7227	1.3808	1.9091	0.6643	1	1.2243	1.7616	1.5595	1.4508	0.2303	0.2859	0.1608	0.3194	0.1349	0.2563	0.4131	0.2582	0.3327	0.4194	0.1815	0.1861	1.3013	1.3421	0.5125	0.3666	0.2967	0.198	0.3142	1.9496	0.8243	2.592	1.4174
1556	(S)-3-hydroxybutyrylcarnitine	Lipid	Fatty Acid Metabolism(Acyl Carnitine)	52984	LC/MS Pos Early	100009271	2340	248.149				HMDB13127	0.4534	0.4186	2.1621	2.8196	1.3226	0.6889	1.381	1.8703	0.6243	1.3108	1.2154	1.6188	1.9602	1.896	0.4985	0.5388	0.369	0.5754	0.542	0.6068	0.7082	0.5047	0.5813	0.5344	0.4014	0.7311	1.5984	1.7483	0.646	0.7206	0.4542	0.3612	0.6611	1.7171	0.7214	2.102	1.2409
2445	1-(1-enyl-oleoyl)-GPE (P-18:1)*	Lipid	Lysoplasmalogen	44621	LC/MS Neg	100005372	6250	462.299					0.6514	0.8246	1.0591	0.6608	1.614	0.879	1.8301	0.9895	0.9474	0.9785	1.237	0.9391	0.9157	0.866	0.7443	1.0653	0.9175	0.8506	0.8614	1.0072	0.9071	0.8353	1.0883	1.1819	0.8555	1.2246	1	1.1009	1.1317	0.7637	0.8389	1.0433	0.8681	0.9531	1.2622	1.1012	1.1215
2422	1-(1-enyl-palmitoyl)-2-arachidonoyl-GPC (P-16:0/20:4)*	Lipid	Plasmalogen	52689	LC/MS Pos Late	100009014	2154	766.575				HMDB11220	1.5591	1.7361	1.6064	1.8825	1.6996	2.0882	1.8887	1.6488	1.7965	1.5428	1.2119	1.2353	1.4349	0.948	1.454	1.9021	1.4884	1.1098	1.2848	1.6194	1.1046	1.3466	1.3199	1.4407	1.0765	1.2888	1.9026	2.0249	0.7017	1.2037	1.0152	0.9662	0.9123	0.9328	0.9395	0.9282	0.8596
2414	1-(1-enyl-palmitoyl)-2-arachidonoyl-GPE (P-16:0/20:4)*	Lipid	Plasmalogen	52673	LC/MS Pos Late	100009002	2270	724.528				HMDB11352	1.6944	2.1017	1.9529	1.7397	1.6225	2.0284	2.0818	2.0464	2.387	1.9099	1.8343	1.5011	1.7169	1.3176	2.1986	1.8586	1.9785	1.5609	1.7217	1.9218	1.9207	1.8407	1.8969	1.7717	1.6953	1.931	1.9063	2.2329	1.3474	1.6437	1.3185	1.5901	1.312	1.4557	1.6379	1.3078	1.389
2423	1-(1-enyl-palmitoyl)-2-linoleoyl-GPC (P-16:0/18:2)*	Lipid	Plasmalogen	52682	LC/MS Pos Late	100009009	2226	742.575				HMDB11211	2.4242	2.6818	2.9291	2.8242	2.1767	2.13	1.853	1.9347	2.2282	1.8423	2.0214	1.6066	1.8978	1.5006	2.7683	2.2451	1.9845	1.4639	1.686	1.7914	2.4089	2.2152	1.5639	1.4678	1.3015	2.1385	2.0169	2.1229	1.2264	0.9932	1.033	1.5396	1.1476	0.4488	0.3894	0.4009	0.2979
2411	1-(1-enyl-palmitoyl)-2-linoleoyl-GPE (P-16:0/18:2)*	Lipid	Plasmalogen	52677	LC/MS Pos Late	100009069	2351	700.528				HMDB11343	3.0542	3.4551	3.8979	3.9628	3.5969	3.6884	3.6458	2.6832	3.7214	2.4393	3.1284	2.5548	3.2023	1.9529	3.5301	3.5746	3.5354	2.6605	3.4508	3.0964	2.9183	2.8167	2.1244	2.5773	2.2876	3.1933	3.1575	3.4961	2.1888	2.0094	2.0187	2.6251	2.0361	1.01	1.1582	0.2941	1.2171
2416	1-(1-enyl-palmitoyl)-2-oleoyl-GPC (P-16:0/18:1)*	Lipid	Plasmalogen	52478	LC/MS Pos Late	100009007	2443	744.59					2.0397	1.5434	2.101	1.6371	2.0668	1.8497	2.1246	2.1405	2.0029	1.5013	1.3604	1.4453	1.3113	1.8433	1.5764	2.0486	0.795	1.0491	1.318	0.8748	1.2414	1.0696	0.8758	1.0293	1.0884	1.4262	2.064	2.2622	0.9809	0.626	0.5776	0.9674	0.6823	1.0541	0.8777	1.0207	1.0993
2410	1-(1-enyl-palmitoyl)-2-oleoyl-GPE (P-16:0/18:1)*	Lipid	Plasmalogen	52477	LC/MS Pos Late	100009005	2600	702.543				HMDB11342	2.1032	1.9843	2.5543	2.0179	1.8715	2.3639	2.0487	2.1882	2.3507	1.7101	1.633	1.7049	1.7373	1.4952	2.0795	1.9898	1.4696	1.3457	1.548	1.6787	1.8068	1.7364	1.0821	1.3616	1.3104	1.9239	2.0558	2.0988	1.2967	1.1956	1.0036	1.3569	0.9249	1.2179	1.0816	1.2015	1.1855
2412	1-(1-enyl-palmitoyl)-2-palmitoyl-GPC (P-16:0/16:0)*	Lipid	Plasmalogen	52716	LC/MS Pos Late	100009162	2454	718.575		11146967		HMDB11206	2.0152	1.69	2.2447	2.0162	2.1839	2.3061	2.1785	2.1374	2.0792	1.5437	1.4516	1.5074	1.6644	1.6774	1.9536	2.0077	1.0882	1.1628	1.2188	1.3342	1.5994	1.3552	1.118	1.1022	1.3043	1.4265	2.3066	2.3734	0.9542	0.8929	0.7236	0.9709	0.7423	0.9831	0.9519	0.9155	1.022
2442	1-(1-enyl-palmitoyl)-GPC (P-16:0)*	Lipid	Lysoplasmalogen	52474	LC/MS Pos Late	100002875	1547	480.345		10917802		HMDB10407	1.4431	1.5115	1.6952	1.4918	1.6411	1.6137	1.2874	1.4415	1.425	1.3897	1.2503	1.0134	1.4201	1.0693	1.5493	1.564	1.2682	1.1118	1.2676	1.2021	1.0814	1.3454	1.4035	1.3224	1.1984	1.1488	1.5557	1.4535	0.81	1.0434	0.986	1.253	0.923	1.0062	1.3134	1.0346	0.9223
2443	1-(1-enyl-palmitoyl)-GPE (P-16:0)*	Lipid	Lysoplasmalogen	39270	LC/MS Pos Late	100003000	1558	438.298					1.0634	1	1.3403	0.9773	1.1723	1.2407	1.43	1.4628	1.4496	1.2095	1.172	1.0415	1.1776	1.0523	1.2563	1.1115	1.372	1.0378	1.1678	1.312	1.2165	1.3708	1.4447	1.2284	1.1196	1.3535	1.1293	1.1377	1.067	1.3386	1.1693	1.3548	1.0377	1.4614	1.368	1.395	1.3847
2427	1-(1-enyl-stearoyl)-2-arachidonoyl-GPE (P-18:0/20:4)*	Lipid	Plasmalogen	52475	LC/MS Pos Late	100008999	2511	752.559		9547058		HMDB05779	1.0209	1.2462	1.2716	1.2277	1.1936	1.533	1.6302	1.3791	1.7278	1.3087	1.3063	1.1836	1.3779	0.9789	1.3196	1.1921	1.3695	1.0726	1.2197	1.4322	1.1955	1.2639	1.2247	1.2413	1.1328	1.3358	1.2618	1.4363	0.7451	1.0749	0.9193	0.9989	0.7868	0.8867	0.8935	0.7566	0.8254
2419	1-(1-enyl-stearoyl)-2-linoleoyl-GPE (P-18:0/18:2)*	Lipid	Plasmalogen	52748	LC/MS Pos Late	100009225	2633	728.559				HMDB11376	1.6208	1.6371	2.0737	1.6326	1.689	1.6806	1.578	1.9547	2.072	1.4816	1.5646	1.3661	1.5644	1.0918	1.9	1.5395	1.5432	1.1478	1.5922	1.7823	1.8147	2.0325	1.2181	1.3574	1.1907	1.6389	1.5245	1.7259	1.0084	0.9045	0.9302	1.4715	0.9261	0.655	0.8802	0.5872	0.7431
2447	1-(1-enyl-stearoyl)-GPE (P-18:0)*	Lipid	Lysoplasmalogen	39271	LC/MS Neg	100003001	6500	464.315					0.6116	0.7705	1.1198	0.6557	1.465	0.8759	1.1556	1.2971	1.2217	1.178	1.0528	1.3855	0.6209	0.7938	0.9342	0.791	1.07	1.1147	1.0653	1.0489	1.0925	1.3779	1.1221	1.3385	1.022	1.2039	0.7321	0.7281	1.0168	1.0873	1.1091	0.9274	0.9372	1.2319	0.9289	1.0608	1.1567
5112	1,2,3-benzenetriol sulfate (2)	Xenobiotics	Chemical	48762	LC/MS Neg	100006374	1709	204.981					3.2059	2.5868	2.3202	3.2347	3.3124	3.4035	1.3501	3.5591	6.7109	0.0932	0.3719	0.052	0.1258	0.195	1.8929	1.0184	2.2874	2.0027	2.2314	1.4284	1.1422	1.6065	1.8325	1.4541	0.1263	1.1471	0.1525	2.9958	0.7652	2.4071	2.1359	0.2383	0.3069	0.0351	0.0519	0.0806	0.0351
1984	1,2-dilinoleoyl-GPC (18:2/18:2)	Lipid	Phosphatidylcholine (PC)	52603	LC/MS Pos Late	100008903	2006	782.569	998-06-1	5288075		HMDB08138	1.1857	1.1468	1.3079	1.283	0.9419	1.0574	0.9723	1.3474	1.2041	0.9099	1.1449	0.5903	0.9636	1.0143	1.6747	1.2991	1.2127	1.0393	1.1669	1.3134	1.3905	1.6113	1.1982	1.041	1.1144	1.1292	1.2509	1.3582	0.8749	1.008	0.9116	0.9527	0.8368	0.5847	0.6121	0.6215	0.5046
2064	1,2-dilinoleoyl-GPE (18:2/18:2)*	Lipid	Phosphatidylethanolamine (PE)	53174	LC/MS Pos Late	100009217	2083	740.522		9546812		HMDB09093	2.1122	1.0664	0.9341	1.0328	0.7483	1.2525	0.5412	1.1893	0.7611	0.7547	0.9156	0.5944	0.7368	1.5728	2.2805	1.9135	1.6427	1.41	1.6084	1.2759	1.8826	2.3903	0.9064	0.6619	1.0111	1.0273	1	1.1566	0.9963	1	1.0843	0.9165	1.0289	0.4887	0.5086	0.4404	0.3372
1908	1,2-dipalmitoyl-GPC (16:0/16:0)	Lipid	Phosphatidylcholine (PC)	19130	LC/MS Pos Late	100000657	2365	734.569	63-89-8	452110		HMDB00564	1.0641	0.975	1.0897	1.0756	0.8359	1.2279	1.1195	1.0104	1.0637	1.0799	1	0.979	1.0961	1.2611	1.0354	1.0557	1.1005	1.0961	1.0855	1.2521	1.1716	1.064	1.2852	1.3069	1.2746	1.297	1.0807	1.1802	1.2461	1.2606	1.2135	1.1678	1.2304	1.1718	1.2106	0.9785	1.2464
2026	1,2-dipalmitoyl-GPE (16:0/16:0)*	Lipid	Phosphatidylethanolamine (PE)	57341	LC/MS Pos Late	100009204	2498	692.522		445468		HMDB08923	1.8899	0.8312	1.4109	1.1314	0.6996	2.6919	1.2812	1.2086	1.3002	0.9267	0.975	1.0061	1.1881	1.5883	1.7006	1.1539	1.6852	1.2024	1.1539	1.8112	1.9908	1.3448	0.9969	0.9209	1.22	1.1675	0.9007	1.4068	1.5529	1.0506	1.0939	1.1795	1.2675	1.3597	0.982	0.904	1.0627
1015	1,5-anhydroglucitol (1,5-AG)	Carbohydrate	Glycolysis, Gluconeogenesis, and Pyruvate Metabolism	20675	LC/MS Neg	100000580	802	163.061	154-58-5	64960	C07326	HMDB02712	1.0953	1.0163	1.0556	1.0471	1.0814	1.0219	1.0382	1.0643	0.9853	1.0585	1.0095	1.135	1.017	0.9703	1.0017	1.1926	1.2166	1.1469	1.1113	1.097	1.0921	1.24	1.3231	1.2018	1.1862	1.2265	0.904	1.1118	1.3225	1.0842	1.08	1.1899	1.0995	1.229	1.2464	0.9392	1.0304
1285	10-heptadecenoate (17:1n7)	Lipid	Long Chain Fatty Acid	33971	LC/MS Neg	100001278	5555	267.233	29743-97-3	5312435		HMDB60038	0.5784	0.4251	1.1323	0.7236	1.4656	0.4952	1.2667	0.9249	0.9811	1.7179	1.454	1.3607	1.9133	1.9604	0.8695	0.6499	0.4503	0.7162	0.5635	0.8473	1.4567	0.6876	0.6983	0.7337	0.7144	0.9369	1.1937	0.9693	1	0.6475	0.4491	0.6693	0.7117	1.213	0.7886	1.653	1.5947
1297	10-nonadecenoate (19:1n9)	Lipid	Long Chain Fatty Acid	33972	LC/MS Neg	100001277	5780	295.264	73033-09-7	5312513		HMDB13622	0.5515	0.4615	1.3535	0.8803	1.3966	0.44	1.0379	0.8684	0.9015	1.7365	1.4285	1.2844	1.6269	2.1234	0.953	0.8112	0.4422	0.9015	0.5465	0.8529	1.4041	0.6294	0.6977	0.6996	0.6404	0.8505	1.2981	1	0.998	0.5754	0.521	0.7497	0.8178	0.9798	0.7498	1.5337	1.2738
1272	10-undecenoate (11:1n1)	Lipid	Medium Chain Fatty Acid	32497	LC/MS Neg	100001197	5085.8	183.139	1333-28-4	14891	C13910	HMDB33724	0.3876	0.4569	1.5292	1.614	0.8364	0.9071	1.0266	1.0083	1.1249	2.0253	1.6435	1.834	1.9943	1.915	0.5866	0.6746	0.4148	0.9006	0.9035	0.6202	1	0.5111	1.2227	1.7646	1.0721	1.1918	1.1214	1.1145	0.9993	1.2651	0.9518	0.5123	1.065	0.5702	0.9283	0.4114	0.9782
1698	12,13-DiHOME	Lipid	Fatty Acid, Dihydroxy	38395	LC/MS Neg	62	5137	313.238	263399-35-5	10236635	C14829	HMDB04705	0.4428	0.4087	1.0805	0.8104	0.8028	0.3947	0.4296	0.4448	0.3658	1.0871	0.8507	0.7242	1.0646	1.0275	0.759	0.6793	0.4336	0.602	0.6062	0.532	1.0686	0.5517	0.5358	0.3952	0.4238	0.5937	0.8368	0.5954	0.5703	0.489	0.3884	0.3106	0.4224	0.6841	0.4104	0.5794	0.6908
1777	12-HEPE	Lipid	Eicosanoid	46293	LC/MS Neg	100002165	5265	317.212	81187-21-5	10041593		HMDB10202	0.7164	1.0588	0.5382	0.3044	0.7664	0.468	0.8495	1.4355	1.5006	1.193	1.278	1.0625	0.704	1.75	1.0652	0.1539	0.6729	0.7913	0.4073	0.5532	1.0632	0.6954	0.8903	0.3144	0.649	1.3071	1.0794	1.1279	1.0734	0.652	0.5436	1.0128	0.8999	1.6137	0.9717	1.8141	1.5257
1786	12-HETE	Lipid	Eicosanoid	37536	LC/MS Neg	100002167	5326	319.228	71030-37-0;73837-14-6	5312983		HMDB06111	0.3586	0.6613	0.4157	0.5244	0.5709	0.3869	0.8239	0.9002	1.0309	1.4266	1.2799	1.0629	0.7608	2.1164	1.0544	0.331	0.6649	0.9044	0.4972	0.7304	0.9744	0.5243	1.0601	0.3939	0.6735	1.2824	1.012	0.9994	0.7188	0.6207	0.9693	1.0138	1.1481	1.6416	1.1019	1.5425	1.3721
1792	12-HHTrE	Lipid	Eicosanoid	57393	LC/MS Neg	1261	5175	279.197	54397-84-1	5283141	C20388	HMDB12535	0.2529	0.4445	0.2529	0.8662	0.4999	0.2529	0.2529	0.8182	0.2529	1.0331	0.6434	0.2529	0.2529	1.1457	0.5684	0.2529	0.2529	0.6176	0.2529	0.586	0.8057	0.2529	0.2529	0.2529	0.2529	0.561	0.4375	0.6627	0.2529	0.2529	0.2529	0.2529	0.2529	0.8439	0.2529	0.8851	0.2529
1679	13-HODE + 9-HODE	Lipid	Fatty Acid, Monohydroxy	37752	LC/MS Neg	100002196	5275	295.228		43013			1.2554	0.927	1.5305	0.9837	1.5799	0.4255	0.9103	1.2283	0.8693	1.2577	1.3088	1.2052	1.2917	1.8701	0.8969	0.7828	0.9913	0.9203	0.7497	1.178	1.3881	0.8125	0.7122	0.4403	0.8103	0.9389	1.0411	1.0529	0.9688	0.5934	0.8179	1.0699	0.8797	1.0739	0.6864	1.113	0.9661
1719	14-HDoHE/17-HDoHE	Lipid	Docosanoid	53034	LC/MS Neg	100009278	5296	343.228					0.5176	0.7772	0.5646	0.3476	0.6178	0.3914	0.7819	1.0429	1.262	1.4447	1.3637	1.0102	0.6327	1.8271	0.7362	0.3268	0.4299	0.6228	0.3435	0.5571	0.9285	0.4376	0.7913	0.3267	0.4371	1.054	0.9396	1.1125	0.8457	0.4619	0.4881	0.9471	0.7063	1.9095	1.4022	1.9073	1.7806
1675	16-hydroxypalmitate	Lipid	Fatty Acid, Monohydroxy	39609	LC/MS Neg	100002953	5236.2	271.228	506-13-8	10466	C18218	HMDB06294	0.5961	0.6241	1.3374	1.0615	1.2918	0.491	0.622	0.5723	0.487	0.9457	0.8542	0.843	1.1092	1.1175	0.7781	0.7158	0.4327	0.6255	0.4713	0.4255	0.8414	0.4356	0.4403	0.4126	0.4532	0.5857	1.0075	0.6099	0.5815	0.474	0.2032	0.3095	0.3846	0.8537	0.5476	1.0039	0.8394
1393	18-methylnonadecanoate (i20:0)	Lipid	Fatty Acid, Branched	62781	LC/MS Neg	100019953	6170	311.296		4383090			1.0314	1.1761	3.4574	2.1675	3.4391	0.6314	1.4429	1.6482	1.0215	3.2071	2.0566	1.0942	0.8401	5.2452	2.7008	3.0847	1.5776	3.1145	2.3299	3.1132	8.0956	0.6415	1.0392	1.1532	0.6808	0.899	2.5541	2.2359	1.7763	1.3365	1.4022	1.6102	2.2243	0.7097	0.8056	0.5282	0.8372
2259	1-arachidonoyl-GPC (20:4n6)*	Lipid	Lysophospholipid	33228	LC/MS Pos Late	100001551	1460	544.34			C05208	HMDB10395	0.6285	0.8284	1.0132	0.9691	0.8839	0.9678	0.6883	0.6258	0.9437	1.0691	1.0206	0.6865	1.2321	0.6783	0.9443	0.8171	1.1076	1.1099	1.0319	1.1393	0.9401	0.8679	1.3347	1.1878	1.0852	0.7303	0.8494	0.9026	0.6669	1.1073	1.0274	1.1669	1.0041	0.6202	0.7221	0.5817	0.4744
2302	1-arachidonoyl-GPE (20:4n6)*	Lipid	Lysophospholipid	35186	LC/MS Pos Late	100001571	1470	502.293		42607465		HMDB11517	1.3077	1.0708	1.4898	1.0581	0.8975	1.1226	0.5995	0.7291	1.3345	1.727	0.9032	1.0271	0.9792	1.1075	1.2096	0.7512	0.9477	1.74	1.4868	2.334	2.0581	1.6069	1.7586	1.4658	1.3015	1.7712	0.8137	0.7993	1.3245	1.1435	1.7249	2.5893	1.6535	1.2162	1.3272	1	0.9931
2340	1-arachidonoyl-GPI (20:4)*	Lipid	Lysophospholipid	34214	LC/MS Neg	100001654	5482	619.289				HMDB61690	0.8963	1.0421	1.3957	1.0509	1.8335	1.0359	1.3854	1.1308	1.2173	1.3578	0.9909	0.9249	1.0875	0.9149	1.2748	1.1872	1.2137	1.2336	1.099	1.5668	1.4725	1.0058	1.2338	0.903	1.0679	1.105	1.1946	0.9046	0.8058	0.8498	0.9498	1.2901	1.098	0.7871	0.666	0.8155	0.6927
2471	1-arachidonylglycerol (20:4)	Lipid	Monoacylglycerol	34397	LC/MS Neg	100001433	6250	303.233	35474-99-8	5282281	C13857	HMDB11549	0.7967	0.5671	0.3276	0.5458	1.7357	0.6652	2.0428	1.6021	1.2047	1.6593	0.9528	1.0093	1.2048	1.593	0.4425	0.5503	0.349	0.5372	0.9856	2.3294	1.6356	1.2956	0.594	0.933	0.8991	1.4262	0.7709	1.057	1.385	0.7498	1.4016	1.1813	1.9022	2.0965	1.5311	3.7596	1.9396
309	1-carboxyethylisoleucine	Amino Acid	Leucine, Isoleucine and Valine Metabolism	62558	LC/MS Neg	100020427	2628	202.108					0.9312	0.9742	1.831	1.2514	0.9627	1.0203	0.7197	0.6695	0.4662	0.6198	0.7225	0.574	0.5888	0.6708	1.1394	0.9256	1.3632	0.8564	1.184	1.8992	1.6334	0.9658	1.1622	1.0816	0.7109	0.9476	0.7967	0.6785	0.47	1.5157	1.0052	0.9103	1.2474	0.4241	0.6179	0.2352	0.7727
272	1-carboxyethylleucine	Amino Acid	Leucine, Isoleucine and Valine Metabolism	62559	LC/MS Neg	100020425	2663	202.108					1.0583	1.2924	1.5223	1.1771	0.9949	0.7924	0.6788	0.999	0.6205	0.71	0.6744	0.5755	0.6564	0.8553	1.169	1.0312	1.4412	1.1144	1.1796	2.3677	2.2068	1.562	1.374	1.309	0.9966	1.4013	0.7574	0.7669	0.67	1.5975	1.1353	1.0549	1.1135	0.4149	0.5388	0.1207	0.459
128	1-carboxyethylphenylalanine	Amino Acid	Phenylalanine Metabolism	62566	LC/MS Neg	100020419	2844	236.093					0.8699	0.9866	0.87	0.5917	0.5907	0.7099	0.5305	0.7122	0.5283	0.7415	0.6633	0.4936	0.5139	0.6842	1.041	0.8276	1.3527	0.9928	1.1546	1.9143	1.8938	1.4528	1.5835	1.3586	1.1078	1.5787	0.6254	0.5103	0.775	1.5927	1.3377	1.1322	1.8227	0.8221	1.0993	0.4375	0.9629
145	1-carboxyethyltyrosine	Amino Acid	Tyrosine Metabolism	62564	LC/MS Neg	100020421	1846	252.088					0.5399	0.7904	0.9173	0.4195	0.6893	0.8231	0.406	0.3635	0.1385	0.7939	0.4428	0.2858	0.5036	0.2916	1.4276	0.9778	1.0571	0.8087	1.0635	1.5009	1.4678	1.3171	1.5685	1.4814	1.1287	1.3753	0.7647	0.5133	0.3226	1.3403	0.8293	0.8234	1.4346	0.471	1.3628	0.2131	1.4241
332	1-carboxyethylvaline	Amino Acid	Leucine, Isoleucine and Valine Metabolism	62562	LC/MS Neg	100020423	2008	188.093					0.7815	1.0293	1.4269	1.1794	0.8456	0.9451	0.6894	0.8807	0.5116	0.6505	0.6808	0.4231	0.4977	0.6065	1.0871	0.9769	1.0676	0.9715	1.1198	2.1495	1.9497	1.1786	1.2647	1.0978	0.6434	0.987	0.7583	0.677	0.5226	1.3552	0.8814	0.9398	1.1651	0.5108	0.5785	0.179	0.757
2470	1-dihomo-linolenylglycerol (20:3)	Lipid	Monoacylglycerol	48341	LC/MS Neg	100006121	6400	305.249					1	0.6826	2.0668	0.5494	1.8555	1.1181	1.1496	1.03	1.37	2.9525	2.5943	1.477	1.3163	2.083	0.9666	0.6006	1.0428	1.4833	1.4263	1.9118	1.9045	1.0982	2.2367	2.6731	1.3205	1.9771	1.0398	1.6143	2.1175	1.4193	2.7903	1.4654	4.2688	0.8445	2.1435	1.3849	1.5212
2490	1-dihomo-linoleoylglycerol (20:2)	Lipid	Monoacylglycerol	35103	LC/MS Neg	100001483	6800	307.264					0.4312	0.2095	0.9369	0.2947	1.3999	0.5732	0.8655	0.9038	1.4529	2.5476	1.1442	1.0011	1.151	1.4203	0.5936	0.4682	0.3337	0.9791	0.71	1.7982	1.5992	1.0074	1.4897	1.4922	0.9543	2.1612	0.7035	1.0983	1.8962	0.844	2.8165	1.8878	3.4815	1.5419	1.6094	1.7511	1.4448
2474	1-docosahexaenoylglycerol (22:6)	Lipid	Monoacylglycerol	52402	LC/MS Pos Late	100001481	1542	420.311				HMDB11587	0.4832	0.1705	0.9256	0.6369	0.8281	0.6492	0.6663	1.0763	1.004	1.2503	0.7445	1.1221	0.9438	1.2193	0.2381	0.055	0.2275	0.3639	0.4479	0.5768	0.8288	0.5977	0.5401	0.952	0.7638	1.2102	0.5543	0.712	0.9026	0.6888	1.4187	0.9162	1.373	2.3869	2.3898	3.9095	2.0616
2485	1-heptadecenoylglycerol (17:1)*	Lipid	Monoacylglycerol	62449	LC/MS Neg	100020769	6390	267.233					0.2219	0.9986	2.0033	0.6924	1.7236	0.2219	0.761	0.8681	1.2753	1.3021	1.2164	1.2561	0.8053	1.1026	1.3481	0.9281	2.1679	1.1347	0.8849	1.8562	1.9428	1.8183	1.2292	1.2664	1.2726	1.4352	0.4954	0.2219	1.6176	1.0205	1.5911	1.0412	2.0971	0.8715	0.7418	0.6732	0.8187
2270	1-lignoceroyl-GPC (24:0)	Lipid	Lysophospholipid	49617	LC/MS Pos Late	100002873	1907	608.465	325171-59-3			HMDB10405	1.6479	1.2397	1.7029	1.3712	1.7094	1.5188	1.3616	1.6944	1.5364	1.1955	1.1947	1.1683	1.4008	1.4555	1.8039	1.6313	1.1587	1.1366	1.1764	1.2044	1.2442	1.4337	1.1375	1.1338	1.2055	1.3436	1.7219	1.6355	1.0272	0.948	0.8639	1.1108	0.8721	1.1907	1.026	1.0234	1.1299
2466	1-linolenoylglycerol (18:3)	Lipid	Monoacylglycerol	34393	LC/MS Neg	100001435	6214	277.217	124151-74-2	53480978		HMDB11569	1.245	0.4717	1.9029	0.9296	2.869	0.6883	1.4828	2.0856	1.8519	2.5015	1.7927	1.6181	2.1473	2.9032	1.0192	0.491	0.9288	1.2693	1.3625	3.0051	2.1773	1.9982	1.2653	1.3132	1.9252	2.284	0.9609	1	1.4009	1.0214	1.8331	1.7764	2.5796	1.2052	1.4324	1.1337	1.1061
2243	1-linolenoyl-GPC (18:3)*	Lipid	Lysophospholipid	45951	LC/MS Pos Late	100005350	1410	518.324				HMDB10388	0.7228	0.7595	1.0212	0.9638	0.829	0.7894	0.8027	1.0633	1.07	0.8745	0.8698	0.6643	0.9088	0.8549	0.8789	0.6954	1.0866	1.0403	0.8606	0.9898	1.2842	0.9894	1.0997	0.9324	0.8256	0.798	0.7181	0.6986	0.6786	0.7505	0.6684	0.9857	0.756	0.7825	0.5613	0.6055	0.6229
1988	1-linoleoyl-2-arachidonoyl-GPC (18:2/20:4n6)*	Lipid	Phosphatidylcholine (PC)	52710	LC/MS Pos Late	100009131	1969	806.569				HMDB08147	1.3606	1.2253	1.2069	1.3602	1.1721	1.2944	1.2408	1.5801	1.6423	0.9327	1.1819	0.6808	1.341	1.169	1.3626	1.4043	1.3283	1.2742	1.1576	1.4013	1.308	1.3996	1.1609	1.2077	1.4243	1.1076	1.4932	1.5271	0.9297	1.096	0.937	1.3358	0.9523	0.6977	0.7105	0.6871	0.5249
2066	1-linoleoyl-2-arachidonoyl-GPE (18:2/20:4)*	Lipid	Phosphatidylethanolamine (PE)	53189	LC/MS Pos Late	100009222	2030	764.522				HMDB09102	2.1184	1.0355	1.1385	1.073	0.9218	2.1952	0.9991	1.4366	1.3221	0.6851	0.9199	0.6598	0.9051	1.4903	1.5188	1.3174	1.2874	1.0878	0.9382	1.3826	1.4969	1.3804	0.6862	0.6737	1.029	0.8413	0.9712	1.2966	1.216	0.9606	0.8417	1.0936	1.0315	0.7806	0.5523	0.6264	0.5809
1985	1-linoleoyl-2-linolenoyl-GPC (18:2/18:3)*	Lipid	Phosphatidylcholine (PC)	53176	LC/MS Pos Late	100009343	1939	780.554				HMDB08141	1.2298	0.8231	0.9619	0.9919	0.6634	0.8658	0.9062	1.5285	1.2555	0.8927	0.9725	0.6294	0.9777	1.2786	1.3104	1.1923	1.0425	0.9501	0.8976	1.214	1.0991	1.4218	1.0089	0.9987	1.2	1.343	1.4672	1.5216	0.962	0.7592	0.6965	0.9864	0.898	1.3745	1.1854	1.0866	1.0237
2465	1-linoleoylglycerol (18:2)	Lipid	Monoacylglycerol	27447	LC/MS Neg	100001040	6477	279.233	2277-28-3	5283469			0.7068	0.4852	1.1814	0.7956	2.4675	0.6447	1.484	1.8426	2.0614	3.2928	1.5136	2.0826	1.5712	1.6651	0.9971	0.5638	0.5791	1.0564	1.0801	2.2825	2.5414	1.7526	0.9849	1.1242	1.2932	2.8724	1.0628	1	1.8198	0.7577	2.0982	1.523	2.4468	1.5751	1.2841	1.9378	1.8373
2241	1-linoleoyl-GPC (18:2)	Lipid	Lysophospholipid	34419	LC/MS Pos Late	100001395	1465	520.34		11988421	C04100	HMDB10386	0.9049	0.9807	1.0945	1.0429	0.9456	0.9526	0.8161	0.9731	1.0396	0.9771	1	0.7806	0.9335	0.7531	1.1346	0.9902	1.0606	1.0987	1.0593	1.0779	1.163	1.1196	1.2955	1.0775	1.007	1.0168	0.9649	0.9471	0.7993	0.9893	0.9699	1.1092	0.8961	0.6261	0.713	0.5316	0.6097
2291	1-linoleoyl-GPE (18:2)*	Lipid	Lysophospholipid	36600	LC/MS Pos Late	100001570	1482	478.293		52925130		HMDB11507	1.1344	0.8895	1.1552	0.8483	0.8878	0.8092	0.5805	0.8495	0.9143	1.5489	0.9668	0.7682	0.8694	1.0072	1.9441	0.9826	1.2289	1.3714	1.4684	2.1449	2.3408	1.7827	1.698	1.0095	1.1762	1.3887	0.792	0.7889	0.8821	0.9465	1.3334	2.2515	1.3238	0.7064	0.7577	0.5521	0.5393
2328	1-linoleoyl-GPG (18:2)*	Lipid	Lysophospholipid	54885	LC/MS Neg	100009227	5516	507.273					0.7679	0.702	1.1165	0.9709	1.3723	0.6808	1.0827	1.3944	1.228	2.0084	1.081	1.0787	1.1701	1.5046	1.0712	0.778	1.0996	1.1778	1.0495	1.8961	3.0728	1.4764	1.1169	1.5239	1.1046	1.5054	1.1435	1.0514	1.2321	1.0084	1.0728	1.8224	1.261	0.8184	0.9096	0.7677	0.7296
2336	1-linoleoyl-GPI (18:2)*	Lipid	Lysophospholipid	36594	LC/MS Neg	100001778	5494	595.289					1.3082	1.6399	2.4391	1.656	2.0445	1.1831	1.5018	1.5903	1.7155	1.6847	1.3786	1.0788	1.5435	1.3307	2.1955	1.6765	1.7438	1.755	1.7104	1.9337	2.5509	1.4517	1.5043	1.4158	1.4699	1.9061	1.8521	1.1666	1.253	1.2873	1.4973	1.9594	1.3442	0.6065	0.7041	0.4689	0.6274
84	1-methyl-4-imidazoleacetate	Amino Acid	Histidine Metabolism	32350	LC/MS Pos Early	100001208	2064	141.066	2625-49-2	75810	C05828	HMDB02820	0.4694	0.6959	1.4911	0.5802	0.7279	0.5083	1.5889	1.2194	0.9149	0.9004	1.135	1.0309	0.9296	0.9737	0.9086	0.5942	0.8643	0.7421	0.7922	0.7924	0.8371	0.7743	1.0533	1.121	0.7686	1.0096	0.8419	0.68	1.5459	1.2371	0.9251	0.9667	1.0923	2.4469	1.5727	2.1836	1.5379
85	1-methyl-5-imidazoleacetate	Amino Acid	Histidine Metabolism	62946	LC/MS Pos Early	100002910	1989	141.066	4200-48-0	6451814		HMDB04988	0.5686	0.6013	1.3449	0.7003	0.6855	0.7194	1.4457	1.3383	1.0645	0.9671	1.1938	1.1674	1.0274	0.9872	1.118	0.765	1.0972	0.9434	0.9576	0.9727	0.9216	0.8532	0.9176	0.9251	0.9002	1.1093	0.9097	0.835	1.2573	1.4351	0.8748	0.9596	1.0375	2.0041	1.3073	2.0666	1.5592
3632	N1-methyladenosine	Nucleotide	Purine Metabolism, Adenine containing	15650	LC/MS Pos Early	1242	2120	282.12	15763-06-1	27476	C02494	HMDB03331	0.9102	0.7413	1.0635	0.9819	0.9236	1.0937	1.0839	1.2219	1.2602	1.0304	1.4141	1.265	1.3627	1.1777	1	0.9283	1.0183	0.7346	1.017	0.7172	0.7577	0.7118	0.7403	0.9534	0.9023	1.1361	1.1516	1.2178	0.8553	1.0715	0.674	0.6656	1.1163	1.0078	1.6513	0.591	1.287
83	1-methylhistamine	Amino Acid	Histidine Metabolism	43831	LC/MS Pos Early	100001204	3040	126.103	501-75-7	3614	C05127	HMDB00898	0.4889	0.771	0.7723	0.8479	0.6624	0.7359	0.9522	0.9976	0.7746	0.9328	0.8038	0.9433	0.6784	0.9737	0.9093	0.7112	0.6513	0.8276	0.6685	0.9229	1.1589	0.6992	0.7398	0.6281	0.554	0.7376	0.6177	1.0142	1.0133	0.9651	0.7851	0.7382	0.6489	1.2183	0.5892	0.6631	0.7953
67	1-methylhistidine	Amino Acid	Histidine Metabolism	30460	LC/MS Neg	100001051	1227	168.078	332-80-9	92105	C01152	HMDB00001	0.5902	0.4935	0.5194	0.6186	0.791	0.8291	1.0565	0.9288	0.6355	1.2027	0.9885	0.9108	1.1714	1.0375	0.4681	0.4371	0.5456	0.7132	1	0.6709	0.5483	0.9595	1.3035	1.3023	1.2452	1.5564	0.7517	0.6424	1.575	1.0032	1.0182	1.1695	1.4342	3.0443	2.6472	3.7483	3.554
3784	1-methylnicotinamide	Cofactors and Vitamins	Nicotinate and Nicotinamide Metabolism	27665	LC/MS Pos Early	55	1940	137.071	1005-24-9	10129985	C02918	HMDB00699	1.135	2.0318	1.1465	0.3994	1.3329	1.2258	0.9888	2.062	1.1671	0.3155	0.4946	0.4525	0.3613	0.228	0.3989	0.5083	0.4049	0.2215	0.2419	0.4323	0.3743	0.2707	0.4044	0.2263	0.1323	0.3019	0.5871	0.4632	0.9879	1.0918	0.829	0.4713	0.2729	0.7503	0.2924	1.2899	0.8412
1896	1-myristoyl-2-arachidonoyl-GPC (14:0/20:4)*	Lipid	Phosphatidylcholine (PC)	53195	LC/MS Pos Late	100009139	1914	754.538				HMDB07883	0.9005	0.9097	1.0578	0.9506	0.8243	0.9064	0.8507	0.9893	1.1271	0.7736	0.7692	0.7593	1.042	1.26	0.8071	0.9372	1.5253	1.3095	0.9652	1.2792	1.1277	1.2051	1.0537	1.0462	1.1351	1.1986	1	1.0965	0.9113	1.0359	0.7816	1.2856	1.0429	0.993	0.716	0.8359	0.7923
1892	1-myristoyl-2-palmitoyl-GPC (14:0/16:0)	Lipid	Phosphatidylcholine (PC)	19258	LC/MS Pos Late	100000672	2147	706.538	69525-80-0	129657		HMDB07869	0.8405	0.5141	0.9572	0.6704	0.9637	0.6962	0.7136	0.6806	0.7051	0.7139	0.5181	0.6463	0.7095	1.0589	0.6824	0.8138	0.7719	0.7526	0.6677	0.8586	0.9433	0.9016	0.9148	0.7154	0.9316	1.5568	0.9377	0.9813	1.0298	0.9149	1.0424	1.1274	1.0025	1.4679	1.13	1.1606	1.2014
2457	1-myristoylglycerol (14:0)	Lipid	Monoacylglycerol	35625	LC/MS Neg	100001618	6353.3	227.202	75685-84-6	79050	C01885	HMDB11561	0.1545	0.4176	3.3807	0.5265	1.4204	0.1545	0.6573	1.0894	0.7543	1.1858	1.1328	1.061	1.0827	1.4375	0.9084	0.1545	0.1545	0.1545	0.1545	1.0397	0.1545	1.4522	0.8083	0.9029	1.2533	1.3781	0.9938	0.1545	0.8123	0.7139	0.8979	0.6649	1.6717	0.7653	0.7877	0.9459	0.8291
2060	1-oleoyl-2-arachidonoyl-GPE (18:1/20:4)*	Lipid	Phosphatidylethanolamine (PE)	55041	LC/MS Pos Late	100009219	2200	766.538				HMDB09069	1.5419	1.1348	1.0394	0.8742	0.7886	1.236	0.8757	1.2237	1.1163	1.1046	1.3336	0.8563	1.3007	1.9342	1.1847	1.0736	1.3224	1.2263	1.313	1.1363	1.4933	1.4772	0.8687	1.0751	1.2521	1.0852	0.7809	1.0875	1.9904	1.0559	1.1561	1.1845	1.2821	1.2163	1.3635	0.8503	1.0447
2194	1-oleoyl-2-arachidonoyl-GPI (18:1/20:4) *	Lipid	Phosphatidylinositol (PI)	54994	LC/MS Pos Late	100010951	2568	902.575				HMDB09844	1.5087	1.6979	1.3704	1.1289	0.9834	1.1116	1.0325	1.4453	1.5483	1.7767	1.5482	0.7474	1.443	1.8833	2.1047	1.9983	1.9071	2.0299	1.865	1.6552	1.866	2.4144	2.188	2.0466	2.1781	1.7831	1.3693	1.4852	1.5538	1.612	1.1746	1.6698	1.9698	1.4062	1.3327	1.044	1.0928
1983	1-oleoyl-2-docosahexaenoyl-GPC (18:1/22:6)*	Lipid	Phosphatidylcholine (PC)	52697	LC/MS Pos Late	100009130	2011	832.585				HMDB08123	1.3777	1.1774	1.211	1.2199	1.2388	1.3168	1.1654	1.3974	1.4108	1.1415	1.4859	0.962	1.649	1.3567	1.2102	1.1015	1.3249	1.3291	1.2102	1.3544	1.2861	1.5835	1.5123	1.3911	1.6147	1.4108	1.3222	1.3295	1.4126	1.4299	1.3741	1.4514	1.5094	1.1015	1.4802	0.9106	1.092
2063	1-oleoyl-2-docosahexaenoyl-GPE (18:1/22:6)*	Lipid	Phosphatidylethanolamine (PE)	53209	LC/MS Pos Late	100009220	2119	790.538					1.5579	0.906	0.9009	0.7434	0.8046	1.1736	0.9641	1.4768	0.9728	1.1825	1.1426	1.0978	1.4775	2.1309	0.9851	1.0587	1.0958	1.1138	1.1999	0.8933	1.047	1.1363	0.6527	1.0062	1.4417	1.2783	0.9357	1.1914	1.9892	1.0813	1.1933	1.1395	1.1995	1.826	2.0506	1.4756	1.5193
1973	1-oleoyl-2-linoleoyl-GPC (18:1/18:2)*	Lipid	Phosphatidylcholine (PC)	52453	LC/MS Pos Late	100008981	2165	784.585					1.3902	1.3522	0.4262	0.4262	1.1784	0.9314	0.8754	1.1163	1.1394	0.9318	1.1845	0.6288	1.0265	1.165	1.4258	1.0192	1.1943	1.2716	1.0472	1.2285	1.2483	1.5731	1.4114	1.0429	1.3046	1.3774	0.9745	1.2379	1.1801	1.244	0.9974	1.3594	1.0234	0.6193	0.7217	0.5295	0.6266
2057	1-oleoyl-2-linoleoyl-GPE (18:1/18:2)*	Lipid	Phosphatidylethanolamine (PE)	52687	LC/MS Pos Late	100009078	2270	742.538		9546753		HMDB05349	1.7242	1.2093	1.1785	1.0268	0.7267	1.0642	0.7727	1.4162	0.9407	0.9865	1.3691	0.7016	1.0085	1.5924	1.6611	1.1741	1.4075	1.2632	1.423	1.2494	1.6232	1.8426	0.9604	0.9622	1.199	1.16	0.7902	1.0802	1.6287	1.057	1.1598	1.2062	1.1803	0.677	0.9385	0.5037	0.5881
2464	1-oleoylglycerol (18:1)	Lipid	Monoacylglycerol	21184	LC/MS Neg	100000924	6650	281.249	111-03-5	5283468		HMDB11567	0.896	0.515	1.4802	0.682	2.9258	0.7976	1.1038	1.286	1.505	2.0052	1.5395	0.9174	1.537	1.7414	1.1316	0.5721	0.9086	1.4186	0.9945	2.617	1.989	1.8623	1.561	1.7214	1.2856	1.5449	0.7786	1.1294	1.7811	0.9674	2.0493	2.1118	2.5677	1.0875	1.1504	0.986	0.9594
2238	1-oleoyl-GPC (18:1)	Lipid	Lysophospholipid	48258	LC/MS Pos Late	100001272	1540	522.355	19420-56-5	16081932		HMDB02815	1.0682	1.122	1.1871	1.0575	1.179	0.9393	0.8035	1.0221	1.0848	1.0648	1.0663	0.7644	1.1727	1.0039	1.0874	0.9439	1.264	1.2704	1.0235	1.113	1.1158	1.3116	1.4209	1.1797	1.1327	1.0497	0.784	0.8131	0.887	1.0941	0.9566	1.4273	1.0261	0.7255	0.7854	0.5342	0.6677
2289	1-oleoyl-GPE (18:1)	Lipid	Lysophospholipid	35628	LC/MS Pos Late	100001569	1554	480.308	89576-29-4	9547071		HMDB11506	1.3087	1.2695	1.1404	0.9314	1.1076	1.0263	0.8886	1.1983	1.2469	1.4616	1.2728	0.9488	1.2882	1.2576	1.5553	1.135	1.4812	1.5999	1.4747	1.6224	1.8868	1.8814	1.6831	1.3667	1.4462	1.2908	0.8211	0.8864	1.2445	1.157	1.3227	1.8926	1.3407	0.9452	1.2233	0.6707	0.9271
2326	1-oleoyl-GPG (18:1)*	Lipid	Lysophospholipid	45968	LC/MS Neg	100005716	5610	509.288					0.8039	0.3147	0.7109	1.0014	0.216	0.5758	0.216	0.216	0.216	0.216	0.216	0.216	0.216	0.216	0.5038	0.4219	1.0832	1.213	1.1424	1.4278	1.2639	1.2351	0.9247	1.0492	0.8124	0.216	0.3637	0.216	0.9728	0.8067	1.108	1.3959	0.8844	0.216	0.216	0.216	0.216
2334	1-oleoyl-GPI (18:1)	Lipid	Lysophospholipid	36602	LC/MS Neg	100001777	5599	597.305					1.3312	1.8656	3.0281	1.9362	1.3494	1.2737	1.0275	0.748	1.1429	0.4795	0.3952	0.3426	0.3426	1.0947	1.748	1.2223	2.0164	1.9843	1.8144	0.7839	0.7813	1.4288	1.7688	0.6541	0.796	1.987	1.3114	0.7595	0.8409	1.164	1.4761	1.27	1.8923	0.3426	0.3426	0.3426	0.3426
1938	1-palmitoleoyl-2-linolenoyl-GPC (16:1/18:3)*	Lipid	Phosphatidylcholine (PC)	53180	LC/MS Pos Late	100009345	1850	754.538				HMDB08008	0.9355	0.6186	1.1725	1.1249	0.7581	0.4638	1.4865	2.2054	1.5914	0.9357	0.8739	0.8184	1.0121	1.3216	1.1967	0.5418	1.3637	1.0703	0.7483	1.0615	1.6056	0.8341	0.6651	1.0678	1.2052	1.1939	1.0611	1.2703	1.1533	0.696	0.4694	0.956	0.9153	1.9118	1	1.5711	1.0483
1937	1-palmitoleoyl-2-linoleoyl-GPC (16:1/18:2)*	Lipid	Phosphatidylcholine (PC)	52683	LC/MS Pos Late	100009075	2003	756.554				HMDB08006	1.0314	0.7865	0.9888	0.9851	0.9285	0.7344	1.1785	1.3766	1.1626	0.9742	0.9961	0.8591	1.0808	1.2008	0.9045	0.7433	1.1585	1.1765	0.8778	1.0975	1.1078	1.0463	1.114	1.157	1.3605	1.409	0.9844	1.0112	1.1767	0.87	0.8665	1.3184	1.0734	1.7436	1.2356	1.3073	1.3834
2461	1-palmitoleoylglycerol (16:1)*	Lipid	Monoacylglycerol	52431	LC/MS Neg	100008952	6094	253.217				HMDB11565	1.7171	0.725	2.0463	1.4163	5.3565	0.644	2.1105	2.6096	2.256	1.8947	1.9929	1.5165	1.7911	2.9995	1.1587	0.5904	2.0091	1.8421	0.9436	4.169	2.9159	3.3997	1.3121	1.864	2.0632	2.8893	1.0416	1.848	2.3148	1.0901	1.5919	2.9635	2.5538	1.7018	1.569	0.9565	1.2531
2229	1-palmitoleoyl-GPC (16:1)*	Lipid	Lysophospholipid	33230	LC/MS Pos Late	100001511	1450	494.324		24779461		HMDB10383	1.0597	1.0056	1.0597	0.9264	1.1119	0.7534	0.8587	1.1607	0.9991	0.9765	1.0206	0.8229	1.0987	1.0392	1.0331	0.7553	1.4494	1.4177	1.0275	1.1503	1.1321	1.122	1.3657	1.2408	1.316	1.1424	0.8555	0.6953	0.7969	1.0188	0.8301	1.4682	1.0674	1.035	1.1049	0.7733	0.921
1926	1-palmitoyl-2-arachidonoyl-GPC (16:0/20:4n6)	Lipid	Phosphatidylcholine (PC)	52462	LC/MS Pos Late	100008914	2091	782.569	35418-58-7	10747814		HMDB07982	0.8977	0.8854	0.9306	0.9188	0.8984	1.0144	1.0066	0.983	1.0759	0.9715	1.035	0.9803	1.1856	0.9861	0.9999	1.0368	1.0544	0.9735	1.0119	0.9998	0.9947	0.9995	1.1055	1.1336	1.1634	1.0386	1.0706	1.069	1	1.0627	1.1107	1.0051	1.0373	1.103	1.0899	1.1315	1.0043
2034	1-palmitoyl-2-arachidonoyl-GPE (16:0/20:4)*	Lipid	Phosphatidylethanolamine (PE)	52464	LC/MS Pos Late	100008990	2198	740.522		9546800		HMDB05323	1.295	1.0446	0.9952	0.8848	0.8378	1.0167	0.9499	1.0197	0.9348	1.0018	1.1663	1.001	1.2337	1.5877	1.479	1.1113	1.4865	1.2358	1.1949	1.2819	1.4127	1.4855	0.9206	1	1.2533	1.2832	0.8004	1.0219	1.7961	1.1099	1.3167	1.2235	1.3196	1.3112	1.3036	1.3015	1.1199
2174	1-palmitoyl-2-arachidonoyl-GPI (16:0/20:4)*	Lipid	Phosphatidylinositol (PI)	52467	LC/MS Pos Late	100008993	2567	876.56				HMDB09789	1.3938	1.2583	1.4632	1.2831	1.1446	1.1759	1.2412	1.2384	1.2632	1.1753	1.1752	0.9428	1.3424	1.2613	1.8587	1.3978	1.801	1.5565	1.301	1.5193	1.5538	1.8057	1.6621	1.5638	1.5379	1.6646	1.2812	1.2161	1.2324	1.3033	1.2361	1.542	1.3998	1.5591	1.4828	1.5836	1.4666
1932	1-palmitoyl-2-docosahexaenoyl-GPC (16:0/22:6)	Lipid	Phosphatidylcholine (PC)	52610	LC/MS Pos Late	100008915	2023	806.569	59403-54-2	6441886		HMDB07991	1.0123	0.873	1.0678	1.0022	1.0315	1.1859	1.1504	1.0676	1.1215	0.9999	1.0122	1.01	1.1748	1.1407	0.981	0.9738	0.9815	0.9254	0.9816	0.9727	0.9324	0.9704	1.0463	1.1214	1.1257	1.1046	1.2208	1.1444	1.0474	1.0794	1.1448	1.0148	1.1665	1.3786	1.4438	1.3762	1.3122
2036	1-palmitoyl-2-docosahexaenoyl-GPE (16:0/22:6)*	Lipid	Phosphatidylethanolamine (PE)	52465	LC/MS Pos Late	100008991	2119	764.522		9546799		HMDB05324	1.3544	0.8821	1.0782	0.8133	0.8725	0.9942	1.1062	1.6051	1.0719	1.3126	1.2613	1.3452	1.5257	2.0417	1.2027	0.9317	1.1881	1.1122	1.2195	0.9823	1.1913	1.2686	0.8186	1.0887	1.5056	1.5505	1.0919	1.2613	1.9901	1.1918	1.4738	1.2291	1.2133	2.8229	2.4356	2.2558	2.0432
1918	1-palmitoyl-2-gamma-linolenoyl-GPC (16:0/18:3n6)*	Lipid	Phosphatidylcholine (PC)	54812	LC/MS Pos Late	100009154	2034	756.554				HMDB07974	0.6703	0.6477	0.9441	0.8137	0.7018	0.7343	1.0194	0.8495	1.085	1.105	0.8866	1.0707	1.1521	1.1869	1.0743	0.5644	1.1606	0.9635	0.9949	1.0443	1.6094	1.0719	0.9156	1.0329	0.9763	0.9936	0.7515	0.7053	1.1564	0.8711	1.0639	1.0429	1.0345	0.9956	0.7454	1.3129	0.9449
1915	1-palmitoyl-2-linoleoyl-GPC (16:0/18:2)	Lipid	Phosphatidylcholine (PC)	42446	LC/MS Pos Late	1537	2160	758.569	40811-94-7	5287971		HMDB07973	1.0969	1.0014	1.1515	1.0803	0.8909	1.0324	1.0109	1.0375	1.0045	0.9641	1.0323	0.8971	1.0441	1.0202	1.3093	1.068	1.0909	1.0024	1.0989	1.0467	1.0831	1.0802	1.0998	1.0939	1.0564	1.0734	1.155	1.1226	1.006	1.0439	1.0732	1.0143	1.0388	1.1555	1.0854	1.0066	1.0464
2031	1-palmitoyl-2-linoleoyl-GPE (16:0/18:2)	Lipid	Phosphatidylethanolamine (PE)	42449	LC/MS Pos Late	100001870	2275	716.522		9546747		HMDB05322	1.5336	1.0402	1.1765	1.0135	0.7192	0.8994	0.8276	1.2546	0.8227	1.0386	1.2794	0.8253	1.0295	1.4468	2.0386	1.0945	1.5183	1.2948	1.551	1.4758	1.9316	1.8837	1	0.942	1.1578	1.2196	0.7675	0.9182	1.6727	1.072	1.3396	1.3036	1.3315	1.5457	1.3499	1.073	1.1228
2172	1-palmitoyl-2-linoleoyl-GPI (16:0/18:2)	Lipid	Phosphatidylinositol (PI)	52450	LC/MS Pos Late	1528	2730	852.56				HMDB09784	1.5311	1.8612	2.4383	1.9226	1.3065	1.5238	1.4162	1.6291	1.6714	1.3975	1.5841	1.1102	1.3943	1.2584	2.3889	1.7416	1.6603	1.4978	1.9071	1.7533	1.6905	2.192	1.9872	1.8325	1.5222	2.0537	1.821	1.3792	1.4111	1.4376	1.7111	1.6115	1.7907	1.4781	1.6792	1.2237	1.6583
1912	1-palmitoyl-2-oleoyl-GPC (16:0/18:1)	Lipid	Phosphatidylcholine (PC)	52461	LC/MS Pos Late	1539	2358	760.585	26853-31-6;26853-31-6	6436017		HMDB07972	1.0944	0.982	1.2706	0.993	1.0056	0.8709	0.8848	1.0009	1.0054	0.9211	0.9203	0.8637	1.0866	1.062	1.1684	0.8455	1.2047	1.1652	0.9466	1.0134	1.1714	1.167	1.2258	1.1896	1.1199	1.1176	0.8244	0.8539	1.0684	1.009	1.0193	1.2178	1.105	1.3418	1.1516	0.9483	1.1416
2030	1-palmitoyl-2-oleoyl-GPE (16:0/18:1)	Lipid	Phosphatidylethanolamine (PE)	19263	LC/MS Pos Late	1526	2509	718.538	26662-94-2	5283496		HMDB05320	1.7058	1.2022	1.5578	1.0551	0.8026	1.4049	0.8061	1.4823	1.1627	0.9739	1.1943	0.8249	1.1488	1.6578	2.1203	0.9435	1.9189	1.539	1.4484	1.644	2.6064	2.1031	1.1507	1.1578	1.3309	1.165	0.7075	1.0209	1.947	1.1383	1.3428	1.487	1.4073	1.6264	1.1966	0.8355	1.0752
2170	1-palmitoyl-2-oleoyl-GPI (16:0/18:1)*	Lipid	Phosphatidylinositol (PI)	52669	LC/MS Pos Late	100009066	3140	854.575				HMDB09783	1.6197	2.0386	3.1278	2.1196	1.3273	1.5353	1.2376	1.2668	1.4142	1.1445	1.067	0.6393	1.1879	0.9534	2.3487	1.6916	1.6462	1.4242	1.6405	1.4302	2.0193	2.0375	1.7584	1.6026	1.4117	2.0336	1.4795	1.4751	1.421	1.3438	1.5143	1.5985	1.6271	1.0498	1.0356	0.6691	1.1951
1909	1-palmitoyl-2-palmitoleoyl-GPC (16:0/16:1)*	Lipid	Phosphatidylcholine (PC)	52470	LC/MS Pos Late	100008984	2160	732.554				HMDB07969	1.02	0.8702	1.3498	0.8612	1.1082	0.6072	0.9401	1.1053	0.8489	0.6472	0.6959	0.7711	0.911	1.0318	1.2248	0.7174	1.5189	1.1992	0.7628	1.0418	1.5969	1.1634	1.0914	0.9397	1.2348	1.6688	0.9782	0.9517	1.4179	0.9676	0.9131	1.4714	1.0775	1.9573	1.2053	1.2696	1.214
1910	1-palmitoyl-2-stearoyl-GPC (16:0/18:0)	Lipid	Phosphatidylcholine (PC)	52616	LC/MS Pos Late	100008921	2653	762.601	59403-51-9			HMDB07970	1.1975	1.1214	1.3454	1.3633	1.281	1.5863	1.4643	1.3238	1.5313	1.1392	0.9842	1.14	1.3226	1.0841	1.1601	1.0192	1.1055	1.0169	1.108	1.3378	1.2514	1.2752	1.2576	1.4066	1.3129	1.3755	1.2138	1.1985	1.0327	1.1348	1.2075	1.1726	1.1669	1.0072	1.1142	0.7613	1.1248
2460	1-palmitoylglycerol (16:0)	Lipid	Monoacylglycerol	21127	LC/MS Neg	100000827	6550	255.233	542-44-9	14900		HMDB31074	0.8603	0.3311	0.8135	0.2222	3.3047	0.4009	0.5895	0.9252	0.6516	2.9781	1.7828	0.5823	1.1813	1.5614	0.6034	0.4701	0.508	0.5647	0.4246	1.0736	0.9326	0.8671	0.9066	1.8583	0.8183	0.5242	0.2222	0.8154	1.0895	0.7054	0.8124	0.8327	3.4848	0.7855	1.2215	1.0067	0.6897
2227	1-palmitoyl-GPC (16:0)	Lipid	Lysophospholipid	33955	LC/MS Pos Late	100001263	1525	496.34	17364-16-8	86554		HMDB10382	1.0018	1.1182	1.2534	1.1412	1.0397	1.2062	0.992	1.0221	1.0277	1.046	1.2143	0.9497	1.2818	1.0602	1.2323	1.046	1.3109	1.2521	1.2659	1.0491	0.9737	1.115	1.222	1.2457	1.1565	0.9925	0.9684	0.9265	0.8952	1.3255	1.1889	1.1185	1.2636	1.0169	1.1877	0.9194	1.0737
2280	1-palmitoyl-GPE (16:0)	Lipid	Lysophospholipid	35631	LC/MS Pos Late	100001567	1544	454.293	53862-35-4	9547069		HMDB11503	1.038	1	0.9821	0.7832	1.0498	0.9109	0.9575	1.0082	1.0675	1.3016	1.01	1.1692	1.2227	1.0612	1.2992	1.0229	1.3281	1.1727	1.0962	1.1529	1.0672	1.3904	1.3217	1.1883	1.3173	1.4052	0.9483	0.8172	1.1935	1.1679	1.4455	1.3934	1.1563	1.6162	1.6944	1.3996	1.5406
2322	1-palmitoyl-GPG (16:0)*	Lipid	Lysophospholipid	45970	LC/MS Neg	100005717	5570	483.273		3300276			0.8711	0.5964	1.682	1.6738	1.2965	0.6982	1.5194	1.826	0.8923	0.9863	1.0208	0.9924	0.6827	2.0892	1.2353	0.7119	1.4368	1.1181	1.1463	1.6766	1.9642	1.3298	1.0157	1.3419	0.9113	1.1951	1.0592	1.3413	1.0874	0.9659	0.9162	1.2851	1	0.6786	0.8793	0.5854	0.7395
2329	1-palmitoyl-GPI (16:0)	Lipid	Lysophospholipid	35305	LC/MS Neg	100001655	5564	571.289				HMDB61695	1.1395	1.5863	2.0621	1.0774	1.4246	0.925	1.1908	0.9267	0.9293	1.0837	1.1787	0.689	0.8648	0.7648	1.7147	1.6033	1.57	1.5049	1.3742	1.1465	1.559	1.545	1.6708	1.5198	1.3245	1.6825	1.1723	0.5923	1	1.1872	1.5323	1.0531	1.5903	1.0722	1.412	1.9083	1.2914
86	1-ribosyl-imidazoleacetate*	Amino Acid	Histidine Metabolism	61868	LC/MS Pos Early	100001668	2006	259.092	29605-99-0	5117448	C05131	HMDB02331	1.2895	0.858	0.7796	0.9351	0.8091	1.0881	1.0288	0.8265	0.8315	1.1495	1.8195	0.8181	0.836	0.5889	2.2404	1.6913	1.8351	1.4975	2.3594	1.4899	0.9678	1.8164	1.4709	1.5003	1.1121	1.2508	0.7205	0.947	0.617	1.6986	0.7053	1.197	1.2775	0.8862	0.5693	1.138	0.4878
1959	1-stearoyl-2-arachidonoyl-GPC (18:0/20:4)	Lipid	Phosphatidylcholine (PC)	42450	LC/MS Pos Late	100001869	2300	810.601	35418-59-8	16219824		HMDB08048	0.778	0.7721	0.7758	0.8524	1.0011	1.0815	1.0389	1.0014	1.1354	0.9155	0.9391	0.9457	1.1248	0.8419	0.8728	0.8764	0.8173	0.7349	0.8872	0.8662	0.7615	0.9339	0.9714	1.0282	1.0599	0.9793	1.1359	1.0293	0.8487	0.8766	1.0165	0.8714	0.9188	1.0989	1.0547	1.0943	0.999
2051	1-stearoyl-2-arachidonoyl-GPE (18:0/20:4)	Lipid	Phosphatidylethanolamine (PE)	52447	LC/MS Pos Late	100008977	2424	768.554		5289133		HMDB09003	1.0043	0.6973	0.7499	0.7636	0.8478	0.974	0.9999	1.0925	0.9297	0.9863	0.8867	0.9467	1.0181	1.2252	0.9904	0.8063	0.9839	0.7741	1.0003	1.0001	0.9336	1.1999	0.7574	0.9508	1.0777	1.0762	0.8541	0.983	1.2991	0.9869	1.2942	0.9601	1.1148	1.7359	1.662	1.4863	1.4968
2189	1-stearoyl-2-arachidonoyl-GPI (18:0/20:4)	Lipid	Phosphatidylinositol (PI)	52449	LC/MS Pos Late	100000616	3000	904.591	383907-33-3			HMDB09815	1.0809	0.9389	1.082	1.0275	1.1514	1.1612	1.244	1.2206	1.1906	1.0896	0.9806	0.929	1.0042	0.9554	1.0213	1.0977	0.907	0.8376	0.944	0.9942	0.9189	1.0587	0.9977	1.0203	0.9704	0.9879	1.1619	1.1586	0.8107	0.9015	0.9138	0.9613	0.9889	1.3463	1.2373	1.2491	1.2946
1965	1-stearoyl-2-docosahexaenoyl-GPC (18:0/22:6)	Lipid	Phosphatidylcholine (PC)	52611	LC/MS Pos Late	100008916	2197	834.601	59403-52-0			HMDB08057	0.9402	0.6825	0.8865	0.819	1.1241	1.1468	1.1564	1.0574	1.058	0.8796	0.7954	0.999	1.0229	0.8629	0.9073	0.7935	0.7083	0.6227	0.7949	0.8776	0.8371	0.9493	0.8566	0.9125	0.895	0.9801	1.2495	1.0867	0.888	0.9078	1.0786	0.8833	0.9208	1.6607	1.4093	1.5218	1.4012
2055	1-stearoyl-2-docosahexaenoyl-GPE (18:0/22:6)*	Lipid	Phosphatidylethanolamine (PE)	52466	LC/MS Pos Late	100008992	2317	792.554		9546798		HMDB05334	0.9768	0.5168	0.6343	0.6761	0.7963	0.9444	1.1142	1.1861	0.8791	1.2319	0.9574	1.2149	1.0239	1.3037	0.8407	0.6504	0.7376	0.6452	0.9263	0.7973	0.6852	0.9924	0.5692	0.9361	1.0018	0.9982	0.9913	1.0879	1.2892	0.952	1.3951	0.8453	1.1972	3.1377	2.9811	3.3306	3.2358
1951	1-stearoyl-2-linoleoyl-GPC (18:0/18:2)*	Lipid	Phosphatidylcholine (PC)	52452	LC/MS Pos Late	100008980	2380	786.601				HMDB08039	1.196	1.0723	1.2124	1.1669	1.0573	1.1575	1.0399	1.096	1.0982	1.0084	1.0852	0.9019	1.1077	1.0169	1.3085	1.1153	1.0312	0.9474	1.0863	0.9866	1.0131	1.0698	1.0567	1.0495	1.0717	0.9813	1.2099	1.1582	0.9348	1.0077	1.0521	0.9121	0.9952	1.0025	1.0783	0.9439	0.9387
2046	1-stearoyl-2-linoleoyl-GPE (18:0/18:2)*	Lipid	Phosphatidylethanolamine (PE)	52446	LC/MS Pos Late	100008976	2522	744.554		9546749		HMDB08994	1.3674	0.8308	0.8869	0.8149	0.7406	0.8398	0.72	1.1387	0.7767	0.9031	0.851	0.7053	0.8023	1.2137	1.4621	1	1.0314	0.8286	1.1167	1.0667	1.301	1.5797	0.7972	0.8223	1.0231	1.1253	0.8	0.9736	1.1294	0.9527	1.2035	0.9819	1.0556	1.2869	1.1588	0.9342	0.995
2178	1-stearoyl-2-linoleoyl-GPI (18:0/18:2)	Lipid	Phosphatidylinositol (PI)	52468	LC/MS Pos Late	100008994	3185	880.591				HMDB09809	1.5982	1.5855	2.2944	1.7075	1.2989	1.25	1.1785	1.7251	1.3681	1.1753	1.0773	0.9357	1.1385	1.4037	2.0562	1.707	1.1723	1.055	1.3448	1.342	1.4908	1.6713	1.4106	1.3157	1.2177	1.6494	1.465	1.6082	1.1493	1.038	1.1378	1.1862	1.1531	0.6874	0.9108	0.4357	0.8753
1948	1-stearoyl-2-oleoyl-GPC (18:0/18:1)	Lipid	Phosphatidylcholine (PC)	52438	LC/MS Pos Late	100008904	2644	788.616	56421-10-4			HMDB08038	1.1157	0.9197	1.2706	0.9582	1.2539	0.9571	0.8092	1.0487	1.0023	0.808	0.7944	0.7453	0.9989	0.8982	1.2961	0.8097	0.9595	0.9105	0.8556	0.9028	1.0608	1.205	1.1699	1.0511	1.0011	1.1174	0.8913	0.8176	0.9508	0.8663	1.0032	1.1208	1.0021	1.1607	1.0386	0.7999	0.957
2043	1-stearoyl-2-oleoyl-GPE (18:0/18:1)	Lipid	Phosphatidylethanolamine (PE)	42448	LC/MS Pos Late	100001856	2858	746.569				HMDB08993	1.5875	0.9733	1.18	0.8802	0.7967	1.0611	0.7919	1.4887	1.1219	0.8303	0.8083	0.7579	0.8811	1.306	1.8107	1	1.1827	0.8659	1.1447	1.4198	1.9306	2.1464	0.9903	0.9629	1.232	1.6501	0.7129	1.0483	1.3914	0.9982	1.3372	1.3222	1.1509	1.299	1.01	0.6336	0.9816
2136	1-stearoyl-2-oleoyl-GPG (18:0/18:1)	Lipid	Phosphatidylglycerol (PG)	52623	LC/MS Polar	100001866	717	775.549	322647-48-3				0.5771	0.9822	1.2653	0.72	1.2967	1.3197	1.8274	1.1907	1.3046	1.26	1.7197	1.2681	1.0579	0.2107	0.2107	1.6684	0.5479	0.5048	0.8498	1.6839	0.7859	1.006	1.9345	2.0961	0.934	1.0743	1.2804	0.2107	1.22	0.8658	0.6805	1.47	1.377	0.2107	0.8724	0.9121	1.3203
2236	1-stearoyl-GPC (18:0)	Lipid	Lysophospholipid	33961	LC/MS Pos Late	100001271	1606	524.371	19420-57-6	497299		HMDB10384	1.0643	0.9612	1.0797	1.0259	1.2185	1.26	1.059	1.1064	1.1399	1.0858	1.0336	0.9583	1.1639	0.9333	1.1221	0.9881	1.0139	0.9243	1.0713	1.0234	0.9379	1.1142	1.1618	1.1468	1.0173	0.9335	1.1308	0.9302	0.7855	1.0362	1.0376	1.0842	1.0099	1.0462	1.1876	0.9215	1.0306
2287	1-stearoyl-GPE (18:0)	Lipid	Lysophospholipid	42398	LC/MS Pos Late	100001461	1626	482.324	69747-55-3	9547068		HMDB11130	0.9391	0.7743	0.8445	0.7176	1.0005	0.9265	0.8687	1	1.0201	1.1456	0.9152	0.9786	1.0411	0.8912	1.1052	0.9262	0.9851	0.8416	0.9488	1.0015	0.9058	1.289	1.1982	1.0833	1.0316	1.1584	0.9124	0.8078	0.9082	1.0084	1.1519	1.081	1.0054	1.4336	1.6272	1.206	1.4646
2332	1-stearoyl-GPI (18:0)	Lipid	Lysophospholipid	19324	LC/MS Neg	100000656	5794	599.32	796963-93-4			HMDB61696	0.8669	0.7968	1.1695	0.9459	1.4025	1.0832	1.1575	0.6162	0.6213	0.7336	0.9962	0.8508	0.8097	0.711	0.7782	1.0447	0.7069	0.9697	1.0959	0.6144	0.4838	0.7259	1.1698	1.1346	0.8815	1.2584	0.9211	1.0702	1.0309	1.0531	1.2052	0.6889	1.0854	1.2682	1.5809	1.6792	1.6036
3994	2-(4-hydroxyphenyl)propionate	Xenobiotics	Benzoate Metabolism	35632	LC/MS Neg	100001622	1797.3	165.056	938-96-5	102526	C03080	HMDB41683	0.8012	1.6234	1.2617	0.8801	0.7714	0.3436	1.1735	2.7032	0.6098	0.7253	1.0298	0.8067	0.8783	0.7937	2.0577	0.9729	1.3318	1.3044	0.9368	1.1353	1.7402	1.4838	0.8994	0.7468	0.8487	1.0431	2.2338	2.5203	1.4041	0.9783	0.8723	1.2061	1.0326	0.8502	0.9509	0.4412	0.4056
5137	2,2'-Methylenebis(6-tert-butyl-p-cresol)	Xenobiotics	Chemical	62885	LC/MS Polar	100020373	703	339.233	119-47-1	8398			1.5841	1.1656	1.4051	1.208	1.2816	1.2781	1.0127	2.0484	1.1196	1.0208	1.0165	1.7916	1.3547	2.1036	1.0059	1.1031	1.8281	1.1492	1.2498	1.3002	2.2357	1.3513	1.0568	1.5178	0.9954	1.6404	0.9402	1.4111	0.8439	1.1069	1.156	0.7501	0.9774	0.9172	0.8687	0.7058	1.3842
356	2,3-dihydroxy-5-methylthio-4-pentenoate (DMTPA)*	Amino Acid	Methionine, Cysteine, SAM and Taurine Metabolism	62805	LC/MS Neg	100020893	1156	177.023					0.6999	0.6672	0.929	0.8921	0.6485	0.7554	0.8508	0.8562	0.716	0.8362	0.6933	0.7747	0.8192	0.7988	0.7446	0.6056	0.9481	0.9304	0.8484	0.8161	0.7865	0.9643	1.3121	1.2756	1.0005	1.4899	0.8097	0.7608	1.0579	1.255	0.9684	0.9746	1.1688	1.18	1.0974	0.8971	1.1696
4118	2,3-dihydroxyisovalerate	Xenobiotics	Food Component/Plant	38276	LC/MS Polar	100002417	1050	133.051	1756-18-9	677	C04039	HMDB12141	2.2367	0.6764	1.0182	0.5695	1.0105	1.5136	1.65	1.5703	0.5889	1.1668	1.1106	0.7283	0.5738	1.2584	1.462	1	3.8207	2.6385	3.9239	3.5921	2.2422	3.3194	2.8928	2.6924	3.0302	2.4536	0.7078	1.0504	1.2453	2.4555	3.8095	4.894	4.0893	1.4585	0.916	1.1581	0.5799
4913	2,6-dihydroxybenzoic acid	Xenobiotics	Drug - Topical Agents	63042	LC/MS Neg	100020837	2575	153.019	303-07-1	9338		HMDB13676	0.6902	1.2772	0.9716	0.7006	0.695	0.8833	0.7064	1.4234	1.1859	0.2268	1.0225	0.2501	0.4072	0.3439	1.5858	0.9766	1.5014	1.0804	1.4582	1.6452	2.0649	1.4012	1.1624	0.6255	0.5782	0.964	0.9058	1.1841	0.8455	1.2594	0.98	1.1346	0.8407	0.186	0.2676	0.406	0.1336
4123	2,8-quinolinediol sulfate	Xenobiotics	Food Component/Plant	48691	LC/MS Neg	100004321	2612	239.997					0.4247	0.1605	1.3714	1.9085	0.0789	1.297	1.0942	0.8111	0.9141	1.2105	1.8521	0.7202	1.7562	0.8376	2.1836	0.9745	1.2132	1.083	1.6247	1.3848	2.7201	1.7465	1.873	1.3161	0.8247	1.1026	1.0788	1.573	1.2578	2.0222	1.5021	1.6102	0.4709	0.0822	0.5272	0.5402	0.2778
110	2-aminoadipate	Amino Acid	Lysine Metabolism	6146	LC/MS Polar	381	3500	160.062	542-32-5;1118-90-7	469	C00956	HMDB00510	0.4616	0.218	0.0447	0.7652	0.5991	0.6436	0.4357	0.0447	0.0447	0.3352	1.0433	0.4223	0.48	0.4449	0.3072	0.2206	0.3299	0.558	0.5904	0.6053	0.0447	0.6252	0.54	0.827	0.581	0.465	0.6105	0.5956	0.0447	0.3686	0.3595	0.6115	0.4152	0.0447	0.258	0.3946	0.6053
1501	2-aminoheptanoate	Lipid	Fatty Acid, Amino	43761	LC/MS Pos Early	100004542	3160	146.118	1115-90-8	227939			1.0343	0.4281	1.8603	1.401	0.5351	0.2216	0.5882	0.9996	0.7971	0.6374	0.8248	0.5991	0.3986	0.9622	0.9136	1.0412	0.804	0.9623	0.9394	0.8589	0.6444	1.0162	0.6749	0.9711	1.1779	1.1408	0.6497	1.802	0.9968	1.0526	1.586	0.7572	0.9036	0.2216	0.7552	0.4666	0.4905
1506	2-aminooctanoate	Lipid	Fatty Acid, Amino	43343	LC/MS Pos Late	100004227	750	160.133	644-90-6	69522		HMDB00991	0.4612	0.5701	0.7509	0.5999	0.6108	0.4054	0.3702	0.479	0.5434	0.6243	0.5945	0.6648	0.6653	0.5888	0.532	0.4359	0.314	0.3859	0.5085	0.3954	0.5175	0.5001	0.492	0.5327	0.4993	0.4199	0.5607	0.5999	0.4787	0.3079	0.461	0.6156	0.3269	0.5377	0.4661	0.4082	0.3431
5012	2-aminophenol sulfate	Xenobiotics	Chemical	43266	LC/MS Neg	100004322	1677	188.002		181670		HMDB61116	0.5561	1.4357	1.2348	0.9907	1.1337	1.4679	2.0411	1.7945	1.281	0.5306	1.4311	0.3387	0.3684	0.5365	2.0474	1.7875	3.4848	3.2358	3.041	3.3735	3.145	2.4602	1.8941	1.3538	0.3659	1.4358	1.0148	2.3421	0.8494	1.7158	1.4397	0.958	0.6643	0.1533	0.2323	0.2305	0.1348
2481	2-arachidonoylglycerol (20:4)	Lipid	Monoacylglycerol	19266	LC/MS Neg	100000584	6170	303.233	53847-30-6	5282280	C13856	HMDB04666	1.4454	0.2353	0.1695	0.4776	0.7532	0.2659	0.919	1.8525	1.237	0.7237	0.7186	0.7167	0.7008	2.7011	0.1695	0.1695	0.3552	0.1695	0.5513	0.9175	1.3765	0.1695	0.1695	0.498	0.1695	0.1695	0.2332	1.366	0.7113	0.4266	1.1938	0.1695	1.0507	1.8544	1.454	1.4007	0.1695
1547	2-butenoylglycine	Lipid	Fatty Acid Metabolism(Acyl Glycine)	61785	LC/MS Neg	100016110	1380	142.051	71428-89-2	6303498			0.3505	0.4419	3.3121	3.1274	1.3845	0.6959	2.3612	2.1732	0.6745	1.8525	1.7696	3.5706	2.9167	2.2717	0.6699	0.3254	0.6715	0.5931	0.6942	0.5345	0.5622	0.5425	0.5875	0.4888	0.3949	0.4282	1.9606	1.2605	1.1149	0.8792	0.4052	0.455	0.6811	2.1997	0.7432	1.5357	1.5551
3735	2'-deoxycytidine	Nucleotide	Pyrimidine Metabolism, Cytidine containing	15949	LC/MS Pos Early	100000125	2193	228.098	951-77-9	13711	C00881	HMDB00014	0.6392	0.572	0.7596	0.6396	0.6562	0.832	1.0848	1.0412	0.9701	1.1959	1.2683	1.2219	1.1017	1.3745	0.803	0.6883	0.7839	0.9157	0.8843	0.8987	1.0031	1.1563	1.4762	1.6091	1.4007	1.6138	0.8961	0.8088	1.6111	1.2321	1.7654	1.3384	1.7408	2.1314	2.9018	1.6229	2.5751
3710	2'-deoxyuridine	Nucleotide	Pyrimidine Metabolism, Uracil containing	1412	LC/MS Neg	536	1586	111.02	951-78-0	13712	C00526	HMDB00012	0.439	0.3746	0.6646	0.6546	0.5111	0.5579	0.7567	0.7447	0.7129	0.9574	0.9845	1.0573	0.8682	0.8211	0.5001	0.5132	0.6196	0.6757	0.6553	0.6023	0.6265	0.8863	1.3008	1.347	1.0516	1.1145	0.6324	0.6288	0.9418	1.0104	1.3002	0.9032	1.0293	1.0831	1.7637	0.911	1.7714
2469	2-dihomo-linoleoylglycerol (20:2)*	Lipid	Monoacylglycerol	62450	LC/MS Neg	100020771	6700	307.264					0.0929	0.0929	0.0929	0.3344	0.5522	0.2729	0.0929	1.0925	1.8783	1.5752	0.717	0.9889	0.6762	2.2267	0.264	0.0929	0.3794	0.9259	0.2746	1.1087	1.5747	0.7218	1.044	0.6717	0.5198	1.4633	0.817	1.3605	1.6693	0.9293	2.8361	0.7376	2.2478	1.9904	1.6386	1.6847	1.1774
2483	2-docosahexaenoylglycerol (22:6)*	Lipid	Monoacylglycerol	48675	LC/MS Neg	100006352	6050	309.222				HMDB11557	0.3071	0.1891	0.1891	0.3187	0.5386	0.1891	0.6215	1.7818	1.0401	0.3138	0.2653	0.8055	0.1891	1.376	0.1891	0.1891	0.1891	0.1891	0.1891	0.5021	1	0.2999	0.1891	0.1891	0.2623	0.5346	0.1891	0.1891	0.1891	0.1891	0.836	0.468	0.7051	1.7874	1.1555	1.9712	0.9672
[truncated: 642 more rows]
[truncated: 415 more columns]

## Sheet: NormScaledImpData
												SAMPLE NAME	SFUN-03616	SFUN-03617	SFUN-03618	SFUN-03619	SFUN-03620	SFUN-03621	SFUN-03622	SFUN-03623	SFUN-03624	SFUN-03625	SFUN-03626	SFUN-03627	SFUN-03628	SFUN-03629	SFUN-03630	SFUN-03631	SFUN-03632	SFUN-03633	SFUN-03634	SFUN-03635	SFUN-03636	SFUN-03637	SFUN-03638	SFUN-03639	SFUN-03640	SFUN-03641	SFUN-03642	SFUN-03643	SFUN-03644	SFUN-03645	SFUN-03646	SFUN-03647	SFUN-03648	SFUN-03649	SFUN-03650	SFUN-03651	SFUN-03652
[truncated: 792 more rows]
[truncated: 415 more columns]

[truncated: 4 more sheets: sample data, sample metadata, survival data, additional phys data]
